# Supplementary material for: Crystal structure and Hirshfeld surface analysis of 10-(3-benzyl­thio­phen-2-yl)-5,5-di­fluoro-5H-4λ4,5λ4-di­pyrrolo­[1,2-c:2′,1′-f][1,3,2]di­aza­borinine
Source: Acta Crystallogr E Crystallogr Commun. 2026 Apr 29;82(Pt 5):505–10. doi: 10.1107/S2056989026003889 (PMC13148195; doi:10.1107/S2056989026003889)
Supplement: Supplementary file 1 [file e-82-00505-sup1.cif]

##############################################################################
#                                                                            #
# This CIF contains the data in a paper accepted for publication in          #
# Acta Crystallographica Section E. It conforms to the requirements of       #
# Notes for Authors for Acta Crystallographica Section E, and has been       #
# peer reviewed under the auspices of the IUCr Commission on Journals.       #
#                                                                            #
# Full details of the Crystallographic Information File format               #
# are given in the paper "The Crystallographic Information File (CIF):       #
# a New Standard Archive File for Crystallography" by S. R. Hall, F. H.      #
# Allen and I. D. Brown [Acta Cryst. (1991), A47, 655-685].                  #
#                                                                            #
# The current version of the core CIF dictionary is obtainable from          #
# ftp://ftp.iucr.org/pub/cif_core.dic.                                       #
#                                                                            #
# Software is freely available for graphical display of the structure(s)     #
# in this CIF. For information consult the CIF software page                 #
# http://www.iucr.org/resources/cif/software.                                #
#                                                                            #
# This file may be used for bona fide research purposes within the           #
# scientific community so long as proper attribution is given to the journal # 
# article from which it was obtained.                                        #
#                                                                            #
##############################################################################
data_I
_audit_creation_method     'SHELXL-2019/2'
_journal_date_recd_electronic     2026-03-17
_journal_date_accepted     2026-04-13
_journal_name_full     'Acta Crystallographica, Section E'
_journal_year     2026
_journal_volume     82
_journal_issue      1
_journal_page_first     0
_journal_page_last     0
_journal_paper_category     GO
_journal_paper_doi     10.1107/S2056989026003889
_journal_coeditor_code     JP2027
_publ_contact_author_name     'Gizachew Mulugeta Manahelohe'
_publ_contact_author_address
;
Department of Chemistry,
University of Gondar,
P.O. Box 196, Gondar,
Ethiopia
;
_publ_contact_author_email     'Gizachew.Mulugeta@uog.edu.et'
_publ_contact_author_fax     ?
_publ_contact_author_phone     ?
_publ_section_title
;\
Crystal structure and Hirshfeld surface analysis of
10-(3-benzylthiophen-2-yl)-5,5-difluoro-5<i>H</i>-4\l^4^,5\l^4^-dipyrrolo[1,\
2-<i>c</i>:2',1'-<i>f</i>][1,3,2]diazaborinine
;
loop_
    _publ_author_name
    _publ_author_address
    'Zlata A. Polianskaia'
;
RUDN University,
6 Miklukho-Maklaya St., Moscow 117198,
Russian Federation
;
    'Artem S. Larionov'
;
RUDN University,
6 Miklukho-Maklaya St., Moscow 117198,
Russian Federation
;
    'Victor N. Khrustalev'
;
RUDN University,
6 Miklukho-Maklaya St., Moscow 117198,
Russian Federation
Zelinsky Institute of Organic Chemistry of RAS,
Leninsky Prospect 47, Moscow 119991,
Russian Federation
;
    'Mehmet Akkurt'
;
Department of Physics,
Faculty of Sciences,
Erciyes University,
38039 Kayseri,
T\"urkiye
;
    'Gizachew Mulugeta Manahelohe'
;
Department of Chemistry,
University of Gondar,
PO Box 196, Gondar,
Ethiopia
;
    'Narmina A. Guliyeva'
;
Department of Chemical Engineering,
Baku Engineering University,
Khirdalan Hasan Aliyev str. 120,
Baku, Absheron AZ0101,
Azerbaijan
;
    'Khudayar I. Hasanov'
;
Azerbaijan Medical University,
Scientific Research Centre (SRC),
A. Kasumzade St. 14, AZ 1022, Baku,
Azerbaijan
;
_publ_section_synopsis
;
In the crystal, the C---H...F interactions between molecules form layers
parallel to the (101) plane. Additionally, the molecules also form layers
parallel to the (10\=1) plane through C---H...\p interactions.
;
_chemical_name_systematic
;\
10-(3-Benzylthiophen-2-yl)-5,5-difluoro-5<i>H</i>-4\l^4^,5\l^4^-\
dipyrrolo[1,2-<i>c</i>:2',1'-<i>f</i>][1,3,2]diazaborinine
;
_chemical_name_common     ?
_chemical_formula_moiety     'C20 H15 B F2 N2 S'
_chemical_formula_sum     'C20 H15 B F2 N2 S'
_chemical_formula_iupac     'C20 H15 B F2 N2 S'
_chemical_formula_weight     364.21
_chemical_melting_point     ?
_space_group_crystal_system     monoclinic
_space_group_name_H-M_alt     'P 21/n'
_space_group_name_Hall     '-P 2yn'
loop_
    _space_group_symop_operation_xyz
    'x, y, z'
    '-x+1/2, y+1/2, -z+1/2'
    '-x, -y, -z'
    'x-1/2, -y-1/2, z-1/2'
_cell_length_a     7.6652(2)
_cell_length_b     11.9170(2)
_cell_length_c     18.8416(4)
_cell_angle_alpha     90
_cell_angle_beta     91.7200(8)
_cell_angle_gamma     90
_cell_volume     1720.33(6)
_cell_formula_units_Z     4
_cell_measurement_reflns_used     9889
_cell_measurement_theta_min     2.76
_cell_measurement_theta_max     32.49
_cell_measurement_temperature     100(2)
_exptl_crystal_description     plate
_exptl_crystal_colour     colourless
_exptl_crystal_size_max     0.270
_exptl_crystal_size_mid     0.150
_exptl_crystal_size_min     0.040
_exptl_crystal_density_diffrn     1.406
_exptl_crystal_density_meas     ?
_exptl_crystal_density_method     ?
_exptl_crystal_F_000     752
loop_
    _exptl_crystal_face_index_h
    _exptl_crystal_face_index_k
    _exptl_crystal_face_index_l
    _exptl_crystal_face_perp_dist
    -1.000 0.000 -1.000 0.10500
    -1.000 0.000 0.000 0.10600
    1.000 0.000 0.000 0.07800
    -1.000 0.000 1.000 0.09200
    1.000 0.000 -1.000 0.07900
    0.000 0.000 1.000 0.01900
    0.000 0.000 -1.000 0.04600
    0.000 1.000 0.000 0.26500
    0.000 -1.000 0.000 0.22700
    -1.000 -1.000 -1.000 0.16600
_exptl_absorpt_coefficient_mu     0.214
_exptl_absorpt_correction_type     analytical
_exptl_absorpt_process_details
;
(SADABS; Krause <i>et al.</i>,  2015)
;
_exptl_absorpt_correction_T_min     0.702
_exptl_absorpt_correction_T_max     0.746
_diffrn_ambient_temperature     100(2)
_diffrn_source     'fine-focus sealed X-ray tube'
_diffrn_radiation_type     MoK\a
_diffrn_radiation_wavelength     0.71073
_diffrn_measurement_device_type     'Bruker D8 QUEST PHOTON-III area detector'
_diffrn_measurement_method     '\f and \w scans'
_diffrn_detector_area_resol_mean     ?
_diffrn_reflns_number     64200
_diffrn_reflns_av_R_equivalents     0.0411
_diffrn_reflns_av_unetI/netI     0.0226
_diffrn_reflns_theta_min     2.757
_diffrn_reflns_theta_max     32.645
_diffrn_reflns_theta_full     25.242
_diffrn_measured_fraction_theta_max     0.998
_diffrn_measured_fraction_theta_full     0.999
_diffrn_reflns_limit_h_min     -11
_diffrn_reflns_limit_h_max     11
_diffrn_reflns_limit_k_min     -17
_diffrn_reflns_limit_k_max     18
_diffrn_reflns_limit_l_min     -28
_diffrn_reflns_limit_l_max     28
_refine_special_details     ?
_reflns_number_total     6292
_reflns_number_gt     5312
_reflns_threshold_expression     'I > 2\s(I)'
_refine_ls_structure_factor_coef     Fsqd
_refine_ls_matrix_type     full
_refine_ls_R_factor_all     0.0440
_refine_ls_R_factor_gt     0.0339
_refine_ls_wR_factor_gt     0.0839
_refine_ls_wR_factor_ref     0.0901
_refine_ls_goodness_of_fit_ref     1.030
_refine_ls_restrained_S_all     1.030
_refine_ls_number_reflns     6292
_refine_ls_number_parameters     235
_refine_ls_number_restraints     0
_refine_ls_hydrogen_treatment     constr
_refine_ls_weighting_scheme     calc
_refine_ls_weighting_details
              'w=1/[\s^2^(Fo^2^)+(0.0403P)^2^+0.7409P] where P=(Fo^2^+2Fc^2^)/3'
_atom_sites_solution_hydrogens     geom
_atom_sites_solution_primary     difmap
_atom_sites_solution_secondary     difmap
_refine_ls_shift/su_max     0.001
_refine_ls_shift/su_mean     0.000
_refine_diff_density_max     0.452
_refine_diff_density_min     -0.305
_refine_ls_extinction_method     none
_refine_ls_extinction_coef     .
loop_
    _atom_type_symbol
    _atom_type_description
    _atom_type_scat_dispersion_real
    _atom_type_scat_dispersion_imag
    _atom_type_scat_source
    'C' 'C' 0.0033 0.0016
                         'International Tables Vol C Tables 4.2.6.8 and 6.1.1.4'
    'H' 'H' 0.0000 0.0000
                         'International Tables Vol C Tables 4.2.6.8 and 6.1.1.4'
    'B' 'B' 0.0013 0.0007
                         'International Tables Vol C Tables 4.2.6.8 and 6.1.1.4'
    'F' 'F' 0.0171 0.0103
                         'International Tables Vol C Tables 4.2.6.8 and 6.1.1.4'
    'N' 'N' 0.0061 0.0033
                         'International Tables Vol C Tables 4.2.6.8 and 6.1.1.4'
    'S' 'S' 0.1246 0.1234
                         'International Tables Vol C Tables 4.2.6.8 and 6.1.1.4'
_computing_data_collection
;
<i>APEX3</i> (Bruker, 2018)
;
_computing_cell_refinement
;
SAINT (Bruker, 2018)
;
_computing_data_reduction
;
SAINT (Bruker, 2018)
;
_computing_structure_solution
;
<i>SHELXT</i> (Sheldrick, 2015a)
;
_computing_structure_refinement
;
<i>SHELXL</i> (Sheldrick, 2015b)
;
_computing_molecular_graphics
;
ORTEP-3 for Windows (Farrugia, 2012)
;
_computing_publication_material
;
PLATON (Spek, 2020)
;
loop_
    _atom_site_type_symbol
    _atom_site_label
    _atom_site_fract_x
    _atom_site_fract_y
    _atom_site_fract_z
    _atom_site_U_iso_or_equiv
    _atom_site_adp_type
    _atom_site_calc_flag
    _atom_site_occupancy
    _atom_site_disorder_assembly
    _atom_site_disorder_group
    S S1 0.84161(3) 0.77669(2) 0.66905(2) 0.01507(6) Uani d 1 . .
    F F1 0.37533(8) 0.47800(5) 0.87911(4) 0.02186(13) Uani d 1 . .
    F F2 0.44409(9) 0.62246(6) 0.95338(3) 0.02200(13) Uani d 1 . .
    N N1 0.42895(10) 0.65968(7) 0.82742(4) 0.01540(15) Uani d 1 . .
    N N2 0.67101(10) 0.54855(7) 0.88026(4) 0.01384(14) Uani d 1 . .
    C C1 0.28040(13) 0.71956(9) 0.81925(6) 0.02002(19) Uani d 1 . .
    H H1 0.191765 0.724323 0.853302 0.024 Uiso calc 1 . .
    C C2 0.27586(13) 0.77380(9) 0.75314(6) 0.0224(2) Uani d 1 . .
    H H2 0.186268 0.821940 0.735087 0.027 Uiso calc 1 . .
    C C3 0.42703(13) 0.74382(9) 0.71911(6) 0.01876(18) Uani d 1 . .
    H H3 0.459250 0.766234 0.672925 0.023 Uiso calc 1 . .
    C C4 0.52415(12) 0.67355(8) 0.76622(5) 0.01446(16) Uani d 1 . .
    C C5 0.69134(12) 0.62665(8) 0.76159(5) 0.01292(15) Uani d 1 . .
    C C6 0.76540(12) 0.56795(8) 0.81948(5) 0.01312(15) Uani d 1 . .
    C C7 0.93860(12) 0.53056(8) 0.83257(5) 0.01448(16) Uani d 1 . .
    H H7 1.031418 0.533229 0.800315 0.017 Uiso calc 1 . .
    C C8 0.94721(13) 0.48929(8) 0.90137(5) 0.01685(17) Uani d 1 . .
    H H8 1.047172 0.458677 0.925277 0.020 Uiso calc 1 . .
    C C9 0.77969(13) 0.50136(8) 0.92910(5) 0.01684(17) Uani d 1 . .
    H H9 0.748065 0.479417 0.975450 0.020 Uiso calc 1 . .
    C C10 0.79423(12) 0.64260(8) 0.69795(5) 0.01341(15) Uani d 1 . .
    C C11 0.86597(12) 0.56204(8) 0.65512(5) 0.01466(16) Uani d 1 . .
    C C12 0.96116(13) 0.61169(8) 0.59931(5) 0.01747(17) Uani d 1 . .
    H H12 1.019220 0.569191 0.564492 0.021 Uiso calc 1 . .
    C C13 0.96074(13) 0.72614(9) 0.60079(5) 0.01759(17) Uani d 1 . .
    H H13 1.019433 0.772085 0.567917 0.021 Uiso calc 1 . .
    C C14 0.83518(14) 0.43748(8) 0.66102(5) 0.01752(17) Uani d 1 . .
    H H14A 0.792936 0.420093 0.708926 0.021 Uiso calc 1 . .
    H H14B 0.946934 0.397354 0.655200 0.021 Uiso calc 1 . .
    C C15 0.70289(13) 0.39605(8) 0.60560(5) 0.01605(17) Uani d 1 . .
    C C16 0.52988(14) 0.43302(10) 0.60547(6) 0.0230(2) Uani d 1 . .
    H H16 0.494303 0.484795 0.640544 0.028 Uiso calc 1 . .
    C C17 0.40940(15) 0.39469(11) 0.55446(7) 0.0277(2) Uani d 1 . .
    H H17 0.292221 0.420597 0.554866 0.033 Uiso calc 1 . .
    C C18 0.45901(16) 0.31889(11) 0.50298(7) 0.0277(2) Uani d 1 . .
    H H18 0.376319 0.292630 0.468269 0.033 Uiso calc 1 . .
    C C19 0.63037(16) 0.28183(10) 0.50265(6) 0.0261(2) Uani d 1 . .
    H H19 0.665301 0.229907 0.467558 0.031 Uiso calc 1 . .
    C C20 0.75163(14) 0.32035(9) 0.55354(6) 0.01976(18) Uani d 1 . .
    H H20 0.868880 0.294677 0.552698 0.024 Uiso calc 1 . .
    B B1 0.47484(14) 0.57533(9) 0.88759(6) 0.01587(18) Uani d 1 . .
loop_
    _atom_site_aniso_label
    _atom_site_aniso_U_11
    _atom_site_aniso_U_22
    _atom_site_aniso_U_33
    _atom_site_aniso_U_12
    _atom_site_aniso_U_13
    _atom_site_aniso_U_23
    S1 0.01764(10) 0.01170(10) 0.01596(10) -0.00004(7) 0.00183(7) 0.00133(7)
    F1 0.0164(3) 0.0159(3) 0.0335(3) -0.0049(2) 0.0042(2) -0.0008(2)
    F2 0.0260(3) 0.0227(3) 0.0179(3) -0.0011(2) 0.0099(2) -0.0029(2)
    N1 0.0126(3) 0.0151(3) 0.0186(4) -0.0003(3) 0.0032(3) -0.0024(3)
    N2 0.0145(3) 0.0149(3) 0.0123(3) -0.0024(3) 0.0025(3) -0.0006(3)
    C1 0.0131(4) 0.0194(4) 0.0277(5) 0.0001(3) 0.0023(3) -0.0045(4)
    C2 0.0142(4) 0.0228(5) 0.0298(5) 0.0031(4) -0.0031(4) -0.0019(4)
    C3 0.0168(4) 0.0191(4) 0.0202(4) 0.0011(3) -0.0031(3) 0.0002(3)
    C4 0.0137(4) 0.0140(4) 0.0157(4) -0.0001(3) 0.0010(3) -0.0019(3)
    C5 0.0141(4) 0.0115(4) 0.0133(4) -0.0009(3) 0.0015(3) -0.0012(3)
    C6 0.0133(3) 0.0137(4) 0.0125(3) -0.0014(3) 0.0026(3) -0.0003(3)
    C7 0.0131(4) 0.0147(4) 0.0157(4) -0.0009(3) 0.0006(3) -0.0003(3)
    C8 0.0164(4) 0.0184(4) 0.0156(4) -0.0013(3) -0.0020(3) 0.0010(3)
    C9 0.0188(4) 0.0185(4) 0.0132(4) -0.0035(3) 0.0004(3) 0.0006(3)
    C10 0.0152(4) 0.0121(4) 0.0130(4) 0.0003(3) 0.0013(3) 0.0015(3)
    C11 0.0175(4) 0.0135(4) 0.0131(4) 0.0021(3) 0.0013(3) 0.0010(3)
    C12 0.0200(4) 0.0180(4) 0.0146(4) 0.0024(3) 0.0042(3) 0.0010(3)
    C13 0.0186(4) 0.0188(4) 0.0155(4) -0.0004(3) 0.0032(3) 0.0030(3)
    C14 0.0251(5) 0.0124(4) 0.0151(4) 0.0029(3) 0.0007(3) 0.0004(3)
    C15 0.0208(4) 0.0118(4) 0.0157(4) 0.0006(3) 0.0027(3) 0.0021(3)
    C16 0.0213(5) 0.0207(5) 0.0274(5) 0.0029(4) 0.0057(4) -0.0007(4)
    C17 0.0184(5) 0.0273(5) 0.0373(6) -0.0005(4) 0.0006(4) 0.0043(5)
    C18 0.0267(5) 0.0263(5) 0.0295(5) -0.0070(4) -0.0058(4) 0.0023(4)
    C19 0.0308(5) 0.0226(5) 0.0248(5) -0.0022(4) -0.0013(4) -0.0066(4)
    C20 0.0225(4) 0.0164(4) 0.0204(4) 0.0015(3) 0.0014(4) -0.0026(3)
    B1 0.0155(4) 0.0151(4) 0.0173(4) -0.0025(3) 0.0049(3) -0.0021(3)
_geom_special_details
;
 All esds (except the esd in the dihedral angle between two l.s. planes)
 are estimated using the full covariance matrix.  The cell esds are taken
 into account individually in the estimation of esds in distances, angles
 and torsion angles; correlations between esds in cell parameters are only
 used when they are defined by crystal symmetry.  An approximate (isotropic)
 treatment of cell esds is used for estimating esds involving l.s. planes.
;
loop_
    _geom_bond_atom_site_label_1
    _geom_bond_atom_site_label_2
    _geom_bond_site_symmetry_2
    _geom_bond_distance
    _geom_bond_publ_flag
    S1 C13 . 1.7093(10) ?
    S1 C10 . 1.7302(9) ?
    F1 B1 . 1.3948(12) ?
    F2 B1 . 1.3875(12) ?
    N1 C1 . 1.3488(13) ?
    N1 C4 . 1.3928(12) ?
    N1 B1 . 1.5477(14) ?
    N2 C9 . 1.3457(12) ?
    N2 C6 . 1.3921(11) ?
    N2 B1 . 1.5474(13) ?
    C1 C2 . 1.4028(16) ?
    C1 H1 . 0.9500 ?
    C2 C3 . 1.3878(14) ?
    C2 H2 . 0.9500 ?
    C3 C4 . 1.4155(14) ?
    C3 H3 . 0.9500 ?
    C4 C5 . 1.4033(13) ?
    C5 C6 . 1.4015(13) ?
    C5 C10 . 1.4672(12) ?
    C6 C7 . 1.4151(13) ?
    C7 C8 . 1.3861(13) ?
    C7 H7 . 0.9500 ?
    C8 C9 . 1.4081(14) ?
    C8 H8 . 0.9500 ?
    C9 H9 . 0.9500 ?
    C10 C11 . 1.3792(13) ?
    C11 C12 . 1.4263(13) ?
    C11 C14 . 1.5076(14) ?
    C12 C13 . 1.3641(14) ?
    C12 H12 . 0.9500 ?
    C13 H13 . 0.9500 ?
    C14 C15 . 1.5161(14) ?
    C14 H14A . 0.9900 ?
    C14 H14B . 0.9900 ?
    C15 C20 . 1.3920(14) ?
    C15 C16 . 1.3974(15) ?
    C16 C17 . 1.3900(17) ?
    C16 H16 . 0.9500 ?
    C17 C18 . 1.3869(18) ?
    C17 H17 . 0.9500 ?
    C18 C19 . 1.3860(18) ?
    C18 H18 . 0.9500 ?
    C19 C20 . 1.3929(15) ?
    C19 H19 . 0.9500 ?
    C20 H20 . 0.9500 ?
loop_
    _geom_angle_atom_site_label_1
    _geom_angle_atom_site_label_2
    _geom_angle_atom_site_label_3
    _geom_angle_site_symmetry_1
    _geom_angle_site_symmetry_3
    _geom_angle
    _geom_angle_publ_flag
    C13 S1 C10 . . 91.91(5) ?
    C1 N1 C4 . . 107.71(9) ?
    C1 N1 B1 . . 126.85(8) ?
    C4 N1 B1 . . 124.78(8) ?
    C9 N2 C6 . . 107.79(8) ?
    C9 N2 B1 . . 127.48(8) ?
    C6 N2 B1 . . 124.72(8) ?
    N1 C1 C2 . . 110.08(9) ?
    N1 C1 H1 . . 125.0 ?
    C2 C1 H1 . . 125.0 ?
    C3 C2 C1 . . 107.03(9) ?
    C3 C2 H2 . . 126.5 ?
    C1 C2 H2 . . 126.5 ?
    C2 C3 C4 . . 107.05(9) ?
    C2 C3 H3 . . 126.5 ?
    C4 C3 H3 . . 126.5 ?
    N1 C4 C5 . . 120.42(8) ?
    N1 C4 C3 . . 108.10(8) ?
    C5 C4 C3 . . 131.36(9) ?
    C6 C5 C4 . . 119.99(8) ?
    C6 C5 C10 . . 119.05(8) ?
    C4 C5 C10 . . 120.90(8) ?
    N2 C6 C5 . . 120.98(8) ?
    N2 C6 C7 . . 108.20(8) ?
    C5 C6 C7 . . 130.45(8) ?
    C8 C7 C6 . . 107.02(8) ?
    C8 C7 H7 . . 126.5 ?
    C6 C7 H7 . . 126.5 ?
    C7 C8 C9 . . 107.01(8) ?
    C7 C8 H8 . . 126.5 ?
    C9 C8 H8 . . 126.5 ?
    N2 C9 C8 . . 109.97(8) ?
    N2 C9 H9 . . 125.0 ?
    C8 C9 H9 . . 125.0 ?
    C11 C10 C5 . . 128.43(8) ?
    C11 C10 S1 . . 111.57(7) ?
    C5 C10 S1 . . 119.99(7) ?
    C10 C11 C12 . . 111.37(8) ?
    C10 C11 C14 . . 125.18(9) ?
    C12 C11 C14 . . 123.20(8) ?
    C13 C12 C11 . . 113.47(9) ?
    C13 C12 H12 . . 123.3 ?
    C11 C12 H12 . . 123.3 ?
    C12 C13 S1 . . 111.67(7) ?
    C12 C13 H13 . . 124.2 ?
    S1 C13 H13 . . 124.2 ?
    C11 C14 C15 . . 111.89(8) ?
    C11 C14 H14A . . 109.2 ?
    C15 C14 H14A . . 109.2 ?
    C11 C14 H14B . . 109.2 ?
    C15 C14 H14B . . 109.2 ?
    H14A C14 H14B . . 107.9 ?
    C20 C15 C16 . . 118.54(10) ?
    C20 C15 C14 . . 120.55(9) ?
    C16 C15 C14 . . 120.90(9) ?
    C17 C16 C15 . . 120.56(10) ?
    C17 C16 H16 . . 119.7 ?
    C15 C16 H16 . . 119.7 ?
    C18 C17 C16 . . 120.48(11) ?
    C18 C17 H17 . . 119.8 ?
    C16 C17 H17 . . 119.8 ?
    C19 C18 C17 . . 119.37(11) ?
    C19 C18 H18 . . 120.3 ?
    C17 C18 H18 . . 120.3 ?
    C18 C19 C20 . . 120.32(11) ?
    C18 C19 H19 . . 119.8 ?
    C20 C19 H19 . . 119.8 ?
    C15 C20 C19 . . 120.73(10) ?
    C15 C20 H20 . . 119.6 ?
    C19 C20 H20 . . 119.6 ?
    F2 B1 F1 . . 109.39(8) ?
    F2 B1 N2 . . 110.78(8) ?
    F1 B1 N2 . . 110.35(8) ?
    F2 B1 N1 . . 110.53(8) ?
    F1 B1 N1 . . 110.16(8) ?
    N2 B1 N1 . . 105.59(7) ?
loop_
    _geom_torsion_atom_site_label_1
    _geom_torsion_atom_site_label_2
    _geom_torsion_atom_site_label_3
    _geom_torsion_atom_site_label_4
    _geom_torsion_site_symmetry_1
    _geom_torsion_site_symmetry_2
    _geom_torsion_site_symmetry_3
    _geom_torsion_site_symmetry_4
    _geom_torsion
    _geom_torsion_publ_flag
    C4 N1 C1 C2 . . . . -0.25(12) ?
    B1 N1 C1 C2 . . . . -171.22(9) ?
    N1 C1 C2 C3 . . . . 1.12(12) ?
    C1 C2 C3 C4 . . . . -1.50(12) ?
    C1 N1 C4 C5 . . . . 175.67(9) ?
    B1 N1 C4 C5 . . . . -13.13(14) ?
    C1 N1 C4 C3 . . . . -0.70(11) ?
    B1 N1 C4 C3 . . . . 170.50(9) ?
    C2 C3 C4 N1 . . . . 1.38(11) ?
    C2 C3 C4 C5 . . . . -174.45(10) ?
    N1 C4 C5 C6 . . . . -1.70(14) ?
    C3 C4 C5 C6 . . . . 173.70(10) ?
    N1 C4 C5 C10 . . . . -178.78(8) ?
    C3 C4 C5 C10 . . . . -3.38(16) ?
    C9 N2 C6 C5 . . . . -173.72(9) ?
    B1 N2 C6 C5 . . . . 7.51(14) ?
    C9 N2 C6 C7 . . . . 0.03(10) ?
    B1 N2 C6 C7 . . . . -178.74(8) ?
    C4 C5 C6 N2 . . . . 4.41(14) ?
    C10 C5 C6 N2 . . . . -178.46(8) ?
    C4 C5 C6 C7 . . . . -167.78(9) ?
    C10 C5 C6 C7 . . . . 9.35(15) ?
    N2 C6 C7 C8 . . . . -0.24(11) ?
    C5 C6 C7 C8 . . . . 172.72(10) ?
    C6 C7 C8 C9 . . . . 0.34(11) ?
    C6 N2 C9 C8 . . . . 0.19(11) ?
    B1 N2 C9 C8 . . . . 178.91(9) ?
    C7 C8 C9 N2 . . . . -0.34(11) ?
    C6 C5 C10 C11 . . . . 58.94(14) ?
    C4 C5 C10 C11 . . . . -123.95(11) ?
    C6 C5 C10 S1 . . . . -120.06(8) ?
    C4 C5 C10 S1 . . . . 57.05(11) ?
    C13 S1 C10 C11 . . . . -1.09(8) ?
    C13 S1 C10 C5 . . . . 178.07(8) ?
    C5 C10 C11 C12 . . . . -178.38(9) ?
    S1 C10 C11 C12 . . . . 0.69(11) ?
    C5 C10 C11 C14 . . . . 7.25(16) ?
    S1 C10 C11 C14 . . . . -173.69(8) ?
    C10 C11 C12 C13 . . . . 0.24(13) ?
    C14 C11 C12 C13 . . . . 174.74(9) ?
    C11 C12 C13 S1 . . . . -1.06(12) ?
    C10 S1 C13 C12 . . . . 1.22(8) ?
    C10 C11 C14 C15 . . . . 100.99(11) ?
    C12 C11 C14 C15 . . . . -72.74(12) ?
    C11 C14 C15 C20 . . . . 116.03(10) ?
    C11 C14 C15 C16 . . . . -63.81(12) ?
    C20 C15 C16 C17 . . . . 0.12(16) ?
    C14 C15 C16 C17 . . . . 179.97(10) ?
    C15 C16 C17 C18 . . . . 0.16(18) ?
    C16 C17 C18 C19 . . . . -0.21(19) ?
    C17 C18 C19 C20 . . . . -0.01(18) ?
    C16 C15 C20 C19 . . . . -0.34(16) ?
    C14 C15 C20 C19 . . . . 179.81(10) ?
    C18 C19 C20 C15 . . . . 0.29(18) ?
    C9 N2 B1 F2 . . . . 43.37(13) ?
    C6 N2 B1 F2 . . . . -138.11(9) ?
    C9 N2 B1 F1 . . . . -77.93(12) ?
    C6 N2 B1 F1 . . . . 100.59(10) ?
    C9 N2 B1 N1 . . . . 163.05(9) ?
    C6 N2 B1 N1 . . . . -18.42(12) ?
    C1 N1 B1 F2 . . . . -49.37(13) ?
    C4 N1 B1 F2 . . . . 141.13(9) ?
    C1 N1 B1 F1 . . . . 71.64(12) ?
    C4 N1 B1 F1 . . . . -97.87(10) ?
    C1 N1 B1 N2 . . . . -169.22(9) ?
    C4 N1 B1 N2 . . . . 21.27(12) ?
loop_
    _geom_hbond_atom_site_label_D
    _geom_hbond_atom_site_label_H
    _geom_hbond_atom_site_label_A
    _geom_hbond_site_symmetry_A
    _geom_hbond_distance_DH
    _geom_hbond_distance_HA
    _geom_hbond_distance_DA
    _geom_hbond_angle_DHA
    _geom_hbond_publ_flag
    C9 H9 F2 3_667 0.95 2.36 3.2017(12) 148 yes
    C13 H13 F2 4_675 0.95 2.55 3.3113(12) 137 yes
    C20 H20 F2 2_646 0.95 2.51 3.3221(13) 144 yes
    C14 H14B Cg2 2_646 0.99 2.81 3.5815(11) 135 yes
    C18 H18 Cg1 3_666 0.95 2.92 3.7764(13) 151 yes
_shelx_space_group_comment
;
The symmetry employed for this shelxl refinement is uniquely defined
by the following loop, which should always be used as a source of
symmetry information in preference to the above space-group names.
They are only intended as comments.
;
_shelx_estimated_absorpt_T_min     0.944
_shelx_estimated_absorpt_T_max     0.991
_shelx_hkl_file
;
   1   0   0    0.30    0.60
   1   0   0    0.90    0.50
   1   0   0    0.60    0.50
  -1   0   0    0.20    0.40
  -1   0   0    0.70    0.70
  -1   0   0    0.10    0.50
  -2   0   0   21.00    2.00
  -2   0   0   15.60    1.50
  -2   0   0   18.40    1.70
  -2   0   0   16.70    1.90
  -2   0   0   18.40    2.20
   2   0   0   20.20    1.70
  -2   0   0   17.50    1.70
   2   0   0   19.20    2.10
   2   0   0   19.70    2.10
   2   0   0   18.70    2.00
   2   0   0   19.00    1.80
  -2   0   0   21.50    2.10
  -3   0   0    0.00    1.30
   3   0   0    2.10    1.10
  -3   0   0   -0.80    1.20
  -3   0   0    0.60    1.00
   3   0   0   -0.90    1.50
   3   0   0    0.60    1.20
  -3   0   0    0.10    1.70
  -3   0   0   -0.90    1.00
   3   0   0   -0.70    1.30
   3   0   0    0.80    1.20
  -3   0   0   -0.10    1.30
  -3   0   0    0.50    1.00
  -4   0   0   91.79    5.40
  -4   0   0  104.09    4.30
  -4   0   0  100.19    5.20
   4   0   0  105.39    4.30
  -4   0   0  100.29    4.40
  -4   0   0   97.29    4.40
   4   0   0  107.29    5.40
   4   0   0   98.09    5.20
   4   0   0  111.59    4.90
   4   0   0  107.99    4.80
  -4   0   0  105.49    4.60
  -4   0   0  102.09    4.50
  -5   0   0   -1.20    1.70
   5   0   0   -0.80    1.30
   5   0   0   -0.70    1.60
  -5   0   0    1.70    1.80
  -5   0   0   -0.50    2.10
  -5   0   0   -0.10    1.60
   5   0   0   -0.20    1.60
  -5   0   0    1.60    1.30
   5   0   0    0.50    1.70
   5   0   0    2.10    2.10
   6   0   0   11.30    2.60
  -6   0   0   19.00    3.00
   6   0   0   14.10    3.30
   6   0   0   18.20    3.20
  -6   0   0   16.80    3.00
  -6   0   0   17.90    2.80
  -6   0   0   14.00    3.50
  -6   0   0   12.30    2.10
  -7   0   0    0.20    2.10
   7   0   0   -2.90    2.20
  -7   0   0   -2.10    2.20
   7   0   0   -0.70    2.30
  -7   0   0   -1.10    2.80
   7   0   0   -0.70    2.10
  -8   0   0  119.69    6.60
   8   0   0  119.89    8.10
   8   0   0  118.69    7.10
  -8   0   0  122.29    6.50
   8   0   0  120.49    7.40
  -8   0   0  114.09    8.50
  -9   0   0    0.50    3.40
  -9   0   0   -0.20    2.50
  -9   0   0    0.80    2.50
   9   0   0   -0.40    2.50
   9   0   0    0.70    2.50
   9   0   0   -1.00    2.70
  10   0   0  212.08   10.80
  10   0   0  197.98   11.60
  10   0   0  202.98   10.50
 -10   0   0  199.18    9.30
 -10   0   0  195.38    9.20
 -10   0   0  198.98   12.80
 -11   0   0   -0.90    3.20
 -11   0   0    1.00    2.80
  11   0   0   -1.40    3.00
 -11   0   0    4.90    4.80
  11   0   0    0.30    2.80
  -1  -1   0 1037.10   26.90
   1  -1   0 1057.09   27.00
   1  -1   0 1047.40   26.90
   1  -1   0 1062.19   27.00
  -1  -1   0 1024.00   26.90
  -1  -1   0 1074.09   26.70
  -1  -1   0 1027.60   26.90
   1  -1   0 1049.49   26.80
  -1   1   0 1035.90   27.00
   1   1   0 1037.70   27.00
  -1   1   0 1055.59   26.90
   1   1   0  913.01   27.00
   1   1   0  996.50   26.90
  -1   1   0 1081.29   26.90
  -1   1   0 1046.80   26.90
   1   1   0 1022.30   26.90
   2  -1   0 3451.15   87.69
   2  -1   0 3441.36   87.79
   2  -1   0 3462.85   87.69
  -2  -1   0 3418.36   87.29
  -2  -1   0 3445.16   87.89
  -2  -1   0 3296.57   87.49
  -2  -1   0 3406.26   87.79
  -2  -1   0 3423.16   87.49
   2  -1   0 3367.36   87.49
   2  -1   0 3499.05   87.39
  -2   1   0 3448.05   87.29
   2   1   0 3389.46   87.79
   2   1   0 3442.46   87.89
  -2   1   0 3432.66   87.59
   2   1   0 3405.66   87.59
   2   1   0 3428.46   87.39
  -2   1   0 3421.46   86.99
  -2   1   0 3396.66   87.79
  -2   1   0 3348.66   87.49
  -2   1   0 3413.06   87.79
   2   1   0 3318.97   87.39
  -3  -1   0   28.40    2.20
  -3  -1   0   25.10    2.20
  -3  -1   0   27.80    1.90
   3  -1   0   28.10    2.70
   3  -1   0   29.40    2.60
   3  -1   0   24.30    1.90
   3  -1   0   31.90    2.80
  -3  -1   0   26.80    2.80
  -3  -1   0   25.70    3.00
  -3  -1   0   28.40    2.60
   3  -1   0   29.60    2.30
  -3  -1   0   23.50    1.90
   3   1   0   29.10    2.80
   3   1   0   24.40    2.30
  -3   1   0   25.90    2.80
  -3   1   0   25.10    2.50
  -3   1   0   27.50    3.10
  -3   1   0   27.80    2.20
  -3   1   0   27.40    2.20
   3   1   0   27.90    3.00
   3   1   0   27.00    2.50
  -3   1   0   25.60    2.30
  -3   1   0   25.00    2.30
   3   1   0   28.80    2.40
   4  -1   0    1.50    1.20
  -4  -1   0    1.10    1.50
   4  -1   0    1.20    1.40
  -4  -1   0    1.90    1.10
  -4  -1   0    1.70    1.30
  -4  -1   0    0.90    1.10
  -4  -1   0    2.10    1.30
  -4  -1   0    0.90    2.00
   4  -1   0    1.00    1.80
   4  -1   0    2.60    1.60
   4  -1   0    0.10    1.50
  -4  -1   0    1.60    1.50
  -4   1   0    2.90    2.00
   4   1   0    2.90    1.40
   4   1   0    2.10    1.50
  -4   1   0    1.20    1.20
   4   1   0    3.40    1.80
  -4   1   0   -0.50    1.50
  -4   1   0    0.70    1.20
  -4   1   0    2.50    1.40
  -4   1   0    1.60    1.40
   4   1   0    1.10    1.80
   4   1   0    1.20    1.60
  -4   1   0   -0.80    1.50
  -5  -1   0    5.50    1.40
   5  -1   0    9.00    2.20
   5  -1   0    8.30    2.40
  -5  -1   0    4.50    2.50
  -5  -1   0    7.60    1.80
   5  -1   0    9.60    1.80
  -5  -1   0    5.30    2.20
  -5  -1   0    4.80    2.10
   5  -1   0   10.20    2.60
  -5  -1   0    7.10    1.90
   5   1   0    5.00    2.00
  -5   1   0    9.10    1.80
  -5   1   0    9.70    2.90
  -5   1   0    5.70    2.20
   5   1   0    5.80    2.40
   5   1   0    7.40    2.30
  -5   1   0    7.40    1.90
  -5   1   0    9.50    2.10
   5   1   0    7.30    1.90
  -5   1   0   11.00    2.50
   5   1   0    8.90    2.40
  -6  -1   0  157.28    8.50
   6  -1   0  160.98    6.30
  -6  -1   0  160.18    7.20
   6  -1   0  168.68    7.30
  -6  -1   0  149.79    6.00
   6  -1   0  156.48    7.70
  -6  -1   0  162.88    6.70
   6  -1   0  159.28    8.10
  -6   1   0  162.68    8.60
  -6   1   0  157.98    6.70
  -6   1   0  156.88    7.90
   6   1   0  159.58    8.30
   6   1   0  157.38    7.40
   6   1   0  164.68    7.50
  -6   1   0  166.48    7.30
   7  -1   0   45.00    4.40
  -7  -1   0   39.20    4.10
  -7  -1   0   49.20    5.90
  -7  -1   0   45.90    4.60
   7  -1   0   45.90    5.30
  -7  -1   0   34.30    3.00
   7  -1   0   45.40    5.00
   7   1   0   47.40    4.90
  -7   1   0   43.10    5.20
  -7   1   0   45.30    4.10
   7   1   0   38.60    5.10
  -7   1   0   46.80    4.70
   7   1   0   44.60    4.80
  -8  -1   0   18.70    3.40
   8  -1   0   15.50    3.30
   8  -1   0   15.50    3.50
  -8  -1   0   17.70    2.90
   8  -1   0   13.00    3.60
  -8  -1   0    9.50    3.80
   8   1   0   15.80    3.60
  -8   1   0   15.20    3.50
  -8   1   0   16.00    3.00
  -8   1   0   21.00    4.40
   8   1   0   15.30    3.50
   8   1   0   14.90    3.80
  -9  -1   0    0.00    2.50
   9  -1   0   -3.90    2.20
  -9  -1   0    0.60    3.60
   9  -1   0    2.60    2.80
   9  -1   0    1.10    2.70
   9   1   0    0.80    2.70
  -9   1   0    0.10    2.30
  -9   1   0   -0.90    3.30
   9   1   0    1.20    2.70
  -9   1   0   -1.50    2.60
   9   1   0   -1.00    3.00
  10  -1   0    0.60    3.30
  10  -1   0    1.10    3.00
 -10  -1   0    2.20    2.70
 -10  -1   0    6.10    4.20
  10  -1   0    4.80    3.30
 -10   1   0    0.50    4.00
 -10   1   0    4.60    3.20
  10   1   0    1.70    3.30
 -10   1   0    2.40    2.50
  10   1   0    2.40    3.70
  10   1   0   -0.40    2.50
  11  -1   0   60.19    6.40
  11  -1   0   50.79    6.30
 -11  -1   0   45.30    7.00
 -11  -1   0   56.69    5.70
 -11   1   0   59.49    7.90
  11   1   0   45.70    6.80
  11   1   0   52.59    6.20
 -11   1   0   59.89    5.60
  11   1   0   54.49    6.30
 -11   1   0   55.89    5.90
   0  -2   0   60.49    2.30
   0  -2   0   58.29    2.30
   0  -2   0   57.99    2.30
   0   2   0   56.09    2.20
   0   2   0   55.39    2.20
   0   2   0   55.79    2.20
   0   2   0   57.69    2.20
  -1  -2   0   50.99    2.20
   1  -2   0   53.89    2.70
  -1  -2   0   54.99    2.40
  -1  -2   0   56.79    2.90
   1  -2   0   49.80    2.30
  -1  -2   0   51.69    2.30
   1  -2   0   52.99    2.20
   1  -2   0   54.59    2.90
  -1   2   0   51.89    2.30
   1   2   0   51.59    2.30
   1   2   0   51.09    2.70
   1   2   0   49.50    2.70
   1   2   0   53.29    2.50
  -1   2   0   54.69    2.40
  -1   2   0   47.30    2.60
  -1   2   0   51.39    2.30
  -1   2   0   53.59    2.70
   2  -2   0  104.69    4.30
  -2  -2   0  103.19    4.10
  -2  -2   0   94.09    4.60
  -2  -2   0   96.29    4.20
   2  -2   0  105.19    3.80
   2  -2   0  102.49    4.00
  -2  -2   0   98.89    4.10
  -2  -2   0  101.09    3.70
   2  -2   0  106.49    4.30
   2   2   0   97.69    4.20
   2   2   0   97.69    4.10
  -2   2   0  103.09    4.20
   2   2   0   99.99    3.70
   2   2   0  106.69    4.20
  -2   2   0   94.29    3.60
  -2   2   0  103.39    4.20
  -2   2   0   96.29    4.10
   2   2   0   99.19    4.30
  -2   2   0   99.09    4.10
  -3  -2   0   30.20    2.90
   3  -2   0   32.30    2.40
   3  -2   0   31.50    2.70
  -3  -2   0   28.10    2.40
  -3  -2   0   30.90    2.20
   3  -2   0   28.20    2.80
  -3  -2   0   27.80    3.00
  -3  -2   0   28.10    2.70
   3  -2   0   31.80    2.70
  -3   2   0   34.10    3.20
   3   2   0   27.70    2.60
   3   2   0   30.70    3.10
  -3   2   0   32.80    2.60
   3   2   0   33.70    2.90
  -3   2   0   30.20    2.00
   3   2   0   32.20    2.90
  -3   2   0   30.10    2.90
  -3   2   0   28.90    2.60
  -3   2   0   29.10    2.20
   3   2   0   33.70    2.50
   4  -2   0    6.30    1.90
   4  -2   0    9.90    2.00
  -4  -2   0    7.30    2.00
  -4  -2   0    8.80    1.70
   4  -2   0   10.40    2.10
  -4  -2   0    6.70    2.20
  -4  -2   0    8.40    1.60
   4  -2   0    8.40    1.80
  -4  -2   0    5.00    1.90
   4  -2   0    8.70    1.40
   4   2   0    6.80    1.70
  -4   2   0    3.80    1.50
  -4   2   0    5.30    1.80
   4   2   0    4.90    2.00
  -4   2   0    6.40    2.00
  -4   2   0    6.30    1.70
  -4   2   0    9.40    2.40
  -4   2   0    7.20    1.50
   4   2   0    5.10    1.90
   4   2   0    6.70    1.90
   4   2   0    4.90    1.60
  -4   2   0    7.40    1.60
   5  -2   0   12.40    2.60
  -5  -2   0   12.00    3.00
  -5  -2   0    9.40    2.50
  -5  -2   0   14.80    2.20
   5  -2   0   13.70    2.60
   5  -2   0   17.80    2.60
   5  -2   0   14.30    1.80
  -5   2   0   12.50    2.10
  -5   2   0   20.00    3.20
   5   2   0    5.30    2.50
   5   2   0   13.60    2.70
  -5   2   0   17.60    2.80
   5   2   0   17.50    2.80
   5   2   0   14.40    2.50
  -5   2   0   16.90    2.70
  -5   2   0   13.70    2.10
   6  -2   0   32.40    3.60
  -6  -2   0   33.60    3.90
   6  -2   0   26.70    3.70
   6  -2   0   33.00    4.00
  -6  -2   0   27.40    4.00
   6  -2   0   23.70    2.50
  -6   2   0   21.60    4.10
   6   2   0   26.70    4.10
  -6   2   0   30.50    3.80
  -6   2   0   30.40    3.00
   6   2   0   27.80    3.70
   6   2   0   22.00    3.60
  -6   2   0   28.50    4.00
   6   2   0   25.40    3.30
   7  -2   0    5.40    1.70
   7  -2   0    5.60    2.60
   7  -2   0    7.90    2.50
  -7  -2   0    8.50    3.40
   7  -2   0    7.90    2.80
  -7  -2   0    7.60    2.70
   7   2   0    3.50    2.50
   7   2   0    6.70    2.90
   7   2   0    9.40    3.30
  -7   2   0   11.30    2.40
  -7   2   0    7.00    2.80
  -7   2   0    7.70    3.50
  -7   2   0    6.40    2.60
   8  -2   0    3.50    2.40
   8  -2   0    2.80    2.80
  -8  -2   0    0.20    2.90
  -8  -2   0    6.50    2.80
   8  -2   0    3.70    2.70
  -8   2   0    0.40    2.10
  -8   2   0    0.30    3.20
   8   2   0    1.10    2.50
   8   2   0   -1.40    2.70
  -8   2   0    3.10    2.90
   8   2   0    4.10    3.30
   9  -2   0    5.90    3.30
   9  -2   0    0.70    2.40
  -9  -2   0    0.80    2.70
   9  -2   0   -1.50    2.50
  -9  -2   0   -1.00    3.40
   9   2   0    2.70    3.20
   9   2   0   -0.40    2.50
   9   2   0    3.70    2.70
  -9   2   0   -0.90    2.70
  -9   2   0    0.70    3.70
  -9   2   0    2.50    2.20
 -10  -2   0    3.80    4.20
  10  -2   0    7.70    3.10
  10  -2   0    8.20    3.70
  10  -2   0    4.70    3.60
 -10  -2   0    8.70    3.40
  10   2   0   15.80    3.90
  10   2   0   19.20    4.30
  10   2   0   16.30    4.70
 -10   2   0    5.50    3.50
 -10   2   0   15.30    5.30
  11  -2   0   37.50    5.20
  11  -2   0   49.90    6.20
 -11  -2   0   54.49    5.80
 -11  -2   0   33.80    8.00
 -11   2   0   44.30    5.80
  11   2   0   40.50    5.90
  11   2   0   50.19    7.00
 -11   2   0   48.70    7.30
  11   2   0   53.69    6.20
   0  -3   0    0.80    1.20
   0  -3   0   -0.30    1.20
   0  -3   0    1.70    1.30
   0  -3   0    0.70    1.10
   0   3   0    1.60    1.10
   0   3   0    0.60    1.00
   0   3   0    3.70    1.30
   0   3   0    3.50    1.20
  -1  -3   0 2995.30   75.99
  -1  -3   0 2999.70   75.59
   1  -3   0 2996.60   75.59
   1  -3   0 2960.20   75.99
   1  -3   0 3017.70   75.99
  -1   3   0 2954.30   75.89
   1   3   0 2915.01   75.39
   1   3   0 2870.21   75.89
  -1   3   0 2933.41   75.29
   1   3   0 2908.11   75.89
  -1   3   0 2888.41   75.59
   1   3   0 3016.80   75.59
   1   3   0 2931.81   75.39
  -1   3   0 2885.61   75.89
   1   3   0 2932.21   75.89
  -2  -3   0 1382.16   38.80
   2  -3   0 1539.05   38.60
  -2  -3   0 1427.96   38.50
   2  -3   0 1543.75   38.40
   2  -3   0 1484.25   38.40
  -2  -3   0 1465.25   38.70
  -2  -3   0 1478.95   38.40
  -2  -3   0 1479.35   39.00
   2  -3   0 1481.05   39.10
   2  -3   0 1486.95   39.10
   2   3   0 1478.95   39.00
  -2   3   0 1484.15   38.60
   2   3   0 1479.45   38.90
  -2   3   0 1470.55   38.70
  -2   3   0 1455.15   39.00
  -2   3   0 1431.96   39.00
   2   3   0 1417.06   38.90
  -2   3   0 1454.85   38.50
   2   3   0 1504.85   38.50
  -3  -3   0   31.00    3.10
  -3  -3   0   30.10    2.30
   3  -3   0   35.80    2.70
   3  -3   0   28.40    3.00
  -3  -3   0   31.50    2.70
   3  -3   0   35.00    2.60
  -3  -3   0   25.70    3.00
   3  -3   0   27.50    2.30
  -3  -3   0   33.50    2.80
   3   3   0   29.40    2.40
   3   3   0   30.80    3.00
   3   3   0   29.70    2.80
  -3   3   0   31.70    2.80
   3   3   0   34.40    3.00
  -3   3   0   30.10    3.10
  -3   3   0   30.40    2.80
   3   3   0   25.10    3.10
  -3   3   0   28.00    2.20
  -3   3   0   28.40    2.70
  -4  -3   0  878.41   25.00
  -4  -3   0  890.91   25.00
  -4  -3   0  863.61   24.20
   4  -3   0  917.11   24.50
  -4  -3   0  877.41   25.30
   4  -3   0  913.71   25.30
   4   3   0  883.51   25.40
  -4   3   0  893.21   25.10
   4   3   0  889.01   25.50
  -4   3   0  902.11   25.40
   4   3   0  898.01   25.10
   4   3   0  903.81   24.40
  -4   3   0  817.12   25.00
   4   3   0  827.62   24.70
  -4   3   0  853.91   24.20
  -4   3   0  865.71   24.80
   5  -3   0   10.70    2.70
  -5  -3   0   11.10    2.70
  -5  -3   0   10.40    1.90
   5  -3   0    6.80    2.10
  -5  -3   0    7.30    2.70
   5  -3   0    6.30    2.10
   5   3   0    5.70    2.10
  -5   3   0    8.90    1.90
  -5   3   0    3.90    2.40
   5   3   0    8.00    2.60
  -5   3   0    9.40    2.80
   5   3   0    8.60    2.50
  -5   3   0    6.20    2.30
   5   3   0    8.20    2.70
  -6  -3   0  171.98    8.80
   6  -3   0  173.78    7.50
  -6  -3   0  168.98    8.00
   6  -3   0  166.08    8.00
   6  -3   0  164.98    8.30
   6   3   0  176.28    7.70
   6   3   0  175.18    8.30
   6   3   0  159.68    8.30
  -6   3   0  174.48    8.30
  -6   3   0  175.08    8.40
   6   3   0  186.48    9.10
  -6   3   0  181.48    9.20
  -7  -3   0  100.39    6.50
   7  -3   0   99.39    5.90
   7  -3   0   94.99    6.30
   7  -3   0  108.49    7.00
  -7  -3   0   98.29    7.30
  -7   3   0  101.19    7.60
  -7   3   0   92.59    6.60
   7   3   0  109.19    7.50
   7   3   0  105.79    6.80
   7   3   0   96.29    6.10
  -7   3   0   96.49    6.50
   8  -3   0    3.50    2.50
  -8  -3   0    1.70    2.80
   8  -3   0    3.10    3.00
   8  -3   0    1.50    2.30
  -8  -3   0    3.40    3.50
   8   3   0    2.40    3.30
  -8   3   0    3.30    3.30
   8   3   0    2.10    2.90
   8   3   0    4.20    2.60
  -8   3   0    3.90    3.00
   9  -3   0   96.79    6.50
  -9  -3   0   96.79    8.60
  -9  -3   0   96.19    7.20
   9  -3   0  113.09    8.00
   9  -3   0   97.09    7.30
  -9   3   0   88.69    7.20
   9   3   0   98.29    6.80
   9   3   0   90.79    8.30
   9   3   0   87.49    7.40
  -9   3   0  104.29    8.80
 -10  -3   0   96.19    9.20
  10  -3   0   84.79    6.80
 -10  -3   0  101.99    7.40
  10  -3   0   89.79    8.00
  10   3   0   94.29    7.00
  10   3   0   96.49    8.00
 -10   3   0   87.39    7.70
  10   3   0  107.99    9.30
 -10   3   0  104.39    9.80
  11  -3   0    4.40    3.00
  11  -3   0    5.40    3.60
 -11  -3   0    4.80    3.40
  11   3   0    3.80    4.30
  11   3   0    9.50    4.10
 -11   3   0    9.70    4.40
 -11   3   0    7.00    4.90
   0  -4   0  900.81   24.00
   0  -4   0  901.91   24.20
   0  -4   0  917.91   24.10
   0  -4   0  888.11   24.10
   0   4   0  877.91   23.90
   0   4   0  908.21   24.10
   0   4   0  882.51   24.10
   0   4   0  906.81   24.00
   1  -4   0 1552.14   43.30
   1  -4   0 1569.44   43.30
  -1  -4   0 1726.83   43.40
   1  -4   0 1674.73   42.60
  -1  -4   0 1632.64   42.50
   1  -4   0 1684.53   43.00
   1   4   0 1670.73   42.90
  -1   4   0 1637.94   43.30
  -1   4   0 1641.24   43.30
   1   4   0 1594.44   43.20
   1   4   0 1717.33   43.00
   1   4   0 1619.44   43.20
  -1   4   0 1664.73   42.90
   1   4   0 1656.53   42.50
  -1   4   0 1670.63   42.60
   1   4   0 1597.24   42.40
  -2  -4   0  244.28    7.50
   2  -4   0  256.07    7.80
   2  -4   0  251.27    8.40
  -2  -4   0  250.17    7.70
  -2  -4   0  240.48    7.60
  -2  -4   0  248.98    8.50
   2  -4   0  251.57    8.50
  -2   4   0  257.47    7.80
  -2   4   0  253.27    7.70
   2   4   0  243.88    8.30
   2   4   0  247.08    8.20
  -2   4   0  240.88    8.30
   2   4   0  249.68    7.70
   2   4   0  244.38    7.90
  -2   4   0  234.48    8.20
  -2   4   0  247.08    7.70
   2   4   0  252.37    8.40
   3  -4   0    7.40    1.50
  -3  -4   0    7.00    1.40
   3  -4   0    5.80    1.50
   3  -4   0    5.40    1.90
  -3  -4   0    3.20    1.50
  -3  -4   0    6.20    2.00
  -3  -4   0    5.90    1.70
   3  -4   0    6.50    1.50
  -3  -4   0    7.30    1.60
  -3   4   0    3.60    1.60
  -3   4   0    3.20    1.60
  -3   4   0    3.30    1.70
   3   4   0    5.40    1.50
   3   4   0    3.90    1.60
   3   4   0    4.40    1.90
   3   4   0    4.60    1.70
  -3   4   0    7.10    1.50
  -3   4   0    3.90    1.50
   3   4   0    4.50    1.90
  -4  -4   0  344.17   11.10
  -4  -4   0  367.66   12.20
   4  -4   0  358.36   11.30
   4  -4   0  365.26   11.60
   4  -4   0  369.86   12.30
  -4   4   0  351.56   11.90
  -4   4   0  371.26   12.30
  -4   4   0  348.07   11.20
   4   4   0  356.36   12.20
   4   4   0  375.96   12.30
  -4   4   0  359.16   12.20
   4   4   0  358.46   11.30
   4   4   0  376.66   12.50
  -5  -4   0  307.77   11.30
   5  -4   0  301.77   10.80
   5  -4   0  317.07   10.50
   5  -4   0  308.57   11.60
  -5  -4   0  312.77   11.60
  -5  -4   0  296.37   10.20
   5   4   0  312.47   11.70
  -5   4   0  306.97   11.30
   5   4   0  297.67   10.40
   5   4   0  313.37   11.90
  -5   4   0  308.27   11.70
  -5   4   0  328.37   11.60
   6  -4   0   77.79    5.80
  -6  -4   0   62.39    5.50
   6  -4   0   63.19    4.50
  -6  -4   0   71.99    5.90
   6   4   0   69.59    4.90
   6   4   0   67.09    6.20
  -6   4   0   69.39    5.80
  -6   4   0   61.29    5.20
  -6   4   0   69.29    6.30
   6   4   0   66.79    5.60
   6   4   0   75.29    5.80
   7  -4   0  229.78    9.30
  -7  -4   0  233.08   10.80
   7  -4   0  231.98   10.70
   7  -4   0  212.38    9.70
  -7  -4   0  222.48   10.10
   7   4   0  239.68   11.30
  -7   4   0  241.18   11.40
   7   4   0  235.78    9.50
   7   4   0  239.08   10.90
   7   4   0  236.98   10.70
  -7   4   0  237.68   10.40
  -7   4   0  216.28   10.40
   8  -4   0   56.89    5.30
   8  -4   0   55.39    6.10
   8  -4   0   47.90    4.70
  -8  -4   0   58.79    5.80
  -8  -4   0   50.99    6.00
  -8   4   0   56.69    6.10
   8   4   0   57.39    6.20
   8   4   0   52.39    5.20
  -8   4   0   56.29    6.60
   8   4   0   65.09    6.80
  -8   4   0   60.99    5.70
   9  -4   0    0.00    2.10
   9  -4   0   -3.70    2.40
   9  -4   0    1.40    2.90
  -9  -4   0    0.00    3.40
  -9  -4   0   -2.90    2.60
   9   4   0    2.60    3.20
  -9   4   0   -3.60    2.80
   9   4   0    5.30    3.60
  -9   4   0    4.30    3.80
   9   4   0   -0.30    2.50
 -10  -4   0   98.49   10.00
  10  -4   0  124.59    9.00
  10  -4   0  114.89    7.50
 -10  -4   0  120.09    8.10
 -10   4   0  120.29   10.40
  10   4   0  124.89    9.10
 -10   4   0  124.59    8.60
  10   4   0  113.19   10.00
  10   4   0  115.09    7.60
 -11  -4   0  178.78   10.10
  11  -4   0  165.28   10.60
  11  -4   0  142.69    8.80
 -11   4   0  180.48   12.60
 -11   4   0  172.28   10.40
  11   4   0  197.68   11.30
  11   4   0  152.28    9.00
  11   4   0  154.88   11.90
   0  -5   0    0.40    1.30
   0  -5   0    1.30    1.40
   0  -5   0   -0.80    1.20
   0  -5   0   -1.40    1.10
   0   5   0    0.40    1.10
   0   5   0    0.40    1.20
   0   5   0   -0.40    1.10
   0   5   0   -0.40    1.10
   1  -5   0   24.90    2.30
   1  -5   0   24.70    2.20
  -1  -5   0   27.60    2.20
  -1  -5   0   27.30    2.90
   1  -5   0   22.50    2.40
   1  -5   0   28.10    2.70
  -1  -5   0   25.80    2.70
   1   5   0   25.20    2.20
   1   5   0   26.60    1.90
   1   5   0   24.30    2.50
  -1   5   0   23.80    2.10
  -1   5   0   23.80    2.50
   1   5   0   25.80    2.40
   1   5   0   26.80    2.40
  -1   5   0   26.30    2.20
  -1   5   0   27.10    2.50
   2  -5   0  108.79    4.50
   2  -5   0  108.79    5.20
   2  -5   0  114.29    5.40
  -2  -5   0  107.79    4.40
  -2  -5   0  120.79    5.40
  -2   5   0  102.49    4.90
  -2   5   0  105.39    4.40
   2   5   0   98.89    4.90
  -2   5   0  106.79    4.90
  -2   5   0  108.69    4.00
  -2   5   0  106.49    4.20
   2   5   0  104.69    4.90
  -2   5   0  117.39    4.40
   2   5   0  124.49    4.70
   2   5   0  113.79    5.20
  -3  -5   0  461.45   13.90
   3  -5   0  489.55   15.00
   3  -5   0  490.25   14.00
  -3  -5   0  464.95   14.80
  -3  -5   0  467.85   13.80
   3   5   0  474.45   14.50
   3   5   0  467.25   14.80
  -3   5   0  484.85   14.30
   3   5   0  452.25   14.30
   3   5   0  476.55   13.90
  -3   5   0  463.15   13.90
  -3   5   0  475.55   14.10
  -4  -5   0   -0.70    2.10
  -4  -5   0    1.00    1.30
  -4  -5   0   -0.10    1.80
   4  -5   0   -1.10    1.30
   4  -5   0    0.20    1.90
   4  -5   0    1.60    1.30
  -4   5   0    1.60    1.80
   4   5   0    1.80    2.10
  -4   5   0    2.20    2.20
   4   5   0   -0.50    1.70
  -4   5   0   -1.40    1.90
   4   5   0    0.50    1.40
   4   5   0    0.00    2.10
  -4   5   0    1.30    1.30
  -5  -5   0   19.20    2.40
   5  -5   0   27.20    3.20
   5  -5   0   18.40    2.70
  -5  -5   0   13.80    3.40
   5  -5   0   25.60    3.70
  -5   5   0   14.60    3.50
   5   5   0   23.00    3.70
  -5   5   0   21.40    3.10
   5   5   0   20.30    2.80
   5   5   0   20.30    3.20
  -5   5   0   21.90    3.60
   5   5   0   19.90    3.50
   6  -5   0   30.80    3.50
  -6  -5   0   30.90    3.90
  -6  -5   0   30.50    4.10
   6  -5   0   31.00    3.50
   6  -5   0   36.20    4.50
   6   5   0   34.70    4.50
  -6   5   0   32.10    4.50
  -6   5   0   34.50    4.60
  -6   5   0   25.70    3.70
   6   5   0   33.90    3.80
   6   5   0   26.00    4.20
   6   5   0   30.70    4.20
   7  -5   0  451.65   16.40
  -7  -5   0  419.06   15.90
   7  -5   0  404.16   14.90
  -7  -5   0  422.26   15.70
   7  -5   0  430.06   14.60
  -7   5   0  423.06   15.90
   7   5   0  399.66   16.10
  -7   5   0  446.26   16.10
   7   5   0  431.06   16.00
   7   5   0  441.56   16.80
   7   5   0  450.05   14.80
  -7   5   0  477.35   17.00
  -8  -5   0   48.70    5.80
  -8  -5   0   47.70    5.60
   8  -5   0   42.80    4.50
   8  -5   0   38.10    4.70
   8  -5   0   48.40    5.70
   8   5   0   54.89    6.00
  -8   5   0   44.40    5.90
  -8   5   0   38.70    5.00
   8   5   0   44.10    5.90
  -8   5   0   49.60    5.60
  -9  -5   0    0.90    3.00
   9  -5   0    6.50    2.70
  -9  -5   0   12.20    4.20
   9  -5   0    8.10    3.60
  -9   5   0    2.90    3.50
  -9   5   0    7.60    4.10
   9   5   0    1.50    3.40
   9   5   0    5.70    2.90
   9   5   0    7.40    3.60
  10  -5   0   62.59    6.70
  10  -5   0   59.39    5.60
 -10  -5   0   66.49    6.90
 -10   5   0   69.89    7.50
  10   5   0   66.89    6.00
  10   5   0   51.29    6.60
  10   5   0   55.39    7.10
 -10   5   0   74.49    8.90
  11  -5   0   -1.70    2.70
 -11  -5   0    2.70    3.50
  11  -5   0    9.10    4.20
  11   5   0    6.40    4.10
  11   5   0    7.30    4.70
  11   5   0   10.40    3.40
 -11   5   0    2.60    4.50
 -11   5   0    6.90    4.00
   0  -6   0  379.16   11.90
   0  -6   0  397.16   11.80
   0  -6   0  389.96   11.70
   0  -6   0  391.56   12.00
   0   6   0  373.16   11.50
   0   6   0  381.16   11.80
   0   6   0  373.06   11.80
   0   6   0  392.76   11.70
   1  -6   0   92.99    4.70
   1  -6   0   92.69    4.20
  -1  -6   0   92.19    4.70
  -1  -6   0   92.59    4.80
   1  -6   0  100.29    4.50
   1  -6   0   92.59    4.80
   1   6   0   92.09    4.60
   1   6   0   94.39    4.20
  -1   6   0   93.49    4.50
   1   6   0   86.89    4.40
  -1   6   0   92.09    4.20
  -1   6   0   90.09    4.00
   1   6   0   97.49    4.40
   1   6   0   95.39    3.90
  -1   6   0   91.59    4.40
  -2  -6   0   62.49    4.20
   2  -6   0   58.39    3.40
   2  -6   0   61.69    4.20
   2   6   0   58.29    3.50
   2   6   0   56.69    3.50
  -2   6   0   62.99    3.10
   2   6   0   53.09    3.20
  -2   6   0   56.39    3.00
  -2   6   0   60.19    3.00
  -2   6   0   51.79    3.20
   2   6   0   58.49    4.10
  -3  -6   0  149.69    5.90
   3  -6   0  158.88    6.20
  -3  -6   0  156.08    5.80
   3  -6   0  168.28    7.30
  -3  -6   0  160.58    7.20
  -3   6   0  165.98    6.30
   3   6   0  156.18    7.00
   3   6   0  148.19    6.40
  -3   6   0  162.48    6.40
   3   6   0  164.38    6.70
  -3   6   0  148.89    7.10
   3   6   0  160.78    6.20
  -3   6   0  153.08    6.00
  -4  -6   0   42.00    4.30
  -4  -6   0   35.20    3.50
   4  -6   0   38.80    4.30
   4  -6   0   39.00    3.30
  -4  -6   0   29.70    3.00
   4   6   0   36.30    3.50
  -4   6   0   37.20    4.20
   4   6   0   31.80    3.80
  -4   6   0   34.00    2.90
   4   6   0   34.30    3.80
  -4   6   0   35.30    3.70
  -4   6   0   32.50    3.80
   4   6   0   34.20    4.30
  -5  -6   0  223.48    8.80
  -5  -6   0  241.68   10.30
  -5  -6   0  231.68    9.40
   5  -6   0  212.48    8.30
   5  -6   0  238.48    8.90
   5  -6   0  244.28   10.40
  -5   6   0  251.17   10.40
   5   6   0  247.28   10.50
   5   6   0  241.48   10.00
  -5   6   0  233.18    9.60
  -5   6   0  239.58   10.10
   5   6   0  233.38    8.90
   5   6   0  243.68   10.30
  -6  -6   0  134.89    7.70
  -6  -6   0  122.49    6.90
   6  -6   0  130.19    6.30
   6  -6   0  118.39    6.00
   6  -6   0  128.29    7.70
  -6   6   0  120.69    7.70
   6   6   0  143.89    7.90
   6   6   0  131.09    6.40
  -6   6   0  132.59    7.80
   6   6   0  132.49    8.00
  -6   6   0  116.19    6.90
   6   6   0  120.49    7.40
   7  -6   0   32.80    4.10
   7  -6   0   28.00    3.70
  -7  -6   0   23.30    4.30
   7  -6   0   31.60    4.70
   7   6   0   29.80    4.80
  -7   6   0   24.70    4.40
  -7   6   0   31.90    5.00
   7   6   0   35.30    4.80
   7   6   0   29.10    4.70
   7   6   0   27.70    3.60
  -7   6   0   23.80    4.00
   8  -6   0    0.80    2.90
  -8  -6   0   10.00    3.00
   8  -6   0   -0.40    2.10
   8  -6   0    2.10    2.10
  -8  -6   0   -0.50    2.90
   8   6   0    1.80    2.20
   8   6   0   -1.60    2.80
  -8   6   0    1.50    2.50
   8   6   0   -1.40    3.00
  -8   6   0    2.70    3.40
  -8   6   0   -1.90    3.10
  -9  -6   0   -3.80    2.90
   9  -6   0   -0.50    2.60
   9  -6   0    2.50    2.30
   9   6   0   -3.50    3.30
  -9   6   0    5.70    4.40
  -9   6   0    3.80    3.80
   9   6   0   -0.70    3.60
   9   6   0   -1.00    2.30
 -10  -6   0    1.70    3.40
  10  -6   0    4.70    3.80
  10  -6   0    3.00    2.60
  10   6   0   -0.50    3.90
 -10   6   0    6.50    4.10
 -10   6   0    3.20    4.30
  10   6   0    3.70    2.70
  10   6   0    4.10    3.80
   0  -7   0    1.90    1.70
   0  -7   0    0.00    1.60
   0   7   0    0.30    1.20
   0   7   0   -0.10    1.30
   0   7   0    0.00    1.40
   0   7   0   -0.10    1.20
   1  -7   0   31.90    3.10
  -1  -7   0   40.70    3.50
   1  -7   0   33.30    3.00
  -1  -7   0   32.40    3.50
   1  -7   0   34.80    3.40
   1   7   0   33.00    2.60
  -1   7   0   35.20    3.10
   1   7   0   35.00    3.20
  -1   7   0   34.60    2.80
  -1   7   0   35.10    2.80
   1   7   0   33.80    2.90
   2  -7   0  692.23   20.60
   2  -7   0  691.83   19.80
  -2  -7   0  710.03   20.60
  -2   7   0  662.03   19.60
   2   7   0  685.03   20.50
  -2   7   0  668.03   19.00
  -2   7   0  710.63   19.20
   2   7   0  650.93   19.50
   2   7   0  693.13   19.70
   2   7   0  696.93   19.30
   3  -7   0   78.09    5.20
   3  -7   0   69.29    4.30
  -3  -7   0   71.99    4.10
  -3  -7   0   79.09    5.40
  -3   7   0   80.89    4.50
   3   7   0   78.19    4.80
  -3   7   0   76.59    5.40
   3   7   0   73.99    4.40
   3   7   0   69.99    4.60
   3   7   0   71.59    5.20
  -3   7   0   78.69    4.30
  -3   7   0   72.09    4.00
  -4  -7   0    1.60    2.70
   4  -7   0    0.90    2.20
  -4  -7   0   -1.70    1.70
   4  -7   0    4.10    1.90
  -4  -7   0    3.60    1.70
   4   7   0    0.80    1.90
   4   7   0    7.90    3.10
  -4   7   0    1.40    2.70
  -4   7   0    2.00    2.40
  -4   7   0    0.00    1.90
   4   7   0    1.30    2.20
   4   7   0    1.50    2.40
   5  -7   0  132.49    5.40
   5  -7   0  138.19    7.80
  -5  -7   0  135.39    6.50
  -5  -7   0  132.59    7.70
   5  -7   0  140.29    6.40
   5   7   0  128.99    7.60
  -5   7   0  128.69    6.90
  -5   7   0  139.39    7.50
   5   7   0  131.09    7.20
  -5   7   0  145.19    8.00
   5   7   0  130.59    6.30
   5   7   0  130.49    7.70
   6  -7   0   76.99    6.60
   6  -7   0   82.59    5.10
   6  -7   0   76.59    4.50
  -6  -7   0   66.19    5.30
  -6  -7   0   77.59    6.50
   6   7   0   78.29    6.70
   6   7   0   76.39    5.10
   6   7   0   80.89    6.80
  -6   7   0   75.49    5.70
   6   7   0   79.19    6.20
  -6   7   0   81.99    6.70
  -6   7   0   94.69    6.80
   7  -7   0   23.10    3.30
   7  -7   0   28.90    3.70
  -7  -7   0   23.70    3.90
   7  -7   0   24.90    4.50
  -7  -7   0   28.10    4.50
   7   7   0   28.40    4.90
  -7   7   0   27.00    4.80
   7   7   0   30.30    4.70
   7   7   0   28.60    4.80
   7   7   0   36.90    3.90
  -7   7   0   25.90    4.50
  -7   7   0   29.50    4.10
  -8  -7   0  150.28    9.10
  -8  -7   0  115.59    8.30
   8  -7   0  132.59    9.10
   8  -7   0  136.79    7.20
   8   7   0  140.99    9.50
   8   7   0  144.29    7.50
   8   7   0  139.99    9.20
  -8   7   0  138.09    9.30
  -8   7   0  140.99    9.50
   9  -7   0   19.40    3.40
   9  -7   0   20.90    4.60
  -9  -7   0   12.60    4.20
   9   7   0    9.60    4.60
   9   7   0   13.50    4.80
  -9   7   0   24.60    5.30
   9   7   0   14.30    3.40
  -9   7   0   18.00    5.30
 -10  -7   0   29.40    5.30
  10  -7   0   30.20    4.40
  10  -7   0   32.10    5.80
  10   7   0   22.90    4.00
 -10   7   0   35.50    6.90
 -10   7   0   39.20    6.40
  10   7   0   27.90    5.80
  10   7   0   24.60    5.30
   0  -8   0   92.69    4.90
   0  -8   0   81.69    4.90
   0   8   0   84.59    5.00
   0   8   0   82.29    4.40
   1  -8   0  792.02   23.40
   1  -8   0  834.82   22.60
  -1  -8   0  803.72   23.30
   1  -8   0  777.82   22.90
   1   8   0  800.42   22.30
  -1   8   0  793.32   22.40
   1   8   0  723.73   21.90
   1   8   0  829.62   23.00
   1   8   0  790.22   22.80
   2  -8   0    0.00    1.70
  -2  -8   0    0.10    2.30
   2  -8   0    2.60    2.20
   2   8   0    4.10    1.50
  -2   8   0    1.30    1.50
   2   8   0    2.10    1.80
  -2   8   0    1.00    1.70
   2   8   0    2.20    1.70
   2   8   0    2.00    2.20
   2   8   0    1.70    1.70
  -2   8   0   -1.10    2.20
   3  -8   0    8.70    2.20
   3  -8   0    9.70    2.80
  -3  -8   0    2.60    2.60
   3   8   0   12.40    2.50
   3   8   0    4.60    2.20
  -3   8   0    6.80    2.10
   3   8   0    6.10    2.80
   3   8   0    5.80    2.40
  -3   8   0    4.80    2.10
  -3   8   0    6.20    2.90
  -3   8   0    9.10    1.70
  -3   8   0    8.80    1.80
   3   8   0    8.20    1.90
   4  -8   0   30.30    3.40
  -4  -8   0   19.20    3.70
   4  -8   0   24.00    3.80
  -4   8   0   19.70    3.10
  -4   8   0   31.20    3.80
  -4   8   0   28.90    4.20
   4   8   0   23.80    3.90
   4   8   0   21.90    3.20
   4   8   0   23.70    3.60
   4   8   0   20.40    2.90
  -5  -8   0  438.96   14.30
   5  -8   0  457.75   14.80
  -5  -8   0  458.35   16.40
   5  -8   0  465.75   16.60
  -5   8   0  449.76   15.30
   5   8   0  467.95   16.20
  -5   8   0  465.35   15.70
  -5   8   0  439.36   16.40
   5   8   0  446.26   16.20
   5   8   0  460.35   14.60
   5   8   0  430.26   15.60
   6  -8   0   51.99    4.50
  -6  -8   0   58.39    6.20
   6  -8   0   64.79    6.20
  -6  -8   0   60.09    5.00
  -6   8   0   58.49    5.10
   6   8   0   54.99    4.60
   6   8   0   56.19    6.20
   6   8   0   59.39    5.60
  -6   8   0   45.60    5.60
   6   8   0   59.89    6.30
  -6   8   0   51.59    5.90
   7  -8   0  100.59    7.60
   7  -8   0   92.09    5.70
  -7  -8   0   92.69    6.60
  -7  -8   0   94.79    7.50
  -7   8   0   99.29    7.70
   7   8   0   93.39    7.20
  -7   8   0   94.49    7.80
   7   8   0   94.69    7.90
   7   8   0   93.19    7.80
   7   8   0   95.39    5.80
  -7   8   0   82.59    6.40
  -8  -8   0  139.19    9.30
   8  -8   0  149.39    9.70
   8  -8   0  145.89    7.50
   8   8   0  170.48   10.00
  -8   8   0  141.99    9.90
  -8   8   0  151.68    9.90
   8   8   0  134.09    7.40
   8   8   0  150.28   10.10
   9  -8   0   17.00    4.40
  -9  -8   0   10.10    4.40
   9  -8   0   15.50    3.60
  -9   8   0   16.60    4.80
   9   8   0    6.10    4.20
  -9   8   0   21.40    5.60
   9   8   0   10.70    3.30
   9   8   0   18.80    5.00
  10  -8   0   12.70    3.40
  10  -8   0   16.10    5.00
 -10  -8   0    0.80    4.00
  10   8   0   12.10    3.40
 -10   8   0    5.20    4.90
 -10   8   0   16.80    4.90
  10   8   0   21.20    5.60
  10   8   0   11.40    4.90
   0  -9   0    1.30    2.20
   0  -9   0   -1.80    1.90
   0   9   0    0.70    2.10
   0   9   0    2.00    2.30
   1  -9   0    8.60    2.40
  -1  -9   0    3.10    2.60
   1  -9   0    5.60    2.30
   1  -9   0    6.90    2.30
   1   9   0    5.00    1.70
  -1   9   0    5.90    2.70
   1   9   0    6.30    2.30
   1   9   0    5.80    2.30
   2  -9   0    1.90    2.00
  -2  -9   0   -2.40    2.40
   2  -9   0    1.10    2.20
   2   9   0   -1.10    1.30
   2   9   0    0.00    1.80
  -2   9   0    0.80    2.80
   2   9   0    1.00    2.00
   2   9   0    0.30    1.70
  -2   9   0   -2.40    1.70
  -2   9   0    2.80    1.70
   2   9   0   -0.40    2.40
   3  -9   0 1189.58   35.60
  -3  -9   0 1225.88   35.70
   3  -9   0 1236.18   34.40
  -3   9   0 1266.77   33.50
  -3   9   0 1172.18   35.60
   3   9   0 1183.88   34.00
   3   9   0 1289.37   35.80
   3   9   0 1245.58   34.30
   3   9   0 1261.57   34.20
   4  -9   0  107.29    7.00
  -4  -9   0  111.29    7.10
   4  -9   0  100.69    5.70
  -4   9   0   96.29    7.10
   4   9   0   98.99    5.70
   4   9   0  101.09    6.40
   4   9   0  100.79    7.00
  -4   9   0  107.09    6.00
  -4   9   0  102.59    5.60
   4   9   0  103.99    6.10
  -5  -9   0   10.00    3.50
   5  -9   0   17.20    4.10
   5  -9   0   15.20    2.90
  -5   9   0   16.20    3.20
   5   9   0   16.20    3.60
   5   9   0   17.10    4.00
   5   9   0   14.70    2.70
   5   9   0   13.30    3.10
  -5   9   0   15.90    3.30
  -5   9   0   11.90    3.70
  -6  -9   0   61.49    6.50
   6  -9   0   64.89    6.40
   6  -9   0   75.89    5.10
   6   9   0   63.69    6.70
   6   9   0   65.09    5.90
   6   9   0   61.39    6.60
  -6   9   0   53.79    5.20
  -6   9   0   69.59    6.30
  -6   9   0   59.99    6.80
   6   9   0   65.29    4.90
  -7  -9   0   65.39    6.80
   7  -9   0   76.39    5.40
   7  -9   0   66.99    6.80
  -7   9   0   72.59    7.60
   7   9   0   73.69    6.80
   7   9   0   74.39    5.30
  -7   9   0   67.89    5.90
   7   9   0   82.19    7.60
  -7   9   0   70.09    6.90
   7   9   0   80.09    7.60
   8  -9   0    2.40    2.30
   8  -9   0    3.80    3.20
  -8  -9   0    2.50    3.90
   8   9   0    4.30    3.90
  -8   9   0    5.30    4.20
  -8   9   0    6.50    4.00
   8   9   0    3.10    2.60
   8   9   0    6.40    4.10
  -9  -9   0    1.00    3.90
   9  -9   0    0.60    3.30
   9  -9   0    5.60    2.50
   9   9   0    1.70    2.60
  -9   9   0    2.50    4.30
   9   9   0   -7.40    3.30
  -9   9   0   -0.70    4.10
   9   9   0    1.00    4.20
  10  -9   0   34.00    6.00
  10  -9   0   39.80    4.80
 -10  -9   0   32.20    6.30
  10   9   0   32.70    6.50
  10   9   0   29.00    5.90
  10   9   0   34.00    6.70
 -10   9   0   42.40    7.10
 -10   9   0   53.09    7.30
   0 -10   0    3.30    2.50
   0 -10   0    3.70    2.50
   0  10   0    1.50    2.40
   0  10   0    0.10    2.40
   1 -10   0   21.20    3.30
   1 -10   0   17.90    3.20
  -1 -10   0   19.40    3.50
   1 -10   0   22.90    3.20
   1  10   0   17.10    3.30
  -1  10   0   20.00    3.70
   1  10   0   19.80    3.20
   1  10   0   20.50    3.20
   2 -10   0    3.50    2.50
   2 -10   0   -3.60    1.70
  -2 -10   0    3.60    2.70
   2  10   0    2.80    2.20
   2  10   0   -2.90    2.20
  -2  10   0   -2.90    1.80
   2  10   0    0.40    1.40
  -2  10   0   -2.30    2.40
  -3 -10   0    4.50    3.10
   3 -10   0    6.30    2.40
   3 -10   0    5.60    2.70
  -3  10   0    4.30    3.10
   3  10   0    8.00    3.20
   3  10   0    5.70    2.30
  -3  10   0    4.20    1.90
   3  10   0    8.10    2.30
   3  10   0    4.60    2.40
  -3  10   0    2.40    1.50
  -4 -10   0   19.80    4.00
   4 -10   0   24.10    4.10
   4 -10   0   17.10    2.90
   4  10   0   16.50    3.10
   4  10   0   20.60    4.10
  -4  10   0   17.90    3.00
  -4  10   0   15.10    4.10
   4  10   0   18.00    3.50
   4  10   0   22.40    3.20
  -4  10   0   19.10    3.00
  -5 -10   0  117.39    8.30
   5 -10   0  134.59    8.40
   5 -10   0  128.39    6.70
   5  10   0  136.59    8.20
   5  10   0  122.59    7.50
  -5  10   0  131.89    7.00
  -5  10   0  134.19    7.40
   5  10   0  122.69    8.30
   5  10   0  125.39    6.60
  -5  10   0  117.19    8.50
  -6 -10   0    2.30    3.60
   6 -10   0    8.00    2.50
   6 -10   0   10.10    3.50
  -6  10   0    6.20    2.80
   6  10   0    4.90    2.50
   6  10   0    4.20    3.00
   6  10   0   -0.50    3.50
   6  10   0    5.30    3.40
  -6  10   0    6.90    3.90
  -6  10   0    7.10    3.30
   7 -10   0    4.90    2.40
  -7 -10   0    9.20    4.10
   7 -10   0    2.90    3.00
  -7  10   0    4.70    4.00
  -7  10   0    8.00    3.80
   7  10   0    3.00    3.70
   7  10   0    4.90    3.80
  -7  10   0    7.40    2.90
   7  10   0    9.90    2.70
   8 -10   0   11.20    4.00
  -8 -10   0    6.70    4.30
   8 -10   0   12.30    3.10
  -8  10   0    5.40    4.40
   8  10   0    0.50    2.40
  -8  10   0    9.10    4.30
   8  10   0   14.20    4.80
   8  10   0   12.20    4.50
   9 -10   0    8.60    4.10
  -9 -10   0   10.10    4.60
   9 -10   0   16.10    3.50
   9  10   0   16.50    3.20
  -9  10   0   19.20    5.30
  -9  10   0   11.70    5.50
   9  10   0   15.90    4.90
   9  10   0   16.90    5.30
   0 -11   0   -1.80    2.20
   0 -11   0    0.60    2.30
   0  11   0   -4.40    2.00
   0  11   0    0.00    2.50
  -1 -11   0    7.50    3.00
   1 -11   0    5.90    2.60
   1 -11   0    9.60    2.70
  -1  11   0   11.50    3.20
   1  11   0    5.70    2.60
   1  11   0   10.30    3.20
   1  11   0   10.70    2.70
   2 -11   0   14.40    3.00
  -2 -11   0   14.00    3.70
   2 -11   0   12.40    3.10
  -2  11   0   11.00    2.70
   2  11   0   16.90    2.60
   2  11   0   12.80    2.80
  -2  11   0    5.20    3.20
   2  11   0    9.80    2.10
   2  11   0   13.20    3.60
   3 -11   0  359.26   14.10
  -3 -11   0  365.06   14.20
   3 -11   0  344.67   12.80
   3  11   0  363.16   12.70
   3  11   0  351.46   14.10
  -3  11   0  353.26   14.30
   3  11   0  362.86   12.40
  -3  11   0  342.87   11.60
   3  11   0  350.46   12.20
   4 -11   0   51.39    5.80
   4 -11   0   46.10    4.60
  -4 -11   0   37.90    5.30
  -4  11   0   45.60    4.50
   4  11   0   48.70    5.60
   4  11   0   47.00    5.30
  -4  11   0   45.80    4.40
   4  11   0   48.40    4.70
  -4  11   0   40.20    5.50
   4  11   0   44.80    5.00
   5 -11   0    0.80    2.80
  -5 -11   0   -5.10    2.90
   5 -11   0   -1.30    1.90
  -5  11   0   -1.00    2.60
   5  11   0    0.40    2.20
  -5  11   0   -1.30    2.00
   5  11   0    5.00    3.00
  -5  11   0   -0.20    3.30
   5  11   0    3.50    2.70
   5  11   0    0.50    3.00
  -6 -11   0    8.00    4.20
   6 -11   0   12.50    3.90
   6 -11   0   12.30    3.00
  -6  11   0   29.70    5.60
   6  11   0   22.60    4.10
  -6  11   0   13.70    3.20
   6  11   0   17.30    4.30
   6  11   0   14.80    2.90
  -6  11   0   15.80    4.00
   6  11   0   15.30    4.40
  -7 -11   0   21.20    5.30
   7 -11   0   14.60    3.40
   7 -11   0   22.70    4.70
  -7  11   0   26.60    5.00
   7  11   0   15.60    3.10
   7  11   0   19.90    5.20
  -7  11   0    7.80    4.50
   7  11   0   17.70    4.80
  -8 -11   0   34.20    6.00
   8 -11   0   30.00    4.40
   8 -11   0   39.10    6.10
  -8  11   0   28.30    5.50
   8  11   0   29.90    3.80
   8  11   0   27.20    5.40
   8  11   0   22.90    5.50
  -8  11   0   24.50    5.70
  -9 -11   0   55.09    7.40
   9 -11   0   42.00    6.50
   9 -11   0   45.90    5.30
  -9  11   0   45.80    7.40
  -9  11   0   65.29    7.80
   9  11   0   54.49    7.20
   9  11   0   44.00    6.70
   0 -12   0   27.40    4.00
   0  12   0   34.00    4.20
   0  12   0   31.20    4.20
   1 -12   0   26.00    3.80
  -1 -12   0   38.50    4.60
  -1  12   0   29.00    4.30
   1  12   0   26.40    4.30
   1  12   0   30.30    4.10
  -1  12   0   24.70    4.00
   1  12   0   32.90    3.80
  -2 -12   0   52.79    5.90
   2 -12   0   53.29    5.90
   2 -12   0   48.40    5.00
  -2  12   0   55.29    5.80
   2  12   0   55.69    5.00
   2  12   0   57.79    4.60
  -2  12   0   57.19    4.70
   2  12   0   62.39    5.90
   3 -12   0  386.56   13.90
  -3 -12   0  385.96   15.10
   3 -12   0  378.76   15.10
  -3  12   0  382.16   15.30
   3  12   0  379.36   15.10
  -3  12   0  349.47   12.30
   3  12   0  372.26   13.50
   3  12   0  376.76   13.10
  -4 -12   0  102.89    7.80
   4 -12   0  101.59    6.40
   4 -12   0  105.99    7.70
   4  12   0   87.69    6.10
  -4  12   0   85.59    7.70
   4  12   0   89.29    6.20
   4  12   0   91.29    7.60
   4  12   0  110.49    7.00
   5 -12   0   88.19    7.50
   5 -12   0   81.39    5.90
  -5 -12   0   88.59    8.00
  -5  12   0   79.59    8.00
  -5  12   0   84.69    5.80
   5  12   0   91.29    6.50
   5  12   0   90.09    7.20
   5  12   0   75.89    5.70
   5  12   0   91.99    7.90
  -5  12   0   91.59    6.40
  -6 -12   0   73.09    7.80
   6 -12   0   76.29    5.70
  -6  12   0   76.49    6.90
   6  12   0   69.29    8.70
  -6  12   0   71.79    8.10
   6  12   0   75.59    7.60
  -6  12   0   75.79    6.00
   6  12   0   76.39    5.60
   6  12   0   82.99    7.90
   7 -12   0   51.29    5.10
  -7 -12   0   30.70    6.10
   7 -12   0   42.50    6.50
   7  12   0   49.90    6.90
   7  12   0   53.59    6.60
   7  12   0   43.70    4.70
  -7  12   0   51.49    6.20
  -7  12   0   51.89    7.50
  -8 -12   0   15.90    5.40
   8 -12   0   13.20    3.40
   8 -12   0   15.90    5.20
  -8  12   0   13.80    5.80
   8  12   0   11.30    2.90
  -8  12   0    5.30    4.40
   8  12   0   16.30    4.90
   8  12   0    8.80    5.10
   0 -13   0   -1.70    2.50
   0  13   0   -1.70    2.20
   0  13   0    1.60    2.90
  -1 -13   0   19.00    3.90
   1 -13   0   12.20    3.30
  -1  13   0   11.10    3.10
   1  13   0   13.90    3.40
  -1  13   0    9.50    3.60
  -1  13   0   10.50    3.30
   1  13   0   12.40    3.60
   1  13   0   12.20    3.20
   2 -13   0  135.49    7.70
  -2 -13   0  129.09    8.30
   2  13   0  137.89    8.50
  -2  13   0  133.59    6.90
   2  13   0  130.19    6.70
  -2  13   0  143.69    8.80
   2  13   0  125.89    7.50
  -3 -13   0    3.60    3.50
   3 -13   0   10.00    3.10
   3 -13   0    3.10    3.10
  -3  13   0    0.00    3.30
   3  13   0    6.00    3.30
   3  13   0    3.20    2.60
   3  13   0    4.40    2.80
  -3  13   0    4.00    2.30
   4 -13   0    2.50    3.30
   4 -13   0    0.90    2.30
  -4 -13   0    1.40    3.70
   4  13   0    4.00    2.60
   4  13   0    1.30    2.50
  -4  13   0    0.60    3.70
   4  13   0    0.10    3.10
   4  13   0    1.70    2.80
   5 -13   0   20.00    4.60
  -5 -13   0   16.70    4.70
   5 -13   0   15.80    3.50
   5  13   0   20.10    4.70
   5  13   0   17.70    3.50
   5  13   0   23.60    4.00
  -5  13   0   24.30    3.90
  -5  13   0   24.00    5.60
   5  13   0   24.10    4.50
   6 -13   0    3.30    3.30
  -6 -13   0    0.90    3.70
   6 -13   0    8.60    3.10
  -6  13   0    2.50    2.80
   6  13   0   -1.00    3.20
  -6  13   0   -1.50    3.90
   6  13   0    6.50    4.40
  -6  13   0    3.10    3.30
   6  13   0    3.20    2.60
   7 -13   0   88.89    8.40
  -7 -13   0   76.09    8.30
   7 -13   0   74.19    6.00
   7  13   0   80.99    8.70
  -7  13   0   79.89    9.00
  -7  13   0   80.69    7.70
   7  13   0   63.69    7.50
   7  13   0   72.19    5.50
  -8 -13   0   15.80    5.20
   8 -13   0    9.50    3.60
   8 -13   0   23.30    5.40
  -8  13   0    6.80    5.10
  -8  13   0   17.60    4.80
   8  13   0    4.30    4.40
   8  13   0   18.70    5.00
   0 -14   0   99.69    7.10
   0  14   0  114.49    7.60
   0  14   0   94.29    7.20
   0  14   0  113.69    7.70
  -1 -14   0   83.59    7.00
   1 -14   0   90.19    6.80
   1  14   0   93.99    6.80
   1  14   0   84.59    7.10
  -1  14   0  101.39    7.70
  -1  14   0   85.69    6.20
  -1  14   0   71.19    6.80
   1  14   0   90.59    6.40
   2 -14   0  141.69    8.30
  -2 -14   0  151.68    9.30
  -2  14   0  140.69    9.20
  -2  14   0  140.19    7.50
   2  14   0  155.28    9.20
   2  14   0  149.29    8.20
  -2  14   0  150.28    9.20
   2  14   0  146.29    7.20
  -3 -14   0   -0.80    3.50
   3 -14   0    7.20    3.20
   3 -14   0    0.20    2.60
  -3  14   0   -3.60    3.30
  -3  14   0    2.10    2.20
   3  14   0    2.30    3.20
   3  14   0    2.00    2.60
   4 -14   0    0.70    2.70
  -4 -14   0    5.70    4.20
   4 -14   0    1.80    3.30
   4  14   0    7.40    3.30
   4  14   0    6.90    2.90
   4  14   0    2.10    3.50
  -4  14   0   -2.00    4.00
   5 -14   0   62.29    5.70
  -5 -14   0   49.60    6.80
   5 -14   0   54.39    6.90
   5  14   0   44.70    6.30
   5  14   0   52.49    6.50
   5  14   0   58.69    6.10
  -5  14   0   62.59    7.70
   5  14   0   36.10    4.40
   6 -14   0   81.69    6.40
   6 -14   0   71.79    8.00
  -6 -14   0   66.09    7.80
   6  14   0   69.09    5.80
  -6  14   0   79.79    7.20
  -6  14   0   69.59    8.20
   6  14   0   61.09    7.50
   6  14   0   68.59    7.30
   7 -14   0   21.20    4.90
  -7 -14   0   27.20    6.00
   7 -14   0   32.40    4.70
   7  14   0   20.60    5.10
   7  14   0   26.90    5.90
  -7  14   0   35.40    6.80
  -7  14   0   28.50    5.20
   0  15   0    0.60    3.20
   0  15   0    3.00    2.90
   0  15   0    0.30    3.00
  -1 -15   0   26.60    4.80
   1  15   0   25.70    4.30
   1  15   0   34.60    4.70
  -1  15   0   33.30    4.90
  -1  15   0   36.50    5.40
   1  15   0   35.40    5.40
  -1  15   0   36.40    4.70
   2 -15   0   97.79    7.20
  -2 -15   0   87.69    7.90
  -2  15   0   93.59    6.30
   2  15   0  103.99    7.20
   2  15   0   86.19    6.10
   2  15   0   87.99    7.90
  -2  15   0   86.19    8.20
  -2  15   0   96.89    7.80
  -3 -15   0  223.18   12.10
   3 -15   0  224.78   10.90
  -3  15   0  227.28   12.50
   3  15   0  230.38   12.30
  -3  15   0  223.58    9.40
   3  15   0  238.28   10.70
   4 -15   0  127.29    9.60
   4 -15   0  126.89    7.90
  -4 -15   0  121.89    9.40
   4  15   0  108.09    9.10
   4  15   0  102.59    7.40
  -4  15   0  118.09    9.80
   5 -15   0    3.60    3.70
  -5 -15   0    7.10    4.50
   5 -15   0    0.90    2.80
   5  15   0   -0.70    3.00
   5  15   0   -0.60    3.50
   5  15   0   -1.00    2.30
  -5  15   0   -0.90    4.10
  -6 -15   0   18.90    5.80
   6 -15   0   18.80    3.90
   6 -15   0   18.00    5.10
  -6  15   0   13.80    5.40
   6  15   0   16.10    3.40
   6  15   0   11.80    4.10
   6  15   0    8.30    4.70
   0  16   0    3.00    3.40
   0  16   0    0.90    3.00
   0  16   0    9.40    3.70
   0  16   0    8.00    3.30
  -1 -16   0   50.89    6.00
   1  16   0   47.90    6.40
  -1  16   0   44.00    5.30
  -1  16   0   54.69    6.50
   1  16   0   46.10    5.30
   1  16   0   40.10    5.40
  -1  16   0   42.40    5.90
  -1  16   0   58.39    6.30
  -2 -16   0   -0.20    3.30
  -2  16   0   -0.20    3.30
  -2  16   0    7.00    2.90
  -2  16   0    6.80    4.00
   2  16   0    5.70    3.30
   2  16   0   -1.50    2.70
   2  16   0    3.50    3.80
   3 -16   0   29.10    4.70
  -3 -16   0   34.50    5.90
  -3  16   0   33.10    5.80
   3  16   0   39.60    5.00
   3  16   0   46.80    6.60
  -3  16   0   45.00    4.60
  -3  16   0   40.80    6.00
  -4 -16   0   63.39    7.70
   4 -16   0   60.99    6.40
  -4  16   0   65.69    8.10
   4  16   0   55.99    7.00
   4  16   0   52.99    5.70
   5 -16   0   36.30    5.70
   5 -16   0   41.40    5.30
  -5 -16   0   40.60    6.20
   5  16   0   48.00    6.90
  -5  16   0   47.30    7.50
   5  16   0   36.80    5.00
   5  16   0   37.90    4.40
   0  17   0   -2.00    2.90
   0  17   0   -8.90    2.80
   0  17   0   -0.40    3.40
   0  17   0    1.00    3.10
  -1  17   0    3.60    3.20
  -1  17   0   -1.80    3.10
  -1  17   0    4.40    3.30
  -1  17   0    6.50    3.90
   1  17   0    5.20    3.30
   1  17   0    0.70    3.00
   1  17   0   12.00    4.30
  -2 -17   0  112.99    8.80
  -2  17   0  113.29    8.80
   2  17   0  113.09    9.10
  -2  17   0  115.29    7.10
  -2  17   0  106.19    9.00
  -2  17   0  110.89    8.40
   2  17   0  120.99    8.30
  -3 -17   0    6.30    4.20
  -3  17   0    4.20    3.50
   3  17   0    1.10    3.00
  -3  17   0   11.10    4.90
  -3  17   0    7.10    2.70
   3  17   0    3.90    4.20
   0  18   0  272.57   12.60
   0  18   0  261.67   12.90
   0  18   0  276.87   13.40
   0  18   0  291.57   13.80
   1  18   0   -6.60    2.80
   1  18   0    4.20    3.80
  -1  18   0   -5.40    3.10
   1  18   0   -0.10    3.20
   1  18   0    2.10    3.30
  -1  18   0    4.70    3.20
  -1  18   0    2.00    3.90
  -1  18   0   -0.10    3.50
  11   0  -1    6.10    3.60
 -11   0   1    5.20    2.90
  11   0  -1    1.10    3.50
  11   0  -1    3.40    6.90
 -11   0   1    6.50    3.60
 -11   0   1    8.40    5.20
 -10   0   1   -6.20    3.70
 -10   0   1   -1.80    2.90
 -10   0   1   -1.00    2.50
  10   0  -1   -0.60    2.70
  10   0  -1   -1.50    3.20
  10   0  -1   -0.50    2.60
   9   0  -1  264.57   13.00
   9   0  -1  266.97   11.80
  -9   0   1  262.57   13.60
  -9   0   1  260.07   10.50
  -9   0   1  270.97   10.90
   9   0  -1  286.97   12.00
  -8   0   1    0.90    2.20
   8   0  -1    0.90    2.50
   8   0  -1   -1.30    2.20
  -8   0   1   -1.90    2.30
   8   0  -1   -0.20    2.70
  -8   0   1    1.20    3.30
   7   0  -1  131.89    7.10
  -7   0   1  126.59    6.60
   7   0  -1  139.19    8.10
  -7   0   1  125.79    6.30
   7   0  -1  123.39    6.90
  -7   0   1  141.39    8.40
   6   0  -1   -1.00    2.40
  -6   0   1   -1.80    2.50
  -6   0   1   -3.40    1.80
  -6   0   1    2.20    1.60
  -6   0   1   -0.20    2.20
   6   0  -1   -1.10    1.40
  -6   0   1   -0.50    2.00
   6   0  -1    1.90    2.10
   6   0  -1    0.00    2.10
   5   0  -1  295.67   10.20
  -5   0   1  308.47    9.90
   5   0  -1  288.67    9.50
   5   0  -1  290.77   10.90
   5   0  -1  299.77   10.30
  -5   0   1  282.37    9.90
  -5   0   1  302.97   11.30
  -5   0   1  268.57    9.40
  -5   0   1  308.37    9.80
   5   0  -1  294.77   11.00
  -5   0   1  302.77   10.90
   4   0  -1   -2.40    1.20
  -4   0   1    1.30    1.50
   4   0  -1    0.90    1.10
   4   0  -1   -0.70    1.70
  -4   0   1    0.70    1.20
  -4   0   1    0.00    1.40
   4   0  -1   -0.70    1.30
  -4   0   1    0.40    1.60
  -4   0   1    0.60    1.10
  -4   0   1   -0.80    1.00
   4   0  -1    0.20    1.50
  -3   0   1   -0.10    1.00
  -3   0   1    0.10    1.00
   3   0  -1    1.40    1.50
   3   0  -1   -0.80    1.00
  -3   0   1    1.40    1.20
  -3   0   1   -0.40    1.10
  -3   0   1   -0.40    1.40
  -3   0   1   -0.20    1.20
  -3   0   1    0.20    1.60
   3   0  -1    0.40    1.10
   3   0  -1    1.70    1.20
   3   0  -1   -1.70    1.20
  -2   0   1    0.00    1.30
  -2   0   1   -0.40    1.50
  -2   0   1   -0.20    1.10
   2   0  -1   -1.00    1.00
   2   0  -1   -1.00    1.20
   2   0  -1    1.30    1.40
  -2   0   1    0.00    1.40
   2   0  -1    1.10    1.20
   2   0  -1   -0.50    1.10
  -2   0   1   -0.80    1.00
   2   0  -1    2.10    1.40
  -2   0   1   -0.70    1.10
   1   0  -1 1587.54   40.30
  -1   0   1 1523.65   40.10
   1   0  -1 1550.84   40.00
   1   0  -1 1567.84   40.40
  -1   0   1 1569.44   40.50
  -1   0   1 1556.04   40.30
  -1   0   1 1616.74   40.20
   1   0   1 7219.58  191.08
  -2   0  -1    1.20    1.10
  -2   0  -1    2.90    1.50
   2   0   1   -0.90    1.30
   2   0   1   -0.80    1.40
  -2   0  -1   -1.20    1.50
  -2   0  -1    0.30    1.30
   2   0   1   -0.90    1.10
   2   0   1    0.40    1.10
   2   0   1    0.20    1.20
  -2   0  -1   -0.70    1.00
   2   0   1    0.30    1.20
  -2   0  -1    0.00    1.00
   3   0   1  802.12   21.70
  -3   0  -1  808.82   22.50
  -3   0  -1  781.12   21.40
   3   0   1  824.22   22.10
  -3   0  -1  781.82   21.60
   3   0   1  791.72   21.60
  -3   0  -1  788.12   21.90
   3   0   1  811.32   22.40
   3   0   1  791.62   21.50
  -3   0  -1  795.02   21.70
  -3   0  -1  803.52   22.40
   3   0   1  786.52   22.40
   4   0   1    0.90    1.50
  -4   0  -1    1.10    1.40
  -4   0  -1   -0.80    1.00
  -4   0  -1    0.90    1.50
   4   0   1    0.80    1.70
  -4   0  -1    0.90    1.50
   4   0   1    2.20    1.70
   4   0   1   -0.30    1.30
  -4   0  -1   -0.30    1.70
  -4   0  -1    1.90    1.20
   4   0   1    0.10    1.20
  -4   0  -1    1.40    1.10
  -5   0  -1  172.28    7.70
  -5   0  -1  179.18    8.20
   5   0   1  179.58    7.50
   5   0   1  168.78    6.60
  -5   0  -1  178.38    6.80
   5   0   1  175.48    8.00
  -5   0  -1  182.98    7.00
   5   0   1  187.48    7.20
  -5   0  -1  172.58    6.70
  -5   0  -1  170.58    6.40
   5   0   1  170.28    7.80
  -6   0  -1   -1.90    1.90
   6   0   1   -0.10    2.00
  -6   0  -1    0.90    1.30
   6   0   1   -0.70    2.10
  -6   0  -1    0.40    2.10
   6   0   1   -0.10    2.40
  -6   0  -1    1.70    2.10
  -6   0  -1    0.80    2.80
  -7   0  -1 1208.18   34.00
  -7   0  -1 1200.68   34.10
   7   0   1 1248.98   35.30
   7   0   1 1211.78   34.80
   7   0   1 1219.98   36.20
  -7   0  -1 1218.08   36.60
  -8   0  -1    0.90    2.30
   8   0   1    0.20    2.50
   8   0   1   -0.20    2.50
  -8   0  -1    1.00    3.10
  -8   0  -1   -0.50    2.30
   8   0   1   10.70    3.30
  -9   0  -1   -1.10    2.30
   9   0   1    0.50    2.60
  -9   0  -1    2.10    3.40
   9   0   1    1.20    3.00
   9   0   1    0.00    2.60
  -9   0  -1   -1.10    2.40
  10   0   1    2.50    2.80
 -10   0  -1   -3.90    3.70
 -10   0  -1    0.00    2.50
  10   0   1   -3.10    2.60
  10   0   1   -1.30    3.40
 -10   0  -1   -2.60    2.60
  11   0   1    8.00    3.70
 -11   0  -1   17.20    5.40
 -11   0  -1    6.40    3.30
 -11   0  -1   12.90    3.30
  11   0   1    7.00    3.70
 -11  -1   1   11.20    5.30
  11  -1  -1    3.50    3.10
 -11  -1   1   10.30    3.60
  11  -1  -1    2.90    3.20
  11   1  -1    2.90    3.50
 -11   1   1    5.10    4.90
 -11   1   1    1.60    3.30
  11   1  -1   -0.60    3.90
  11   1  -1    7.80    3.40
  10  -1  -1    0.30    3.30
 -10  -1   1   -0.10    2.50
  10  -1  -1    0.40    2.80
 -10  -1   1    5.30    4.20
  10  -1  -1    1.40    2.90
 -10   1   1    3.90    4.20
 -10   1   1    6.20    3.30
  10   1  -1   -3.90    2.80
 -10   1   1   -4.10    2.20
  10   1  -1   -2.40    2.50
  10   1  -1    2.30    3.50
   9  -1  -1   31.20    4.50
  -9  -1   1   31.90    4.00
   9  -1  -1   33.10    4.60
  -9  -1   1   23.60    5.00
   9  -1  -1   27.80    4.70
  -9  -1   1   36.10    4.00
  -9   1   1   28.00    3.70
   9   1  -1   21.60    4.20
  -9   1   1   31.90    5.70
   9   1  -1   34.90    4.50
  -9   1   1   30.50    4.40
   9   1  -1   25.90    4.80
   8  -1  -1   39.20    4.70
  -8  -1   1   38.90    4.40
  -8  -1   1   39.70    5.50
   8  -1  -1   43.30    4.90
  -8  -1   1   41.30    4.40
   8  -1  -1   36.00    4.90
   8   1  -1   44.60    4.80
   8   1  -1   40.50    4.90
  -8   1   1   42.70    4.00
   8   1  -1   36.80    5.00
  -8   1   1   45.10    5.90
  -8   1   1   33.70    4.40
  -7  -1   1  781.32   23.00
   7  -1  -1  758.72   24.60
   7  -1  -1  786.62   23.60
  -7  -1   1  650.83   22.40
  -7  -1   1  812.92   25.40
  -7  -1   1  754.12   22.40
   7  -1  -1  800.72   24.00
   7   1  -1  797.22   23.60
   7   1  -1  764.12   23.80
  -7   1   1  792.72   25.30
  -7   1   1  793.92   23.30
   7   1  -1  791.02   25.00
  -7   1   1  769.02   22.30
  -6  -1   1   12.50    3.30
   6  -1  -1   12.80    2.90
  -6  -1   1    6.60    1.70
  -6  -1   1    8.50    2.60
   6  -1  -1    8.80    2.90
  -6  -1   1    9.40    2.50
   6  -1  -1    8.10    2.60
   6  -1  -1    7.30    1.90
  -6   1   1   11.30    2.90
   6   1  -1    4.20    2.80
  -6   1   1   11.60    2.40
  -6   1   1   10.50    2.80
  -6   1   1   13.90    3.60
   6   1  -1   15.50    3.10
   6   1  -1    7.70    2.60
  -5  -1   1  103.49    5.80
   5  -1  -1  102.39    5.50
   5  -1  -1  106.89    4.50
  -5  -1   1  112.79    5.10
   5  -1  -1  106.99    6.10
   5  -1  -1  111.39    5.40
  -5  -1   1  110.89    6.40
  -5  -1   1  107.99    5.30
  -5  -1   1  101.69    4.40
  -5  -1   1  112.69    5.00
   5  -1  -1  113.49    7.10
  -5   1   1  106.29    6.40
  -5   1   1  102.49    5.00
   5   1  -1  107.19    5.00
  -5   1   1  109.59    4.80
   5   1  -1  116.69    5.70
  -5   1   1  108.59    5.40
   5   1  -1  111.09    5.30
   5   1  -1  111.09    6.00
   5   1  -1  109.79    6.30
  -5   1   1  114.89    6.00
  -4  -1   1  189.08    6.30
   4  -1  -1  205.18    7.10
   4  -1  -1  191.38    7.60
  -4  -1   1  188.78    7.00
  -4  -1   1  201.48    7.90
   4  -1  -1  183.98    7.40
  -4  -1   1  199.98    6.80
   4  -1  -1  186.68    6.20
   4  -1  -1  197.68    7.20
  -4  -1   1  188.08    7.50
  -4  -1   1  193.38    6.90
  -4  -1   1  197.48    6.50
  -4   1   1  184.18    6.80
  -4   1   1  191.78    7.00
   4   1  -1  195.38    7.80
  -4   1   1  203.38    8.00
   4   1  -1  179.88    7.60
  -4   1   1  190.48    7.00
   4   1  -1  189.78    7.20
  -4   1   1  188.18    7.60
   4   1  -1  180.08    6.60
   4   1  -1  203.48    6.90
  -4   1   1  185.58    6.80
  -4   1   1  194.28    6.40
  -3  -1   1   53.79    2.80
   3  -1  -1   54.99    3.20
  -3  -1   1   52.69    2.80
  -3  -1   1   55.19    3.20
  -3  -1   1   54.19    3.70
  -3  -1   1   56.29    3.50
   3  -1  -1   59.09    3.10
   3  -1  -1   54.49    2.50
  -3  -1   1   51.39    3.00
  -3  -1   1   55.19    2.60
   3  -1  -1   59.59    3.60
   3  -1  -1   54.99    3.40
  -3   1   1   51.49    3.00
   3   1  -1   56.39    3.00
  -3   1   1   52.19    3.00
  -3   1   1   55.99    2.70
  -3   1   1   57.39    3.00
  -3   1   1   55.29    3.30
  -3   1   1   61.29    3.80
   3   1  -1   50.19    3.30
  -3   1   1   53.19    3.50
   3   1  -1   54.79    3.50
   3   1  -1   54.39    3.70
   3   1  -1   55.19    3.00
  -2  -1   1 1224.98   32.70
  -2  -1   1 1223.78   32.10
   2  -1  -1 1229.18   32.70
  -2  -1   1 1259.17   32.40
   2  -1  -1 1224.28   32.50
  -2  -1   1 1204.98   32.50
   2  -1  -1 1257.37   32.80
  -2  -1   1 1270.47   32.00
   2  -1  -1 1270.67   32.50
  -2  -1   1 1240.28   32.80
   2   1  -1 1234.18   31.90
   2   1  -1 1209.98   32.10
   2   1  -1 1204.08   32.80
  -2   1   1 1242.38   32.50
   2   1  -1 1219.68   32.80
   2   1  -1 1247.38   32.60
   2   1  -1 1211.28   32.30
  -2   1   1 1250.97   32.90
  -2   1   1 1222.38   32.50
  -2   1   1 1257.17   32.80
  -2   1   1 1250.37   32.40
  -2   1   1 1230.38   32.50
  -1  -1   1    3.80    0.90
  -1  -1   1    5.60    0.70
  -1  -1   1    4.40    0.90
  -1  -1   1    5.20    0.80
  -1  -1   1    6.10    0.60
   1  -1  -1    4.90    0.90
   1  -1  -1    6.40    0.90
   1  -1  -1    5.90    1.00
   1  -1  -1    4.50    0.80
   1   1  -1    6.20    0.70
  -1   1   1    5.90    1.00
  -1   1   1    5.40    0.80
  -1   1   1    7.40    1.10
  -1   1   1    4.30    0.80
   1   1  -1    5.00    0.90
   1   1  -1    4.90    0.90
   1   1  -1    5.10    0.90
   1   1  -1    3.40    0.90
   1  -1   1  149.49    4.40
  -1  -1  -1  145.09    4.60
   1  -1   1  146.49    4.50
  -1  -1  -1  119.09    4.50
  -1  -1  -1  142.39    4.50
   1  -1   1  147.89    4.10
   1  -1   1  143.09    4.60
  -1  -1  -1  149.59    4.50
   1   1   1  141.69    4.50
   1   1   1  154.78    4.50
   1   1   1  142.59    4.50
  -1   1  -1  149.69    4.50
  -1   1  -1  148.69    4.10
   1   1   1  146.99    4.60
  -1   1  -1  147.89    4.60
  -1   1  -1  135.19    4.70
  -1   1  -1  154.38    4.30
  -1   1  -1  145.89    4.50
   2  -1   1 1247.88   32.20
   2  -1   1 1242.08   32.80
   2  -1   1 1254.67   32.20
   2  -1   1 1259.87   32.80
  -2  -1  -1 1203.88   32.50
  -2  -1  -1 1229.88   32.60
  -2  -1  -1 1229.48   32.80
   2  -1   1 1224.48   32.70
   2  -1   1 1260.47   32.60
  -2  -1  -1 1200.68   32.90
  -2  -1  -1 1254.47   32.50
   2   1   1 1209.48   32.60
  -2   1  -1 1226.78   32.20
  -2   1  -1 1228.78   32.80
   2   1   1 1195.68   32.90
   2   1   1 1226.18   32.50
   2   1   1 1278.57   33.00
  -2   1  -1 1272.97   32.90
  -2   1  -1 1246.28   32.70
   2   1   1 1252.27   32.60
  -2   1  -1 1241.88   32.50
  -2   1  -1 1261.17   32.20
  -3  -1  -1 2182.88   56.99
   3  -1   1 2181.08   56.39
   3  -1   1 2214.58   56.99
  -3  -1  -1 2201.28   57.19
  -3  -1  -1 2134.49   56.39
   3  -1   1 2165.38   56.79
   3  -1   1 2166.18   56.89
  -3  -1  -1 2082.19   55.59
   3  -1   1 2257.47   56.29
   3  -1   1 2177.78   55.99
  -3  -1  -1 2167.78   56.49
  -3  -1  -1 2214.68   56.49
  -3   1  -1 2156.58   55.99
  -3   1  -1 2142.99   56.09
  -3   1  -1 2109.49   56.29
  -3   1  -1 2115.29   56.89
   3   1   1 2099.49   56.39
  -3   1  -1 2290.07   57.19
   3   1   1 2170.08   57.09
  -3   1  -1 2109.59   56.59
   3   1   1 2088.09   56.99
   3   1   1 2192.38   56.49
  -4  -1  -1  365.56   11.80
   4  -1   1  386.96   12.40
  -4  -1  -1  367.16   11.00
   4  -1   1  404.16   11.80
   4  -1   1  395.66   12.60
  -4  -1  -1  374.06   12.50
   4  -1   1  390.26   11.40
  -4  -1  -1  390.66   12.80
  -4  -1  -1  395.96   12.00
  -4  -1  -1  398.66   12.00
  -4  -1  -1  375.16   11.20
   4  -1   1  387.66   12.60
  -4   1  -1  391.56   12.20
   4   1   1  359.26   11.70
   4   1   1  400.86   12.10
  -4   1  -1  397.66   11.60
   4   1   1  379.96   12.70
  -4   1  -1  367.36   11.60
   4   1   1  402.06   12.20
  -4   1  -1  370.36   11.60
  -4   1  -1  400.36   12.90
  -4   1  -1  393.86   12.70
   4   1   1  398.26   12.90
  -5  -1  -1   78.89    5.60
  -5  -1  -1   79.89    5.00
  -5  -1  -1   77.79    4.00
   5  -1   1   83.69    5.10
  -5  -1  -1   69.59    3.50
   5  -1   1   67.29    3.80
  -5  -1  -1   73.19    4.70
   5  -1   1   78.99    5.20
   5  -1   1   83.29    4.40
   5   1   1   79.19    4.40
  -5   1  -1   81.99    4.40
   5   1   1   77.89    4.90
  -5   1  -1   79.39    4.60
  -5   1  -1   74.49    4.00
  -5   1  -1   78.89    5.00
   5   1   1   84.39    5.30
  -5   1  -1   82.09    5.70
  -5   1  -1   73.99    3.90
   5   1   1   70.89    5.30
   5   1   1   78.19    4.70
   6  -1   1   25.90    3.40
  -6  -1  -1   22.10    3.30
  -6  -1  -1   25.50    2.90
   6  -1   1   19.80    3.70
  -6  -1  -1   17.70    3.70
   6  -1   1   21.20    2.60
   6  -1   1   20.30    3.30
  -6  -1  -1   17.30    2.10
  -6   1  -1   17.90    3.30
   6   1   1   22.70    3.40
  -6   1  -1   23.10    4.10
   6   1   1   22.90    3.80
   6   1   1   18.70    3.10
  -6   1  -1   17.10    2.90
  -6   1  -1   17.00    3.10
   7  -1   1   11.00    3.20
  -7  -1  -1   17.50    3.20
   7  -1   1   13.50    3.30
   7  -1   1   15.00    3.00
  -7  -1  -1   10.70    2.60
  -7  -1  -1   11.60    3.80
  -7  -1  -1   11.30    1.90
   7   1   1   10.80    3.20
  -7   1  -1   10.50    3.70
   7   1   1   13.90    3.30
  -7   1  -1   10.40    2.80
   7   1   1    8.00    3.10
  -7   1  -1   14.60    2.90
   8  -1   1    2.50    2.80
   8  -1   1   -3.10    1.90
   8  -1   1    3.90    2.90
  -8  -1  -1    3.20    2.60
  -8  -1  -1   -2.20    2.10
  -8  -1  -1    0.70    3.00
   8   1   1    1.00    2.60
   8   1   1    5.40    3.00
  -8   1  -1    3.40    2.70
   8   1   1   -1.40    2.30
  -8   1  -1    2.10    3.30
  -8   1  -1   -1.20    2.30
  -9  -1  -1   50.89    5.30
   9  -1   1   51.09    6.10
   9  -1   1   53.99    6.20
  -9  -1  -1   48.10    6.50
  -9  -1  -1   49.00    4.70
   9  -1   1   52.19    5.30
  -9   1  -1   47.00    5.10
  -9   1  -1   62.19    7.50
   9   1   1   49.50    5.70
   9   1   1   49.99    6.30
   9   1   1   47.10    5.30
  -9   1  -1   51.19    4.80
 -10  -1  -1   66.99    7.70
  10  -1   1   61.69    6.90
  10  -1   1   71.99    6.40
  10  -1   1   53.69    6.70
 -10  -1  -1   53.79    5.80
 -10   1  -1   67.59    6.20
  10   1   1   67.19    6.70
 -10   1  -1   60.59    5.60
 -10   1  -1   78.79    8.80
  10   1   1   69.19    6.70
  10   1   1   61.69    7.40
 -11  -1  -1    4.70    3.10
 -11  -1  -1   -4.20    4.10
  11  -1   1   -3.10    2.60
  11  -1   1   -3.90    2.70
 -11   1  -1    2.40    2.60
  11   1   1    3.00    3.10
  11   1   1   -9.80    3.60
  11   1   1   -3.40    2.90
 -11   1  -1   -3.00    3.00
 -11   1  -1   -3.20    4.60
  11  -2  -1   16.20    4.10
 -11  -2   1   19.50    7.50
  11  -2  -1   11.10    4.00
 -11  -2   1   25.00    4.50
 -11   2   1   11.40    5.30
  11   2  -1   17.40    5.40
  11   2  -1   21.30    4.50
  11   2  -1   18.10    4.00
 -11   2   1   19.30    4.50
  10  -2  -1   30.80    4.70
  10  -2  -1   33.70    5.40
 -10  -2   1   21.80    5.60
 -10  -2   1   31.80    4.70
  10  -2  -1   40.70    5.50
 -10   2   1   31.50    6.30
 -10   2   1   33.80    4.90
  10   2  -1   28.70    4.90
  10   2  -1   37.70    4.90
  10   2  -1   19.00    5.00
   9  -2  -1  123.99    8.10
  -9  -2   1  118.09    7.20
  -9  -2   1  112.69    9.10
   9  -2  -1  108.09    8.00
   9  -2  -1  129.49    7.70
   9   2  -1  140.09    8.50
  -9   2   1  119.99    9.50
   9   2  -1  122.19    7.50
   9   2  -1  116.69    8.80
  -9   2   1  119.29    7.60
  -8  -2   1   19.60    4.50
   8  -2  -1   20.70    4.00
   8  -2  -1   23.70    4.10
  -8  -2   1   20.70    3.60
   8  -2  -1   25.90    4.10
   8   2  -1   20.90    3.50
   8   2  -1   20.30    4.20
  -8   2   1   17.80    4.20
  -8   2   1   19.50    3.80
  -8   2   1   24.00    3.00
   8   2  -1   13.30    3.70
  -7  -2   1  222.48    9.20
  -7  -2   1  227.28   10.70
   7  -2  -1  229.78    9.30
  -7  -2   1  198.58    7.40
   7  -2  -1  213.28    9.90
   7  -2  -1  194.58    7.40
   7  -2  -1  221.58    9.80
  -7   2   1  226.98   10.90
  -7   2   1  220.08    8.00
   7   2  -1  225.88   10.70
  -7   2   1  202.78    9.90
  -7   2   1  218.58    9.50
   7   2  -1  221.78    9.80
   7   2  -1  220.98    9.10
   6  -2  -1   77.29    5.10
   6  -2  -1   68.99    3.60
  -6  -2   1   77.19    5.30
  -6  -2   1   61.69    6.00
   6  -2  -1   76.19    5.60
   6  -2  -1   77.59    5.60
  -6   2   1   73.09    4.20
   6   2  -1   70.79    6.10
  -6   2   1   82.49    6.50
  -6   2   1   72.09    5.40
   6   2  -1   73.29    4.90
   6   2  -1   69.09    5.60
   6   2  -1   78.69    5.60
  -6   2   1   69.49    5.40
   5  -2  -1 1296.77   36.10
  -5  -2   1 1327.47   36.80
   5  -2  -1 1310.47   35.70
  -5  -2   1 1303.97   35.70
  -5  -2   1 1258.77   35.20
   5  -2  -1 1309.67   36.50
   5   2  -1 1340.07   37.00
   5   2  -1 1298.87   36.20
  -5   2   1 1288.77   35.90
   5   2  -1 1255.67   36.70
  -5   2   1 1319.97   37.00
  -5   2   1 1299.57   34.50
   5   2  -1 1293.67   35.40
  -5   2   1 1309.27   36.60
   4  -2  -1   42.30    3.40
  -4  -2   1   47.30    2.80
  -4  -2   1   39.60    3.00
  -4  -2   1   44.30    3.50
   4  -2  -1   42.80    3.10
   4  -2  -1   41.70    3.40
  -4  -2   1   44.30    4.00
   4  -2  -1   43.90    3.60
  -4  -2   1   41.10    3.50
  -4   2   1   44.60    3.20
   4   2  -1   44.30    4.00
   4   2  -1   41.70    3.00
  -4   2   1   42.50    3.10
   4   2  -1   44.00    3.60
   4   2  -1   41.80    3.50
   4   2  -1   38.10    3.00
  -4   2   1   44.60    4.00
  -4   2   1   42.00    2.90
  -4   2   1   44.90    3.60
  -4   2   1   41.30    3.60
  -3  -2   1   17.70    2.10
  -3  -2   1   16.40    2.20
   3  -2  -1   18.40    2.10
  -3  -2   1   17.00    2.20
  -3  -2   1   16.20    1.80
   3  -2  -1   19.60    2.20
   3  -2  -1   16.20    2.10
   3  -2  -1   16.10    2.10
  -3  -2   1   16.30    2.00
  -3   2   1   15.50    2.00
  -3   2   1   17.70    1.90
   3   2  -1   19.30    2.10
  -3   2   1   12.30    2.00
   3   2  -1   16.50    2.30
  -3   2   1   15.40    1.90
   3   2  -1   17.00    2.20
  -3   2   1   13.80    2.30
   3   2  -1   17.30    1.80
   3   2  -1   16.70    2.30
  -3   2   1   16.60    2.20
   2  -2  -1    2.80    1.30
  -2  -2   1    3.70    1.40
   2  -2  -1    0.90    1.20
  -2  -2   1    2.90    0.90
  -2  -2   1    5.20    1.60
   2  -2  -1    4.30    1.20
  -2  -2   1    4.90    1.30
   2   2  -1    3.90    1.40
  -2   2   1    6.00    1.30
   2   2  -1    3.80    1.40
  -2   2   1    3.70    1.40
   2   2  -1    2.40    1.40
   2   2  -1    3.90    1.50
   2   2  -1    4.30    1.00
  -2   2   1    0.00    1.50
  -2   2   1    3.30    1.30
  -2   2   1    3.20    1.40
  -2   2   1    2.10    1.40
   1  -2  -1 1144.39   29.20
  -1  -2   1 1129.69   29.40
  -1  -2   1 1080.99   29.00
   1  -2  -1 1124.09   29.40
  -1  -2   1 1076.39   29.30
  -1  -2   1 1118.99   28.80
   1  -2  -1 1144.09   29.00
  -1  -2   1 1106.29   29.00
   1  -2  -1 1148.59   28.90
  -1   2   1 1100.89   29.20
   1   2  -1 1088.19   29.10
  -1   2   1 1118.29   29.40
  -1   2   1 1104.59   29.40
  -1   2   1 1129.49   29.00
   1   2  -1 1109.29   29.10
  -1   2   1 1149.58   29.10
   1   2  -1 1127.99   29.30
   1   2  -1 1139.89   28.80
   1   2  -1 1087.89   29.30
  -1   2   1 1120.09   29.40
   0  -2  -1 1911.41   47.80
   0  -2   1 1871.71   47.80
   0  -2  -1 1831.52   47.80
   0  -2  -1 1873.51   48.00
   0  -2   1 1866.31   47.80
   0  -2   1 1858.51   47.80
   0  -2   1 1916.31   47.90
   0   2  -1 1794.02   47.80
   0   2  -1 1861.31   47.80
   0   2   1 1890.91   48.00
   0   2  -1 1798.82   47.70
   0   2   1 1888.31   47.80
   0   2   1 1874.91   47.80
   0   2   1 1841.42   47.90
   0   2  -1 1867.31   47.90
   1  -2   1  492.15   12.90
  -1  -2  -1  485.75   13.50
  -1  -2  -1  479.85   13.20
   1  -2   1  480.45   13.00
  -1  -2  -1  482.35   13.20
   1  -2   1  492.15   13.50
   1  -2   1  480.95   13.40
  -1  -2  -1  489.15   13.10
   1   2   1  493.65   13.30
   1   2   1  491.25   13.20
  -1   2  -1  484.85   12.90
   1   2   1  472.05   13.30
   1   2   1  478.15   13.40
  -1   2  -1  482.25   13.00
  -1   2  -1  505.15   13.00
  -1   2  -1  494.75   13.00
  -1   2  -1  473.85   13.40
  -1   2  -1  482.85   13.40
   2  -2   1  574.94   15.70
  -2  -2  -1  561.14   15.20
   2  -2   1  559.94   15.50
  -2  -2  -1  542.15   15.40
   2  -2   1  554.14   15.30
   2  -2   1  553.54   14.80
  -2  -2  -1  554.34   15.50
   2  -2   1  517.05   16.10
  -2  -2  -1  545.25   15.40
  -2  -2  -1  542.35   15.50
   2  -2   1  564.94   14.90
   2   2   1  533.55   15.50
   2   2   1  529.55   15.40
  -2   2  -1  569.74   14.80
  -2   2  -1  544.35   15.40
  -2   2  -1  560.44   15.40
  -2   2  -1  552.64   15.50
   2   2   1  563.74   15.30
  -2   2  -1  568.44   14.90
   2   2   1  554.34   15.50
  -2   2  -1  540.65   15.50
   2   2   1  548.15   15.60
   3  -2   1  550.44   15.70
   3  -2   1  536.85   15.70
  -3  -2  -1  539.85   16.00
  -3  -2  -1  531.75   15.80
   3  -2   1  539.35   14.80
   3  -2   1  551.14   15.10
  -3  -2  -1  542.65   15.70
   3  -2   1  547.25   15.70
  -3  -2  -1  546.75   15.40
  -3  -2  -1  536.95   15.50
  -3   2  -1  544.85   15.90
  -3   2  -1  531.15   15.50
  -3   2  -1  537.15   15.70
   3   2   1  513.25   15.90
   3   2   1  560.04   15.70
   3   2   1  521.25   15.50
  -3   2  -1  551.14   16.00
   3   2   1  539.15   16.00
  -3   2  -1  557.84   14.90
  -3   2  -1  531.45   15.00
   4  -2   1 1084.69   29.80
  -4  -2  -1 1082.69   30.10
  -4  -2  -1 1013.90   29.20
  -4  -2  -1 1071.09   29.50
  -4  -2  -1 1022.30   29.70
   4  -2   1 1111.09   29.80
   4  -2   1 1103.19   28.90
  -4  -2  -1 1014.40   29.00
   4  -2   1 1068.69   29.70
   4  -2   1 1079.09   28.40
   4   2   1 1093.19   29.50
  -4   2  -1 1031.50   28.70
   4   2   1 1046.20   30.00
  -4   2  -1 1047.70   29.50
  -4   2  -1 1094.39   28.60
   4   2   1 1037.30   29.30
  -4   2  -1 1083.79   29.90
  -4   2  -1 1058.49   29.30
  -4   2  -1 1079.59   30.10
   4   2   1 1080.19   29.30
   4   2   1 1079.69   30.20
   5  -2   1  202.78    7.60
   5  -2   1  202.88    7.00
   5  -2   1  217.78    8.60
  -5  -2  -1  207.98    8.60
  -5  -2  -1  211.08    9.00
  -5  -2  -1  195.48    8.10
   5  -2   1  200.98    8.40
  -5   2  -1  203.88    8.10
  -5   2  -1  210.78    9.10
   5   2   1  195.78    8.60
   5   2   1  216.18    9.00
  -5   2  -1  193.18    7.30
  -5   2  -1  214.28    7.30
  -5   2  -1  204.38    8.60
   5   2   1  210.28    8.20
   5   2   1  211.78    8.10
   6  -2   1   -1.60    2.00
   6  -2   1   -0.10    1.90
  -6  -2  -1    0.20    2.50
   6  -2   1    3.00    2.40
   6  -2   1   -2.40    1.10
  -6  -2  -1    1.60    2.70
  -6   2  -1    2.50    2.10
  -6   2  -1   -0.30    2.50
   6   2   1    2.50    2.40
   6   2   1   -0.10    2.70
  -6   2  -1    0.90    2.10
  -6   2  -1    3.30    3.10
   6   2   1    0.90    2.20
   6   2   1    0.90    2.20
   7  -2   1   37.00    4.50
  -7  -2  -1   39.10    4.90
   7  -2   1   37.00    3.90
   7  -2   1   31.20    4.20
  -7  -2  -1   33.40    4.20
   7   2   1   38.10    4.50
   7   2   1   33.70    4.70
  -7   2  -1   29.20    4.10
  -7   2  -1   33.30    4.00
  -7   2  -1   38.10    3.60
   7   2   1   31.90    4.00
  -7   2  -1   32.10    4.60
  -8  -2  -1   47.10    5.20
   8  -2   1   35.80    4.40
   8  -2   1   37.40    4.90
   8  -2   1   40.90    5.10
  -8  -2  -1   37.40    5.50
   8   2   1   40.70    5.00
  -8   2  -1   36.40    5.40
   8   2   1   35.40    4.40
  -8   2  -1   45.70    5.20
   8   2   1   35.40    5.40
  -8   2  -1   41.10    4.00
  -9  -2  -1   28.00    4.30
   9  -2   1   25.10    4.40
  -9  -2  -1   27.10    5.10
   9  -2   1   25.10    4.00
   9  -2   1   27.10    4.80
   9   2   1   23.90    4.20
  -9   2  -1   27.80    4.30
   9   2   1   17.00    4.30
   9   2   1   26.00    4.30
  -9   2  -1   26.70    3.50
  -9   2  -1   33.20    5.70
  10  -2   1   15.30    4.30
 -10  -2  -1    8.30    3.50
  10  -2   1    0.90    3.70
  10  -2   1    8.20    3.10
 -10  -2  -1   13.80    5.30
 -10   2  -1   11.70    3.00
  10   2   1    4.90    3.10
 -10   2  -1    5.60    4.50
 -10   2  -1    7.20    3.60
  10   2   1   21.90    5.20
  10   2   1    7.60    3.80
 -11  -2  -1    7.50    3.20
  11  -2   1   -0.60    2.50
  11  -2   1    1.30    3.30
 -11  -2  -1    1.10    5.50
  11   2   1    6.20    3.30
 -11   2  -1   -0.10    4.50
 -11   2  -1   -5.40    3.20
  11   2   1   -1.80    3.20
  11   2   1    6.70    4.40
  11  -3  -1   24.30    4.80
 -11  -3   1   24.70    4.80
  11  -3  -1   29.40    4.70
  11   3  -1   18.40    4.00
 -11   3   1   28.80    6.10
  11   3  -1   28.90    6.00
  11   3  -1   20.70    4.80
 -11   3   1   28.40    5.10
  10  -3  -1    7.70    3.20
  10  -3  -1    9.60    3.80
 -10  -3   1    5.40    3.30
 -10  -3   1    4.50    4.30
  10   3  -1    4.10    3.90
 -10   3   1    5.60    3.70
  10   3  -1   10.60    4.20
  10   3  -1    4.80    3.00
 -10   3   1   11.00    4.80
   9  -3  -1  193.98   10.30
  -9  -3   1  209.58   11.60
  -9  -3   1  201.18    9.90
   9  -3  -1  206.28   10.80
   9  -3  -1  217.68   10.00
   9   3  -1  206.38   11.70
  -9   3   1  200.78   12.00
   9   3  -1  199.38    9.50
   9   3  -1  193.38   10.60
  -9   3   1  205.18   10.30
   8  -3  -1  105.69    6.60
  -8  -3   1  109.99    7.00
   8  -3  -1  121.59    7.80
   8  -3  -1   90.59    6.80
  -8  -3   1  106.99    8.10
   8   3  -1  101.39    6.50
   8   3  -1  116.69    8.20
  -8   3   1  112.59    7.20
   8   3  -1  115.99    7.70
  -8   3   1  103.59    8.20
  -7  -3   1  538.35   17.80
   7  -3  -1  545.25   18.50
   7  -3  -1  538.55   17.60
   7  -3  -1  539.85   18.40
  -7  -3   1  531.95   18.90
   7   3  -1  549.15   18.40
  -7   3   1  540.65   18.10
   7   3  -1  538.85   17.20
   7   3  -1  539.35   19.20
  -7   3   1  532.05   18.60
  -7   3   1  541.35   19.30
   6  -3  -1  149.69    7.70
   6  -3  -1  143.69    6.90
   6  -3  -1  146.09    7.50
  -6  -3   1  158.48    8.40
  -6  -3   1  150.68    7.50
   6   3  -1  141.39    7.90
   6   3  -1  147.59    8.40
   6   3  -1  147.79    7.70
   6   3  -1  154.08    6.90
  -6   3   1  164.08    8.70
  -6   3   1  151.78    7.60
  -6   3   1  146.09    7.70
   5  -3  -1   35.40    3.50
   5  -3  -1   38.10    3.90
  -5  -3   1   32.00    3.60
   5  -3  -1   38.70    3.80
  -5  -3   1   32.00    2.90
  -5  -3   1   35.20    4.30
   5   3  -1   31.40    3.70
   5   3  -1   35.90    3.40
  -5   3   1   35.30    4.10
  -5   3   1   40.70    4.00
   5   3  -1   33.90    4.00
   5   3  -1   32.50    4.00
  -5   3   1   41.00    4.30
  -4  -3   1   28.90    3.40
  -4  -3   1   23.40    2.90
  -4  -3   1   26.20    3.00
   4  -3  -1   25.60    2.90
  -4  -3   1   28.40    2.30
   4  -3  -1   25.10    2.70
  -4   3   1   26.20    2.80
   4   3  -1   25.90    2.70
  -4   3   1   29.60    3.20
  -4   3   1   30.20    3.40
   4   3  -1   29.50    3.30
   4   3  -1   25.60    2.70
  -4   3   1   20.40    2.80
   4   3  -1   28.50    3.60
  -4   3   1   25.30    2.40
   4   3  -1   26.90    3.20
  -3  -3   1 1069.89   28.50
  -3  -3   1 1085.69   29.40
   3  -3  -1 1081.99   29.10
   3  -3  -1 1096.39   29.00
  -3  -3   1 1109.39   29.30
   3  -3  -1 1053.69   29.00
  -3  -3   1 1036.40   29.30
   3  -3  -1 1094.49   29.60
   3   3  -1  994.70   29.10
   3   3  -1 1052.29   29.50
  -3   3   1 1047.80   29.30
   3   3  -1 1081.79   29.60
  -3   3   1 1077.89   29.50
  -3   3   1 1108.79   29.40
  -3   3   1 1110.49   29.50
  -3   3   1 1056.79   29.30
   3   3  -1 1081.39   28.50
  -3   3   1 1064.19   28.90
   3   3  -1 1075.99   29.50
   2  -3  -1   85.69    3.40
   2  -3  -1   82.89    4.00
  -2  -3   1   79.89    3.50
   2  -3  -1   88.49    3.60
  -2  -3   1   83.49    3.80
  -2  -3   1   82.09    3.60
  -2  -3   1   84.49    4.00
   2  -3  -1   87.09    3.50
  -2  -3   1   82.09    3.10
  -2   3   1   77.89    3.90
   2   3  -1   81.39    3.90
   2   3  -1   84.99    3.20
  -2   3   1   84.79    4.10
   2   3  -1   75.39    3.80
  -2   3   1   84.79    3.90
  -2   3   1   84.59    3.50
   2   3  -1   81.59    3.80
  -2   3   1   80.99    3.70
  -2   3   1   78.79    3.70
   2   3  -1   84.49    4.00
  -1  -3   1  118.29    4.60
   1  -3  -1  121.59    4.30
  -1  -3   1  108.49    3.70
   1  -3  -1  115.39    4.50
  -1   3   1  114.19    4.20
  -1   3   1  112.09    3.70
  -1   3   1  117.19    3.80
   1   3  -1  114.39    3.80
   1   3  -1  110.79    4.40
   1   3  -1  109.49    3.60
  -1   3   1  107.79    4.50
   1   3  -1  114.39    3.80
  -1   3   1  120.69    3.90
   1   3  -1  115.29    4.30
  -1   3   1  115.29    4.50
   1   3  -1  115.89    3.90
  -1   3   1  110.59    4.40
   0  -3   1 2695.83   68.39
   0  -3   1 2681.53   68.49
   0  -3   1 2626.14   68.39
   0  -3  -1 2701.13   68.69
   0  -3   1 2659.53   68.39
   0  -3  -1 2655.73   68.59
   0  -3  -1 2729.43   68.39
   0   3  -1 2617.94   68.39
   0   3  -1 2716.83   68.39
   0   3   1 2649.83   68.39
   0   3   1 2686.63   68.59
   0   3   1 2645.74   68.59
   0   3   1 2651.33   68.39
   0   3  -1 2604.64   68.49
   0   3   1 2652.63   68.39
   0   3  -1 2675.23   68.39
  -1  -3  -1  494.55   13.50
   1  -3   1  491.85   13.70
   1  -3   1  499.55   13.20
  -1  -3  -1  472.65   13.00
   1  -3   1  489.15   13.80
  -1  -3  -1  461.15   13.60
   1   3   1  482.65   13.20
   1   3   1  507.85   13.60
  -1   3  -1  494.75   13.20
  -1   3  -1  478.85   13.70
   1   3   1  473.15   13.60
   1   3   1  459.05   13.60
  -1   3  -1  487.45   13.20
  -1   3  -1  494.45   13.20
  -1   3  -1  490.05   13.70
   2  -3   1  775.22   21.20
  -2  -3  -1  764.72   20.70
   2  -3   1  765.82   20.20
  -2  -3  -1  772.92   20.90
   2  -3   1  773.22   20.50
  -2  -3  -1  746.23   20.70
   2  -3   1  787.92   20.50
  -2  -3  -1  756.12   21.20
   2  -3   1  772.82   21.30
   2  -3   1  767.62   20.50
   2   3   1  739.23   21.00
   2   3   1  775.82   21.10
   2   3   1  754.32   21.00
  -2   3  -1  741.03   21.10
  -2   3  -1  777.82   20.30
  -2   3  -1  753.62   20.70
   2   3   1  771.12   21.00
  -2   3  -1  765.92   20.40
  -2   3  -1  778.32   20.80
  -2   3  -1  755.12   21.10
   2   3   1  731.13   21.00
   2   3   1  785.32   20.80
  -3  -3  -1   17.90    2.10
  -3  -3  -1   21.10    2.30
   3  -3   1   19.90    2.40
   3  -3   1   24.40    2.70
  -3  -3  -1   19.70    2.50
  -3  -3  -1   19.00    2.30
   3  -3   1   18.10    2.20
   3  -3   1   17.30    1.70
   3  -3   1   18.90    2.00
   3  -3   1   21.70    2.30
  -3  -3  -1   22.10    2.30
  -3   3  -1   19.20    1.90
   3   3   1   23.60    2.40
   3   3   1   20.60    2.40
  -3   3  -1   19.20    2.40
   3   3   1   24.90    2.50
  -3   3  -1   18.20    1.80
  -3   3  -1   20.40    2.40
   3   3   1   21.10    2.60
  -3   3  -1   21.40    2.30
  -3   3  -1   21.70    2.50
   3   3   1   24.40    2.70
   4  -3   1  233.18    7.80
  -4  -3  -1  223.58    7.90
  -4  -3  -1  233.88    8.60
  -4  -3  -1  228.08    8.50
   4  -3   1  233.08    7.20
   4  -3   1  237.68    8.60
   4  -3   1  228.08    8.70
  -4  -3  -1  239.28    8.90
   4   3   1  243.98    8.20
   4   3   1  214.78    9.00
   4   3   1  224.28    8.70
  -4   3  -1  226.78    7.60
   4   3   1  240.08    9.10
  -4   3  -1  238.08    8.90
  -4   3  -1  219.08    8.20
   4   3   1  231.18    8.60
  -4   3  -1  230.28    8.60
  -4   3  -1  233.58    7.40
  -5  -3  -1  262.97   10.40
   5  -3   1  258.67    9.00
   5  -3   1  256.87    8.30
  -5  -3  -1  259.07    9.30
   5  -3   1  263.67   10.10
  -5  -3  -1  271.37   10.00
   5  -3   1  248.28    9.60
  -5   3  -1  255.37    8.50
   5   3   1  270.07    9.50
  -5   3  -1  268.37    9.90
   5   3   1  258.17    9.90
  -5   3  -1  251.77   10.00
   5   3   1  260.17   10.30
   5   3   1  268.47   10.60
  -5   3  -1  265.77   10.50
  -5   3  -1  244.38    8.70
   6  -3   1    0.40    1.30
   6  -3   1    1.40    1.90
  -6  -3  -1    1.90    2.70
  -6  -3  -1    1.10    2.70
   6  -3   1    0.40    2.10
   6  -3   1   -2.90    2.20
   6   3   1    2.00    2.90
   6   3   1    5.00    2.60
  -6   3  -1    0.20    2.00
  -6   3  -1    7.10    3.30
   6   3   1    1.70    2.50
   6   3   1    5.40    2.50
  -6   3  -1    4.10    2.80
  -6   3  -1    1.60    1.90
   7  -3   1   83.69    5.20
  -7  -3  -1   83.59    6.80
   7  -3   1   82.29    6.00
   7  -3   1   90.69    6.60
  -7  -3  -1   89.89    6.30
   7  -3   1   78.59    4.20
   7   3   1   88.49    6.30
  -7   3  -1   94.19    6.30
  -7   3  -1   89.69    4.90
  -7   3  -1   82.79    6.10
  -7   3  -1   91.19    7.20
   7   3   1   86.49    5.80
   7   3   1  101.39    7.30
   8  -3   1   12.10    3.60
   8  -3   1   16.90    3.50
  -8  -3  -1   26.50    4.70
  -8  -3  -1   22.80    4.00
   8  -3   1   26.80    3.60
  -8   3  -1   22.10    4.80
  -8   3  -1   28.30    4.20
   8   3   1   18.00    3.60
   8   3   1   22.00    4.30
   8   3   1   20.60    4.40
  -9  -3  -1  265.67   11.60
   9  -3   1  283.67   12.70
  -9  -3  -1  244.48   12.90
   9  -3   1  238.48   11.90
   9  -3   1  254.17   10.80
   9   3   1  268.07   11.60
   9   3   1  236.78   12.80
   9   3   1  263.17   12.10
  -9   3  -1  253.17   11.50
  -9   3  -1  276.47   13.70
  10  -3   1   21.00    3.90
 -10  -3  -1   21.20    5.30
 -10  -3  -1   20.60    4.40
  10  -3   1   14.70    4.30
  10   3   1   24.60    5.20
 -10   3  -1   19.90    4.30
 -10   3  -1   23.30    5.70
  10   3   1   24.40    4.40
  10   3   1   27.00    5.20
  11  -3   1   81.39    8.00
 -11  -3  -1   79.19    7.10
  11  -3   1   69.19    6.10
 -11   3  -1   69.89    7.00
  11   3   1   68.99    7.00
  11   3   1   64.29    8.00
  11   3   1   66.69    6.80
 -11   3  -1   54.99    7.90
 -11  -4   1  216.58   11.10
  11  -4  -1  217.78   12.00
  11  -4  -1  195.78   10.40
  11   4  -1  179.98   11.40
 -11   4   1  215.98   13.90
  11   4  -1  194.38   10.10
 -11   4   1  199.48   11.40
  11   4  -1  225.58   13.30
 -10  -4   1   52.89    7.80
  10  -4  -1   65.79    7.00
  10  -4  -1   49.60    5.70
 -10  -4   1   56.59    6.30
  10   4  -1   50.99    7.10
 -10   4   1   66.39    7.20
  10   4  -1   55.29    5.60
 -10   4   1   56.49    7.70
  10   4  -1   59.79    7.00
   9  -4  -1    6.90    3.20
  -9  -4   1    2.70    3.60
   9  -4  -1    2.50    2.60
   9  -4  -1    1.10    2.20
  -9  -4   1   -3.20    2.70
   9   4  -1    2.30    3.60
  -9   4   1   -0.30    3.20
  -9   4   1    0.60    3.80
   9   4  -1    0.70    2.40
   9   4  -1    5.60    3.60
   8  -4  -1   72.09    5.90
   8  -4  -1   77.39    6.60
  -8  -4   1   72.09    6.90
  -8  -4   1   69.09    6.10
   8  -4  -1   70.39    5.40
   8   4  -1   72.39    7.10
   8   4  -1   66.49    5.30
  -8   4   1   71.79    6.40
  -8   4   1   86.09    7.70
   8   4  -1   69.99    6.50
  -8   4   1   71.09    6.60
   7  -4  -1   13.00    2.80
  -7  -4   1   14.10    3.40
  -7  -4   1    7.10    3.10
   7  -4  -1   11.30    2.70
   7  -4  -1   15.40    3.50
  -7   4   1   12.70    4.00
  -7   4   1   10.10    3.30
  -7   4   1    7.50    3.00
   7   4  -1    8.20    3.00
   7   4  -1   11.30    3.30
   7   4  -1    5.80    3.40
   7   4  -1   12.80    2.80
  -6  -4   1   16.00    3.50
  -6  -4   1   16.30    3.30
   6  -4  -1   16.40    3.40
   6  -4  -1   20.70    3.10
   6   4  -1   12.90    3.20
  -6   4   1   10.40    3.40
  -6   4   1   14.20    2.90
  -6   4   1   12.90    3.40
   6   4  -1   17.60    3.40
   6   4  -1   20.10    2.90
   6   4  -1   17.80    3.70
   5  -4  -1   34.90    3.60
   5  -4  -1   37.20    4.20
  -5  -4   1   34.20    3.10
   5  -4  -1   47.60    3.70
  -5  -4   1   36.60    4.40
  -5  -4   1   42.20    4.40
   5   4  -1   45.50    4.50
  -5   4   1   32.70    3.90
  -5   4   1   41.20    4.60
   5   4  -1   39.00    4.70
   5   4  -1   39.40    3.50
  -5   4   1   32.10    3.90
   5   4  -1   38.20    4.10
   4  -4  -1  112.49    5.60
  -4  -4   1   96.39    4.30
  -4  -4   1   99.79    5.40
   4  -4  -1  100.79    4.80
   4  -4  -1  103.79    4.90
  -4   4   1   93.49    5.10
   4   4  -1  111.49    5.80
  -4   4   1   93.69    5.50
   4   4  -1  100.99    4.50
  -4   4   1   96.79    5.40
  -4   4   1   91.59    4.50
   4   4  -1   95.69    5.30
   4   4  -1   99.89    5.40
   3  -4  -1 1970.10   49.60
  -3  -4   1 1879.31   48.90
  -3  -4   1 1831.12   49.50
  -3  -4   1 1910.91   50.09
  -3  -4   1 1855.41   49.60
   3  -4  -1 1919.11   49.30
  -3  -4   1 1797.62   49.90
   3  -4  -1 1909.21   49.30
   3  -4  -1 1939.31   50.29
  -3   4   1 1911.91   49.80
   3   4  -1 1806.02   49.80
   3   4  -1 1885.51   50.09
  -3   4   1 1862.21   50.09
  -3   4   1 1873.61   49.70
  -3   4   1 1877.71   50.19
   3   4  -1 1936.31   49.00
   3   4  -1 1915.21   49.99
  -3   4   1 1818.42   49.40
  -3   4   1 1823.32   49.99
   3   4  -1 1828.32   49.90
  -2  -4   1   16.40    2.20
  -2  -4   1   11.60    1.50
   2  -4  -1   12.20    1.80
  -2  -4   1   14.90    1.50
  -2  -4   1   14.40    1.60
   2  -4  -1   14.00    1.80
   2   4  -1   12.90    2.00
  -2   4   1   14.40    1.70
  -2   4   1   15.60    2.00
  -2   4   1   14.60    1.80
   2   4  -1   14.00    1.60
  -2   4   1   13.30    1.90
   2   4  -1   11.10    1.70
  -2   4   1   11.90    1.70
   2   4  -1    9.80    1.60
   2   4  -1   14.70    1.90
  -2   4   1   12.70    2.10
   1  -4  -1   -0.40    1.20
   1  -4  -1    0.50    1.10
  -1  -4   1    0.50    1.00
   1  -4  -1    1.10    1.00
  -1  -4   1    0.10    1.30
   1   4  -1    0.30    0.90
  -1   4   1   -0.50    0.90
   1   4  -1    1.30    0.90
   1   4  -1    1.00    1.20
   1   4  -1   -0.10    0.90
  -1   4   1    1.20    1.20
  -1   4   1    1.30    1.50
  -1   4   1    0.40    1.00
   1   4  -1    0.60    1.10
  -1   4   1    0.20    1.20
   1   4  -1    1.50    1.30
   0  -4  -1    6.00    1.50
   0  -4   1    3.50    1.40
   0  -4   1    5.70    1.30
   0  -4   1    7.10    1.40
   0  -4  -1    6.50    1.50
   0  -4  -1    7.10    1.50
   0  -4   1    6.70    1.40
   0   4  -1   10.70    1.40
   0   4   1    4.30    1.30
   0   4  -1    5.70    1.30
   0   4   1    5.30    1.50
   0   4   1    5.10    1.30
   0   4   1    6.10    1.40
   0   4   1    5.70    1.40
   0   4  -1    7.80    1.30
   0   4  -1    4.50    1.30
  -1  -4  -1  945.71   26.10
   1  -4   1  974.70   26.20
   1  -4   1  938.81   26.10
  -1  -4  -1  957.20   26.10
   1  -4   1  983.60   25.70
  -1  -4  -1  963.00   25.90
  -1   4  -1  980.80   25.60
   1   4   1  923.71   26.00
   1   4   1  975.30   25.30
  -1   4  -1  958.10   26.10
   1   4   1 1004.30   26.00
  -1   4  -1  958.40   26.10
   1   4   1  990.50   25.40
   1   4   1  938.61   26.00
  -1   4  -1  966.50   25.60
  -1   4  -1  974.80   25.60
   2  -4   1 1314.57   33.70
  -2  -4  -1 1265.77   33.80
   2  -4   1 1295.27   34.60
  -2  -4  -1 1305.27   34.50
   2  -4   1 1312.77   34.60
  -2  -4  -1 1257.37   33.70
  -2  -4  -1 1295.87   34.00
   2   4   1 1289.77   34.00
   2   4   1 1262.07   34.40
  -2   4  -1 1263.07   33.60
  -2   4  -1 1257.57   34.40
   2   4   1 1270.87   34.10
  -2   4  -1 1317.97   33.50
   2   4   1 1235.68   34.10
  -2   4  -1 1290.67   33.80
   2   4   1 1283.27   34.50
  -2   4  -1 1247.98   34.40
  -2   4  -1 1316.67   33.80
   2   4   1 1221.68   34.30
   3  -4   1    3.40    1.30
   3  -4   1    5.80    1.20
  -3  -4  -1    2.90    1.90
  -3  -4  -1    4.40    1.50
   3  -4   1    5.30    1.80
   3  -4   1    3.90    1.40
  -3  -4  -1    5.60    1.40
   3  -4   1    4.40    2.10
   3  -4   1    6.00    1.40
  -3  -4  -1    4.30    1.60
   3   4   1    2.60    1.60
  -3   4  -1    3.80    1.20
  -3   4  -1    3.10    1.20
  -3   4  -1    4.30    1.60
   3   4   1    4.40    1.80
   3   4   1    6.70    1.70
  -3   4  -1    4.10    1.70
   3   4   1    9.30    2.10
   3   4   1    5.70    1.60
  -3   4  -1    7.00    1.80
   3   4   1    4.70    1.80
  -3   4  -1    7.30    1.70
   4  -4   1    1.30    1.70
   4  -4   1    1.60    2.00
  -4  -4  -1    0.00    1.80
  -4  -4  -1    0.80    2.20
  -4  -4  -1    2.80    1.40
   4  -4   1    1.70    1.40
   4  -4   1    1.80    1.40
   4   4   1    2.20    2.10
   4   4   1    1.20    1.60
  -4   4  -1    1.00    1.10
   4   4   1    2.40    1.80
  -4   4  -1    0.60    1.90
   4   4   1    0.10    1.80
  -4   4  -1    0.20    1.60
   5  -4   1   51.49    4.80
  -5  -4  -1   55.49    4.90
   5  -4   1   51.39    3.60
  -5  -4  -1   48.40    4.30
  -5  -4  -1   55.49    4.80
   5  -4   1   49.90    3.90
   5  -4   1   50.19    2.90
   5   4   1   57.89    5.00
   5   4   1   58.29    4.30
  -5   4  -1   48.80    3.30
   5   4   1   51.19    4.70
   5   4   1   55.69    5.20
  -5   4  -1   53.49    4.40
  -5   4  -1   55.29    4.90
  -5   4  -1   55.39    5.10
   6  -4   1   18.30    3.50
  -6  -4  -1   23.90    3.90
   6  -4   1   31.90    3.50
  -6  -4  -1   22.00    3.80
   6   4   1   25.60    3.30
   6   4   1   27.30    4.10
  -6   4  -1   22.60    4.10
   6   4   1   25.70    4.10
   6   4   1   26.10    4.00
  -6   4  -1   19.90    3.40
  -6   4  -1   30.60    4.30
  -7  -4  -1  304.17   12.80
  -7  -4  -1  292.17   12.00
   7  -4   1  299.57   11.00
   7  -4   1  301.37   12.60
  -7   4  -1  306.07   12.20
  -7   4  -1  276.87   12.10
   7   4   1  322.87   13.40
   7   4   1  306.77   12.30
  -7   4  -1  300.67   13.10
   7   4   1  303.57   13.00
   7   4   1  305.97   11.60
  -8  -4  -1    3.90    3.00
   8  -4   1   -1.30    2.70
  -8  -4  -1    0.30    3.10
   8  -4   1    3.20    2.10
   8  -4   1    0.20    2.10
  -8   4  -1    4.60    2.60
   8   4   1    2.60    3.40
   8   4   1    3.40    2.60
   8   4   1    4.60    3.30
  -8   4  -1    6.20    3.80
  -8   4  -1   -1.80    2.70
  -9  -4  -1   53.09    5.70
   9  -4   1   53.29    4.90
  -9  -4  -1   51.89    6.50
   9  -4   1   34.30    4.90
   9  -4   1   62.99    6.90
  -9   4  -1   50.69    6.90
   9   4   1   48.80    5.90
  -9   4  -1   52.89    6.20
   9   4   1   49.90    6.50
   9   4   1   52.79    5.50
 -10  -4  -1   39.10    5.10
 -10  -4  -1   36.20    6.70
  10  -4   1   45.90    5.00
  10  -4   1   42.30    6.20
  10   4   1   38.80    6.10
 -10   4  -1   52.99    7.50
  10   4   1   44.30    5.40
 -10   4  -1   46.50    6.00
  10   4   1   37.10    6.50
 -11  -4  -1   42.50    5.50
  11  -4   1   36.90    4.80
  11  -4   1   31.30    5.50
  11   4   1   26.50    5.30
 -11   4  -1   46.50    7.10
  11   4   1   22.80    5.90
 -11   4  -1   37.80    5.80
  11   4   1   37.80    5.00
  11  -5  -1   -2.00    2.40
 -11  -5   1    7.50    4.00
  11  -5  -1    0.60    3.40
 -11   5   1    1.70    4.60
 -11   5   1    6.80    4.20
  11   5  -1    1.70    2.70
  11   5  -1    2.10    3.80
  11   5  -1    0.40    3.90
  10  -5  -1    1.30    2.50
  10  -5  -1    5.60    3.60
 -10  -5   1    2.60    3.50
 -10   5   1    9.70    4.10
 -10   5   1    8.50    4.80
  10   5  -1    4.70    4.10
  10   5  -1    2.40    2.60
  10   5  -1    6.60    4.40
   9  -5  -1    3.20    2.80
   9  -5  -1    2.20    2.60
  -9  -5   1    2.20    3.80
  -9  -5   1    6.60    3.50
   9   5  -1    4.70    3.50
   9   5  -1    2.00    2.50
  -9   5   1    1.80    3.40
   9   5  -1    5.80    3.80
  -9   5   1    5.20    4.10
   8  -5  -1  184.48    9.80
  -8  -5   1  174.98    9.30
  -8  -5   1  169.88    9.60
   8  -5  -1  174.98    8.40
   8  -5  -1  150.38    8.20
  -8   5   1  179.38   10.50
  -8   5   1  152.78    9.20
   8   5  -1  165.58    7.90
  -8   5   1  182.58    9.70
   8   5  -1  178.38    9.70
   8   5  -1  166.68   10.00
   7  -5  -1   41.10    4.30
  -7  -5   1   35.30    4.80
   7  -5  -1   42.40    4.20
   7  -5  -1   51.69    5.60
  -7  -5   1   47.10    5.40
  -7   5   1   44.50    4.90
   7   5  -1   43.10    4.20
  -7   5   1   40.80    5.00
  -7   5   1   51.69    6.10
   7   5  -1   44.10    5.50
   7   5  -1   39.60    5.00
   7   5  -1   42.60    5.00
   6  -5  -1   50.79    5.40
  -6  -5   1   52.59    5.40
  -6  -5   1   68.79    5.30
   6  -5  -1   50.99    4.10
   6  -5  -1   52.99    4.30
  -6   5   1   51.59    4.90
   6   5  -1   49.60    4.20
   6   5  -1   63.59    5.60
   6   5  -1   62.09    5.90
  -6   5   1   51.59    5.70
   6   5  -1   62.59    5.50
  -6   5   1   61.89    5.80
   5  -5  -1  161.48    7.10
  -5  -5   1  162.08    6.50
   5  -5  -1  184.48    7.40
   5  -5  -1  189.88    8.60
  -5  -5   1  174.68    8.30
   5   5  -1  173.98    8.20
   5   5  -1  165.68    8.10
  -5   5   1  174.68    8.40
  -5   5   1  178.68    8.00
   5   5  -1  170.68    6.90
   5   5  -1  187.68    8.60
  -5   5   1  182.58    8.50
  -4  -5   1   11.80    2.20
  -4  -5   1    6.10    2.40
   4  -5  -1   10.10    1.90
   4  -5  -1    8.60    2.10
  -4  -5   1   11.00    1.80
   4  -5  -1   10.80    2.50
   4   5  -1    6.00    1.70
  -4   5   1    7.80    2.20
   4   5  -1    6.00    2.10
   4   5  -1    9.50    2.50
   4   5  -1   10.80    2.50
  -4   5   1   10.50    1.90
  -4   5   1   10.30    2.50
  -4   5   1    5.50    2.60
  -3  -5   1  267.47    9.60
   3  -5  -1  265.77    9.60
  -3  -5   1  260.07    8.30
   3  -5  -1  262.77    8.10
   3  -5  -1  263.97    8.80
  -3  -5   1  262.87    8.60
   3   5  -1  261.27    9.10
  -3   5   1  249.38    8.90
  -3   5   1  258.47    8.70
   3   5  -1  270.47    8.40
   3   5  -1  265.87    9.20
  -3   5   1  275.27    9.00
  -3   5   1  268.27    9.70
   3   5  -1  263.57    9.50
   2  -5  -1  257.17    8.80
   2  -5  -1  249.48    8.20
  -2  -5   1  241.58    7.60
  -2  -5   1  255.17    8.70
  -2   5   1  236.58    8.70
   2   5  -1  245.28    8.60
   2   5  -1  238.78    7.90
   2   5  -1  235.38    8.40
  -2   5   1  250.27    7.70
  -2   5   1  239.68    8.50
  -2   5   1  252.87    7.80
  -2   5   1  235.58    8.00
   2   5  -1  252.27    7.80
   2   5  -1  250.87    8.00
  -2   5   1  241.58    8.50
   2   5  -1  234.38    8.30
   1  -5  -1  124.69    5.40
   1  -5  -1  129.19    4.60
  -1  -5   1  127.19    4.60
   1  -5  -1  132.09    5.10
   1   5  -1  128.89    5.10
  -1   5   1  129.59    5.00
  -1   5   1  125.59    5.20
   1   5  -1  127.29    4.50
   1   5  -1  133.19    4.80
   1   5  -1  125.59    5.10
  -1   5   1  129.59    5.40
   1   5  -1  125.79    5.30
  -1   5   1  123.09    4.50
   1   5  -1  122.29    4.70
  -1   5   1  137.19    5.30
   0  -5   1  722.63   19.50
   0  -5  -1  710.43   19.70
   0  -5   1  725.03   19.60
   0  -5   1  672.03   19.40
   0  -5  -1  734.63   19.50
   0  -5   1  714.13   19.50
   0   5   1  688.83   19.40
   0   5  -1  689.43   19.40
   0   5  -1  705.33   19.50
   0   5   1  700.83   19.40
   0   5   1  703.03   19.40
   0   5  -1  692.23   19.40
   0   5   1  693.03   19.60
   0   5  -1  690.53   19.30
   0   5   1  699.63   19.60
   1  -5   1 1308.07   32.90
  -1  -5  -1 1252.97   33.30
   1  -5   1 1254.97   33.30
  -1  -5  -1 1234.78   33.30
   1  -5   1 1222.08   33.30
  -1   5  -1 1223.88   33.20
   1   5   1 1218.38   33.10
   1   5   1 1164.48   33.10
  -1   5  -1 1202.68   33.10
   1   5   1 1260.67   32.40
  -1   5  -1 1231.48   32.70
   1   5   1 1259.27   33.00
   1   5   1 1194.68   32.30
   1   5   1 1232.98   33.00
  -1   5  -1 1231.68   32.60
   2  -5   1   52.39    3.70
  -2  -5  -1   55.49    3.10
   2  -5   1   50.99    3.90
   2  -5   1   52.49    3.00
  -2  -5  -1   55.19    3.90
   2   5   1   48.40    3.50
   2   5   1   57.29    3.80
  -2   5  -1   60.49    3.00
  -2   5  -1   60.49    3.00
   2   5   1   56.59    3.40
   2   5   1   58.99    3.50
   2   5   1   59.29    3.40
  -2   5  -1   51.59    3.40
  -2   5  -1   57.99    3.50
  -2   5  -1   57.99    3.00
  -2   5  -1   55.89    2.80
   2   5   1   58.59    3.40
  -2   5  -1   59.89    2.90
   3  -5   1  438.26   13.90
  -3  -5  -1  438.76   13.90
   3  -5   1  430.76   13.90
  -3  -5  -1  425.56   13.00
   3  -5   1  439.66   12.80
  -3  -5  -1  423.56   12.90
  -3   5  -1  418.66   12.60
  -3   5  -1  432.46   13.10
   3   5   1  440.56   13.10
  -3   5  -1  442.06   13.20
  -3   5  -1  434.56   12.30
   3   5   1  415.06   13.40
   3   5   1  433.76   13.80
   3   5   1  437.56   13.50
  -4  -5  -1  187.18    7.60
  -4  -5  -1  174.18    8.10
   4  -5   1  196.28    8.30
   4  -5   1  193.28    6.90
   4  -5   1  199.48    7.00
  -4  -5  -1  189.18    7.10
  -4   5  -1  181.28    6.70
  -4   5  -1  201.08    8.00
   4   5   1  183.08    7.90
  -4   5  -1  197.38    7.70
   4   5   1  198.98    7.40
   4   5   1  182.88    8.00
   4   5   1  193.28    8.20
   5  -5   1    0.70    1.70
   5  -5   1    2.50    2.40
  -5  -5  -1   -1.70    2.40
   5  -5   1    1.30    1.60
  -5   5  -1    1.90    2.60
  -5   5  -1    1.70    1.40
   5   5   1    1.30    2.00
   5   5   1    2.60    2.30
  -5   5  -1    2.60    2.70
   5   5   1    3.50    2.70
   5   5   1    0.30    2.50
  -5   5  -1    3.50    2.10
   6  -5   1    1.90    2.50
  -6  -5  -1   -1.30    2.10
   6  -5   1    1.10    1.70
  -6  -5  -1    2.60    2.70
   6  -5   1   -1.70    1.50
   6   5   1    1.40    2.20
   6   5   1   -1.40    2.40
   6   5   1    2.50    2.90
  -6   5  -1    0.00    2.70
  -6   5  -1    0.40    2.80
   6   5   1   -3.10    2.50
  -6   5  -1   -3.40    1.80
   7  -5   1  111.29    6.50
   7  -5   1  123.99    7.90
  -7  -5  -1  131.69    7.90
   7  -5   1  118.69    6.20
  -7  -5  -1  110.99    7.50
   7   5   1  104.19    7.60
  -7   5  -1  112.39    7.10
  -7   5  -1  122.89    7.80
   7   5   1  120.19    6.80
  -7   5  -1  123.09    8.30
   7   5   1  120.59    7.60
   7   5   1  120.89    8.30
  -8  -5  -1   36.20    5.20
  -8  -5  -1   53.59    5.90
   8  -5   1   48.80    4.50
   8  -5   1   56.39    6.30
   8  -5   1   46.60    4.90
  -8   5  -1   52.19    6.50
  -8   5  -1   52.69    5.50
   8   5   1   46.60    6.00
   8   5   1   46.40    4.90
  -8   5  -1   44.50    5.50
   8   5   1   50.89    5.90
   9  -5   1   69.99    5.30
  -9  -5  -1   73.69    6.90
  -9  -5  -1   65.69    7.20
   9  -5   1   56.59    6.70
   9   5   1   63.09    7.00
  -9   5  -1   64.69    8.00
   9   5   1   62.09    5.80
   9   5   1   61.39    7.60
  -9   5  -1   66.89    7.00
  10  -5   1    2.10    3.50
  10  -5   1    4.40    2.80
 -10  -5  -1    3.00    3.30
  10   5   1    3.50    2.90
 -10   5  -1    7.20    4.10
 -10   5  -1    7.00    4.40
  10   5   1    3.30    3.90
  10   5   1    9.70    4.50
  11  -5   1    4.80    2.80
 -11  -5  -1   13.00    4.00
  11  -5   1    7.80    4.20
  11   5   1   10.50    3.50
 -11   5  -1   10.90    4.30
  11   5   1    8.00    4.00
 -11   5  -1    9.50    5.20
  11   5   1    9.70    5.20
 -10  -6   1   10.70    4.10
  10  -6  -1   13.60    3.40
  10  -6  -1   11.50    4.10
  10   6  -1    6.80    2.80
 -10   6   1    2.70    4.10
 -10   6   1    6.50    4.00
  10   6  -1    6.90    4.40
  10   6  -1   -4.20    3.50
  -9  -6   1  110.09    8.10
   9  -6  -1  110.89    8.70
   9  -6  -1  113.39    7.10
  -9   6   1  111.79    8.80
  -9   6   1  119.49    9.70
   9   6  -1   98.69    8.90
   9   6  -1  106.89    6.70
   9   6  -1  105.79    8.70
  -8  -6   1    8.50    3.00
   8  -6  -1    3.70    2.30
  -8  -6   1   -0.70    3.00
   8  -6  -1   -1.50    2.70
   8  -6  -1   -1.60    1.90
   8   6  -1    3.00    3.30
  -8   6   1    3.00    3.50
  -8   6   1    2.80    3.50
  -8   6   1    4.70    3.00
   8   6  -1    4.20    3.50
   8   6  -1    1.90    2.30
  -7  -6   1   -2.10    2.70
   7  -6  -1   -2.10    2.40
   7  -6  -1    0.90    2.00
   7  -6  -1   -0.90    1.50
   7   6  -1    1.80    2.80
  -7   6   1   -2.20    2.20
   7   6  -1   -0.10    2.00
  -7   6   1   -3.10    2.80
   7   6  -1   -1.00    2.90
   7   6  -1    1.30    3.20
  -7   6   1    2.20    3.30
   6  -6  -1  246.48    9.60
  -6  -6   1  236.58   10.10
  -6  -6   1  232.18   10.40
   6  -6  -1  215.48    9.00
   6  -6  -1  260.37   11.00
   6   6  -1  250.77   11.20
   6   6  -1  249.58   10.70
  -6   6   1  239.98   10.90
  -6   6   1  236.98   10.30
  -6   6   1  247.38   10.90
   6   6  -1  250.47   10.90
   6   6  -1  242.78    9.00
  -5  -6   1  694.93   21.30
   5  -6  -1  635.74   19.50
   5  -6  -1  682.23   21.50
  -5  -6   1  634.24   19.30
  -5  -6   1  654.63   20.40
   5  -6  -1  670.63   20.10
   5   6  -1  685.83   21.20
  -5   6   1  709.63   21.40
   5   6  -1  658.33   19.50
   5   6  -1  682.13   21.40
  -5   6   1  678.63   21.50
   5   6  -1  693.03   21.40
  -5   6   1  647.04   20.70
   4  -6  -1  601.84   19.10
  -4  -6   1  597.34   17.80
   4  -6  -1  632.74   18.10
  -4  -6   1  572.24   17.20
   4  -6  -1  578.54   17.10
  -4  -6   1  581.24   18.80
  -4   6   1  616.74   19.20
  -4   6   1  633.24   18.60
  -4   6   1  607.74   18.30
   4   6  -1  579.34   18.50
   4   6  -1  611.54   18.80
   4   6  -1  597.54   18.90
   4   6  -1  606.34   17.40
  -3  -6   1   -0.30    1.20
  -3  -6   1    1.70    1.20
   3  -6  -1    3.60    2.00
   3  -6  -1   -1.10    1.40
  -3  -6   1   -0.20    1.90
  -3   6   1    1.40    1.20
  -3   6   1    1.90    1.70
  -3   6   1    0.30    2.00
   3   6  -1   -0.60    1.50
   3   6  -1    0.80    1.50
   3   6  -1    0.10    1.90
   3   6  -1    0.30    1.70
  -3   6   1   -2.90    1.40
   2  -6  -1  387.96   12.60
   2  -6  -1  393.36   12.00
  -2  -6   1  389.96   12.60
  -2   6   1  389.56   11.20
   2   6  -1  385.76   11.50
   2   6  -1  401.46   11.60
  -2   6   1  361.96   11.70
   2   6  -1  375.06   11.40
   2   6  -1  385.66   12.50
  -2   6   1  378.76   12.60
  -2   6   1  380.96   11.00
   1  -6  -1    1.70    1.40
  -1  -6   1    2.00    1.70
   1  -6  -1    3.50    1.60
  -1  -6   1    3.80    1.40
   1  -6  -1    2.10    1.40
   1   6  -1    3.20    1.70
   1   6  -1    2.70    1.20
   1   6  -1    2.40    1.10
  -1   6   1    2.00    1.40
  -1   6   1    2.90    1.80
  -1   6   1    2.50    1.30
  -1   6   1    4.10    1.50
   1   6  -1    4.50    1.50
   1   6  -1    2.40    1.50
  -1   6   1    4.10    1.40
   1   6  -1    3.80    1.40
   0  -6  -1  465.55   13.30
   0  -6   1  462.65   13.40
   0  -6   1  433.06   13.20
   0  -6   1  434.16   13.30
   0  -6   1  449.86   13.30
   0  -6  -1  441.36   13.50
   0   6   1  434.86   13.40
   0   6   1  427.96   13.10
   0   6  -1  449.66   13.20
   0   6   1  454.75   13.60
   0   6  -1  446.16   13.10
   0   6   1  450.85   13.20
   0   6   1  430.66   13.00
   0   6  -1  437.06   13.20
   0   6   1  438.66   13.30
   0   6  -1  431.76   13.20
   1  -6   1  441.26   13.40
  -1  -6  -1  435.46   13.30
   1  -6   1  442.76   12.90
   1  -6   1  449.26   13.50
  -1  -6  -1  430.26   13.40
  -1   6  -1  427.06   12.80
  -1   6  -1  430.26   12.70
  -1   6  -1  424.76   13.20
  -1   6  -1  432.16   13.20
   1   6   1  432.46   13.10
   1   6   1  439.16   12.50
   1   6   1  402.86   13.10
   1   6   1  421.96   12.40
   1   6   1  461.05   13.20
   1   6   1  419.66   13.20
  -2  -6  -1   14.20    2.00
   2  -6   1   14.40    2.50
   2  -6   1    9.50    2.20
   2  -6   1   15.90    2.00
  -2  -6  -1   16.70    2.60
  -2   6  -1   14.10    2.50
   2   6   1    8.50    1.70
   2   6   1   11.40    1.90
   2   6   1   15.30    2.60
  -2   6  -1   13.50    1.80
  -2   6  -1   14.50    1.70
  -2   6  -1   13.80    1.90
   2   6   1   17.00    2.30
  -3  -6  -1  142.49    5.80
   3  -6   1  144.99    5.70
   3  -6   1  143.59    6.80
  -3  -6  -1  138.79    5.50
  -3  -6  -1  145.49    6.80
   3  -6   1  147.59    6.90
  -3   6  -1  139.69    5.00
  -3   6  -1  143.79    5.80
   3   6   1  142.69    6.70
   3   6   1  139.29    6.00
  -3   6  -1  143.99    5.90
  -3   6  -1  135.99    5.40
   3   6   1  143.39    6.30
  -3   6  -1  142.29    5.20
  -4  -6  -1   36.00    4.00
   4  -6   1   35.30    3.10
  -4  -6  -1   38.20    3.70
  -4  -6  -1   35.70    3.20
   4  -6   1   41.80    4.50
  -4   6  -1   36.00    3.70
  -4   6  -1   44.60    4.30
   4   6   1   41.20    4.10
  -4   6  -1   36.10    2.80
   4   6   1   38.60    3.80
   4   6   1   33.40    3.90
   4   6   1   37.80    4.40
  -5  -6  -1   91.19    5.80
   5  -6   1  101.79    6.70
  -5  -6  -1  101.99    6.70
   5  -6   1   96.99    5.00
   5  -6   1   89.69    4.70
  -5   6  -1   94.69    6.60
   5   6   1   93.89    6.40
   5   6   1  100.59    5.50
  -5   6  -1   92.89    6.40
   5   6   1  107.49    7.00
  -5   6  -1  101.59    5.90
   5   6   1   87.99    6.20
  -6  -6  -1   40.20    4.60
   6  -6   1   28.10    4.40
  -6  -6  -1   35.00    4.60
   6  -6   1   37.10    3.60
   6  -6   1   29.00    3.20
   6   6   1   32.80    4.60
  -6   6  -1   31.90    4.30
  -6   6  -1   35.90    4.70
   6   6   1   38.50    3.90
  -6   6  -1   36.00    4.30
   6   6   1   34.40    4.70
   6   6   1   32.60    4.30
   7  -6   1    2.90    1.80
  -7  -6  -1    6.40    3.50
   7  -6   1   10.50    3.60
   7  -6   1    7.80    2.50
  -7   6  -1   10.60    3.80
  -7   6  -1    3.10    2.60
   7   6   1    7.70    3.70
   7   6   1   10.80    3.70
  -7   6  -1    1.30    3.20
   7   6   1    9.80    2.80
   8  -6   1    5.90    2.70
   8  -6   1    9.80    2.60
  -8  -6  -1    0.10    3.00
   8  -6   1    6.20    3.30
  -8  -6  -1    8.40    3.40
   8   6   1    5.30    3.20
  -8   6  -1    7.50    3.40
  -8   6  -1    9.60    3.80
   8   6   1    8.00    2.90
   8   6   1    3.50    3.40
  -8   6  -1    4.50    3.50
   9  -6   1    3.90    2.50
  -9  -6  -1    6.90    3.80
   9  -6   1    5.80    3.50
  -9   6  -1    6.40    4.10
   9   6   1    9.10    4.50
   9   6   1    5.80    3.10
  -9   6  -1    6.40    4.20
   9   6   1    7.10    4.10
  10  -6   1   -0.10    2.30
 -10  -6  -1   10.20    4.10
  10  -6   1    3.90    3.70
 -10   6  -1    1.60    4.40
  10   6   1    2.10    3.70
  10   6   1   -2.90    2.40
  10   6   1   -0.40    3.40
 -10   6  -1    2.30    3.60
 -10  -7   1   38.80    5.80
  10  -7  -1   46.30    5.00
  10  -7  -1   35.70    6.00
 -10   7   1   39.10    6.80
  10   7  -1   35.70    6.50
 -10   7   1   25.90    5.30
  10   7  -1   35.80    6.20
  10   7  -1   33.70    4.30
   9  -7  -1    0.80    2.30
   9  -7  -1   -5.40    2.20
  -9  -7   1   -0.20    3.30
   9   7  -1   -4.70    3.20
   9   7  -1    0.30    3.50
  -9   7   1   -5.30    3.40
   9   7  -1   -2.30    2.10
  -9   7   1    6.90    4.60
   8  -7  -1   18.90    3.40
  -8  -7   1   12.80    3.60
   8  -7  -1   12.40    3.70
  -8  -7   1   19.90    4.30
   8   7  -1   18.60    4.50
   8   7  -1   15.10    4.30
   8   7  -1   14.90    3.00
  -8   7   1   22.80    5.10
  -8   7   1   19.40    4.90
  -7  -7   1   38.80    4.60
   7  -7  -1   39.50    5.20
  -7  -7   1   43.10    5.40
   7  -7  -1   45.40    4.40
   7  -7  -1   41.90    4.10
  -7   7   1   41.50    5.40
   7   7  -1   33.70    4.60
   7   7  -1   42.20    5.60
   7   7  -1   40.90    4.20
   7   7  -1   40.00    5.60
  -7   7   1   38.10    4.90
  -7   7   1   35.80    5.10
   6  -7  -1   68.39    5.90
  -6  -7   1   55.89    5.70
  -6  -7   1   56.89    4.90
   6  -7  -1   55.39    4.00
   6  -7  -1   59.99    4.60
   6   7  -1   56.79    5.90
   6   7  -1   65.69    6.30
  -6   7   1   65.89    6.20
   6   7  -1   61.59    4.50
  -6   7   1   63.39    5.20
  -6   7   1   59.79    6.40
   6   7  -1   63.89    5.60
   5  -7  -1   85.99    5.20
   5  -7  -1   82.09    6.30
  -5  -7   1   73.69    5.00
  -5  -7   1   77.69    4.40
   5  -7  -1   77.49    4.10
  -5  -7   1   76.89    6.20
  -5   7   1   91.69    6.20
   5   7  -1   88.69    6.30
  -5   7   1   92.49    6.70
  -5   7   1   84.29    5.60
   5   7  -1   89.59    4.90
   5   7  -1   87.89    5.90
   5   7  -1   77.09    6.20
   4  -7  -1   32.50    3.50
  -4  -7   1   28.20    3.20
   4  -7  -1   39.60    4.60
  -4  -7   1   31.10    4.00
  -4  -7   1   26.30    2.90
   4   7  -1   28.80    3.60
   4   7  -1   33.40    4.10
   4   7  -1   27.90    3.40
  -4   7   1   28.90    3.60
  -4   7   1   31.10    4.40
  -4   7   1   32.30    3.60
   4   7  -1   32.70    3.10
  -3  -7   1   73.79    5.40
   3  -7  -1   88.49    4.70
   3  -7  -1   83.19    5.30
   3   7  -1   83.29    5.50
  -3   7   1   77.09    4.30
   3   7  -1   81.69    4.80
   3   7  -1   70.59    4.50
  -3   7   1   76.59    5.60
  -3   7   1   74.89    4.60
   3   7  -1   73.89    4.20
   2  -7  -1  936.11   25.90
  -2  -7   1  907.01   26.40
   2  -7  -1  942.91   26.60
   2   7  -1  948.41   26.50
   2   7  -1  865.21   25.20
  -2   7   1  879.21   25.60
  -2   7   1  935.51   24.80
   2   7  -1  925.11   25.10
   2   7  -1  906.91   25.00
   2   7  -1  930.21   25.40
  -2   7   1  927.31   26.50
  -2   7   1  895.91   24.70
   1  -7  -1  342.07   11.40
  -1  -7   1  346.87   11.30
   1  -7  -1  343.47   10.40
  -1  -7   1  344.67   10.40
   1  -7  -1  329.07   11.00
   1   7  -1  342.07   10.70
  -1   7   1  331.97   11.20
  -1   7   1  330.57   10.30
  -1   7   1  321.97   10.90
   1   7  -1  303.37   10.40
   1   7  -1  327.47   10.20
  -1   7   1  322.57   10.70
   1   7  -1  345.97   11.20
   0  -7   1  475.05   14.40
   0  -7   1  490.55   14.50
   0  -7   1  487.95   14.50
   0  -7   1  481.45   14.40
   0  -7  -1  494.75   14.40
   0  -7  -1  475.15   14.60
   0   7  -1  459.05   14.20
   0   7   1  488.45   14.70
   0   7   1  485.35   14.30
   0   7   1  455.55   14.10
   0   7  -1  467.25   14.30
   0   7   1  471.85   15.60
   0   7  -1  470.05   14.20
   0   7   1  454.85   14.40
   0   7  -1  451.15   14.20
   0   7   1  464.85   14.20
   1  -7   1  191.18    6.90
  -1  -7  -1  188.38    7.50
   1  -7   1  189.28    7.00
  -1  -7  -1  192.18    7.50
   1  -7   1  192.08    7.50
   1  -7   1  190.38    7.50
  -1   7  -1  173.78    7.10
   1   7   1  164.88    8.70
  -1   7  -1  182.08    6.80
  -1   7  -1  197.98    8.00
   1   7   1  180.58    7.00
   1   7   1  184.08    6.40
   1   7   1  190.28    7.20
   1   7   1  192.98    6.70
  -1   7  -1  183.68    6.70
  -2  -7  -1    4.60    2.30
   2  -7   1    7.70    1.80
   2  -7   1    2.90    2.00
   2  -7   1    2.90    2.30
   2   7   1    5.70    1.80
   2   7   1    5.50    1.70
   2   7   1    1.50    2.10
   2   7   1    4.00    1.80
  -2   7  -1    6.20    1.70
  -2   7  -1    5.10    1.60
  -2   7  -1    2.60    1.40
  -3  -7  -1   83.19    5.60
   3  -7   1   84.79    4.40
   3  -7   1   86.09    5.70
   3  -7   1   86.29    5.50
  -3  -7  -1   83.29    4.40
   3   7   1   81.69    4.90
  -3   7  -1   90.99    4.60
  -3   7  -1   84.29    4.00
  -3   7  -1   76.59    4.00
  -3   7  -1   84.79    4.40
   3   7   1   76.49    5.40
  -3   7  -1   80.79    3.80
   3   7   1   88.29    5.00
   3   7   1   83.59    4.90
  -4  -7  -1    2.80    2.80
   4  -7   1    0.90    1.60
   4  -7   1    2.80    2.30
  -4  -7  -1   -0.80    1.70
   4   7   1    1.90    2.00
   4   7   1    1.00    2.00
  -4   7  -1    0.50    2.10
  -4   7  -1    1.70    2.20
   4   7   1    0.60    2.50
   4   7   1    2.40    2.50
  -4   7  -1    3.30    1.50
  -5  -7  -1   22.00    3.00
   5  -7   1   20.70    2.80
   5  -7   1   23.30    4.00
  -5  -7  -1   16.70    3.70
  -5   7  -1   16.80    3.90
   5   7   1   21.30    3.40
  -5   7  -1   22.90    3.70
   5   7   1   15.00    3.60
   5   7   1   18.40    3.70
   5   7   1   24.40    3.20
  -5   7  -1   16.30    3.00
  -6  -7  -1   49.80    5.60
   6  -7   1   51.79    4.10
  -6  -7  -1   53.59    4.90
   6  -7   1   43.70    3.50
   6  -7   1   62.19    5.90
   6   7   1   58.39    6.00
   6   7   1   52.09    4.60
   6   7   1   48.40    5.90
   6   7   1   58.59    5.60
  -6   7  -1   45.90    5.50
  -6   7  -1   49.40    5.40
  -6   7  -1   51.39    4.80
   7  -7   1   35.70    3.90
  -7  -7  -1   40.00    4.90
  -7  -7  -1   42.20    5.50
   7  -7   1   32.20    3.70
   7  -7   1   45.80    5.70
   7   7   1   42.10    4.50
   7   7   1   41.00    5.60
   7   7   1   47.00    5.50
  -7   7  -1   40.70    5.20
  -7   7  -1   45.00    5.10
  -7   7  -1   46.20    5.70
   7   7   1   36.80    4.90
  -8  -7  -1   24.70    4.60
  -8  -7  -1   24.60    4.30
   8  -7   1   28.40    4.90
   8  -7   1   26.00    3.60
   8   7   1   24.50    4.80
   8   7   1   31.20    5.50
   8   7   1   28.50    4.00
  -8   7  -1   33.60    5.70
  -8   7  -1   28.50    5.60
  -9  -7  -1   72.49    7.30
   9  -7   1   69.59    5.50
   9  -7   1   63.99    7.20
   9   7   1   70.89    8.00
  -9   7  -1   64.89    7.50
  -9   7  -1   64.49    8.10
   9   7   1   74.09    6.00
   9   7   1   71.89    7.60
  10  -7   1    6.30    2.60
  10  -7   1    5.60    4.00
 -10  -7  -1    2.60    3.60
 -10   7  -1    4.20    4.60
 -10   7  -1    9.10    4.30
  10   7   1    5.90    4.20
  10   7   1    2.30    3.90
  10   7   1    3.30    3.00
  10  -8  -1   12.40    3.30
  10  -8  -1   10.10    3.90
 -10  -8   1    5.50    4.10
  10   8  -1   10.00    4.80
  10   8  -1    8.90    2.80
 -10   8   1   11.20    4.60
 -10   8   1   -1.90    4.10
  10   8  -1   12.60    4.70
   9  -8  -1   11.20    3.90
   9  -8  -1   12.20    3.10
  -9  -8   1   15.10    4.80
   9   8  -1   26.70    5.10
   9   8  -1   11.90    3.00
   9   8  -1   11.60    4.30
  -9   8   1    9.40    4.40
  -9   8   1   20.60    5.60
   8  -8  -1   30.00    5.30
   8  -8  -1   35.10    4.50
  -8  -8   1   28.20    5.10
  -8   8   1   24.60    5.20
  -8   8   1   35.40    5.80
   8   8  -1   34.60    5.50
   8   8  -1   33.70    5.70
   8   8  -1   25.50    3.50
  -7  -8   1   30.30    4.30
   7  -8  -1   28.50    3.90
   7  -8  -1   25.40    4.60
  -7  -8   1   30.00    5.10
   7   8  -1   36.70    5.30
  -7   8   1   33.90    5.20
   7   8  -1   28.30    4.90
  -7   8   1   32.50    4.70
   7   8  -1   26.40    4.40
   7   8  -1   35.50    3.70
  -7   8   1   30.30    4.90
   6  -8  -1    9.30    3.50
  -6  -8   1    6.50    3.50
   6  -8  -1    8.00    2.50
  -6  -8   1   12.00    2.80
  -6   8   1    6.80    3.50
  -6   8   1    5.80    3.20
   6   8  -1   11.40    3.60
   6   8  -1    5.30    3.50
   6   8  -1    4.60    2.20
   6   8  -1   10.80    3.00
  -6   8   1   11.60    3.00
   5  -8  -1   -2.40    2.10
  -5  -8   1   -1.60    1.60
  -5  -8   1    3.50    3.10
   5  -8  -1   -2.70    1.60
   5   8  -1   -3.00    2.50
   5   8  -1    2.60    2.70
   5   8  -1    1.80    1.80
  -5   8   1    0.80    2.50
  -5   8   1    1.80    2.10
  -5   8   1    0.00    2.90
   5   8  -1    1.30    2.20
  -4  -8   1  232.08   10.50
   4  -8  -1  252.27   10.60
   4  -8  -1  240.68    9.30
   4   8  -1  256.47   10.10
  -4   8   1  232.88    9.50
  -4   8   1  250.97    9.40
  -4   8   1  240.78   10.80
   4   8  -1  240.78    9.70
   4   8  -1  252.37   10.60
   4   8  -1  231.08    8.80
  -3  -8   1  275.17   11.00
   3  -8  -1  283.17   10.10
   3  -8  -1  293.17   11.20
  -3   8   1  276.77    9.40
  -3   8   1  281.37    9.60
   3   8  -1  285.27   10.10
   3   8  -1  277.17   11.00
   3   8  -1  284.77    9.70
  -3   8   1  271.87   11.10
   3   8  -1  262.47    9.30
   2  -8  -1    2.10    1.80
  -2  -8   1    2.10    2.40
   2  -8  -1    2.20    2.10
   2   8  -1    1.80    1.30
   2   8  -1    3.80    1.80
   2   8  -1    3.10    2.40
  -2   8   1    3.10    1.50
  -2   8   1    4.10    1.60
  -2   8   1    1.10    2.40
   2   8  -1    4.60    1.60
   2   8  -1    4.10    1.70
   1  -8  -1  174.78    7.80
   1  -8  -1  183.18    7.60
   1  -8  -1  197.08    7.20
  -1  -8   1  187.98    7.10
  -1  -8   1  193.78    8.00
   1   8  -1  195.18    7.90
   1   8  -1  185.68    6.70
  -1   8   1  175.98    6.90
   1   8  -1  180.88    7.10
  -1   8   1  190.98    7.90
   1   8  -1  188.78    7.40
   0  -8   1  521.45   16.00
   0  -8   1  548.45   16.00
   0  -8   1  540.15   16.10
   0  -8  -1  521.25   16.30
   0  -8   1  528.25   16.10
   0  -8  -1  542.55   15.90
   0   8   1  467.85   16.60
   0   8   1  530.55   15.90
   0   8   1  512.55   16.20
   0   8   1  509.75   15.60
   0   8  -1  496.05   15.50
   1  -8   1   -1.70    1.70
  -1  -8  -1   -0.60    1.80
  -1  -8  -1    1.60    2.10
   1  -8   1   -0.20    1.70
   1  -8   1    1.50    1.90
   1  -8   1    2.30    2.30
   1   8   1    0.30    1.30
  -1   8  -1    0.60    1.50
   1   8   1    0.00    1.80
   1   8   1   -0.90    1.70
   2  -8   1  237.58    9.60
   2  -8   1  258.47    9.90
  -2  -8  -1  248.48    9.70
   2  -8   1  240.18    8.80
  -2   8  -1  250.47    8.50
   2   8   1  241.48    9.70
  -2   8  -1  234.48    9.30
   2   8   1  258.07    8.50
  -2   8  -1  234.28    8.20
   2   8   1  239.58    9.10
   2   8   1  241.78    8.40
   3  -8   1   33.30    3.30
   3  -8   1   31.70    4.10
  -3  -8  -1   26.50    3.80
   3   8   1   25.20    3.80
  -3   8  -1   31.70    3.30
   3   8   1   30.60    3.80
  -3   8  -1   28.70    3.00
  -3   8  -1   29.70    2.80
  -3   8  -1   32.30    3.50
   3   8   1   28.70    3.30
   3   8   1   31.70    3.50
   4  -8   1   18.20    3.60
   4  -8   1   16.80    2.70
  -4  -8  -1   15.80    3.50
   4   8   1   23.80    3.90
  -4   8  -1   14.80    2.90
   4   8   1   15.10    2.90
  -4   8  -1   17.30    3.90
   4   8   1   16.60    3.30
   4   8   1   13.10    2.90
  -4   8  -1   19.60    2.90
  -5  -8  -1    2.90    1.90
   5  -8   1    4.80    2.60
   5  -8   1    2.90    2.00
  -5  -8  -1    2.60    2.90
  -5   8  -1    4.30    2.70
   5   8   1    2.30    2.80
   5   8   1    1.80    2.30
  -5   8  -1   -1.20    2.70
   5   8   1    0.30    2.70
  -5   8  -1    2.20    2.20
   5   8   1    0.70    2.20
   6  -8   1  229.58   11.10
   6  -8   1  233.48    9.10
  -6  -8  -1  209.98    9.40
  -6  -8  -1  216.68   10.90
   6   8   1  225.68   10.60
  -6   8  -1  229.28   11.20
   6   8   1  224.58   11.00
   6   8   1  251.67   11.30
   6   8   1  232.08    9.50
  -6   8  -1  233.48   10.10
  -6   8  -1  248.58   10.90
  -7  -8  -1   43.80    5.30
   7  -8   1   35.50    4.00
  -7  -8  -1   39.30    5.20
   7  -8   1   36.10    5.30
  -7   8  -1   38.10    5.40
   7   8   1   39.00    4.40
  -7   8  -1   42.00    5.10
   7   8   1   44.00    5.80
  -7   8  -1   39.20    5.60
   7   8   1   42.60    5.70
   8  -8   1   99.49    8.20
  -8  -8  -1   83.19    7.50
   8  -8   1   91.49    5.80
   8   8   1   83.29    8.40
  -8   8  -1   95.39    8.20
   8   8   1   95.09    8.30
   8   8   1   78.69    6.00
  -8   8  -1   97.49    8.40
   9  -8   1   62.19    5.20
   9  -8   1   68.79    8.10
  -9  -8  -1   61.79    7.10
  -9   8  -1   61.09    7.60
   9   8   1   46.90    6.70
   9   8   1   61.69    7.40
  -9   8  -1   54.59    7.30
   9   8   1   65.09    5.70
  10  -8   1    0.70    2.60
 -10  -8  -1    0.80    3.50
  10  -8   1    3.00    3.70
 -10   8  -1   -3.70    3.50
  10   8   1    3.70    3.00
  10   8   1    3.30    4.40
 -10   8  -1   -5.10    4.10
  10   8   1    0.60    3.80
  10  -9  -1    2.00    3.70
  10  -9  -1   -0.60    2.30
 -10  -9   1    5.70    4.30
 -10   9   1    3.30    4.00
  10   9  -1   -3.90    3.70
  10   9  -1   -0.60    3.90
 -10   9   1    3.30    4.50
   9  -9  -1    2.20    3.40
  -9  -9   1    6.60    4.40
   9  -9  -1   -0.90    2.30
   9   9  -1   -1.00    3.50
  -9   9   1    3.90    4.00
   9   9  -1    1.10    2.30
   9   9  -1   -4.20    3.80
  -9   9   1    1.70    4.00
   8  -9  -1    0.50    3.20
   8  -9  -1   -2.00    2.10
  -8  -9   1    0.30    3.70
  -8   9   1    6.60    3.90
   8   9  -1   -0.30    3.40
   8   9  -1    0.50    3.50
  -8   9   1   -3.30    3.50
   8   9  -1   -0.60    2.20
   7  -9  -1   40.20    4.80
   7  -9  -1   29.60    5.40
  -7  -9   1   30.10    5.20
   7   9  -1   32.00    5.40
  -7   9   1   18.80    4.60
  -7   9   1   28.90    4.30
   7   9  -1   32.50    5.20
   7   9  -1   23.00    3.30
   7   9  -1   31.00    4.50
  -7   9   1   26.20    4.90
   6  -9  -1   82.79    5.60
  -6  -9   1   86.79    7.30
   6  -9  -1   92.79    7.30
  -6   9   1   85.79    7.60
   6   9  -1   84.39    7.20
   6   9  -1   81.99    5.10
   6   9  -1   86.39    7.30
   6   9  -1   87.49    6.60
  -6   9   1   92.79    7.00
  -6   9   1   96.29    6.40
  -5  -9   1   40.10    5.10
   5  -9  -1   40.80    4.20
   5  -9  -1   41.30    5.30
   5   9  -1   38.50    4.70
   5   9  -1   41.70    4.90
  -5   9   1   40.60    4.50
  -5   9   1   33.60    5.10
  -5   9   1   43.00    4.90
   5   9  -1   42.00    5.30
   5   9  -1   40.60    4.00
  -4  -9   1  390.46   14.70
   4  -9  -1  392.26   14.80
   4  -9  -1  392.56   13.50
   4   9  -1  411.86   14.00
   4   9  -1  392.26   12.90
   4   9  -1  372.56   14.50
  -4   9   1  379.36   14.80
   4   9  -1  373.66   13.50
  -4   9   1  413.16   13.50
  -4   9   1  412.26   13.30
   3  -9  -1   39.10    4.00
   3  -9  -1   34.80    4.40
  -3  -9   1   36.60    4.40
   3   9  -1   35.00    3.90
  -3   9   1   35.40    3.60
   3   9  -1   37.10    4.00
   3   9  -1   37.80    4.30
   3   9  -1   38.30    4.50
  -3   9   1   36.40    4.60
   2  -9  -1  339.67   12.50
  -2  -9   1  346.97   12.60
   2  -9  -1  343.57   11.90
  -2   9   1  346.47   12.60
   2   9  -1  345.77   11.40
   2   9  -1  348.67   12.60
  -2   9   1  310.87   10.60
   2   9  -1  310.27   10.30
   2   9  -1  330.07   10.60
  -2   9   1  341.47   10.80
   1  -9  -1    9.20    2.40
  -1  -9   1    9.90    2.80
   1  -9  -1    8.70    2.80
   1  -9  -1   12.40    2.60
   1   9  -1    9.60    2.30
  -1   9   1    5.80    2.80
   1   9  -1    9.10    2.80
   1   9  -1   12.70    2.10
   0  -9   1  120.99    6.20
   0  -9  -1  110.99    6.10
   0  -9  -1  109.69    5.90
   0  -9   1  118.89    6.00
   0   9   1  108.59    6.20
   0   9   1  114.59    6.20
  -1  -9  -1   -1.80    2.20
   1  -9   1    2.60    2.30
  -1  -9  -1   -2.10    1.90
   1  -9   1    1.00    2.00
   1   9   1    0.40    2.10
   1   9   1    1.60    1.50
   1   9   1   -0.30    2.00
   2  -9   1   48.90    4.10
  -2  -9  -1   49.30    5.10
   2  -9   1   53.99    5.00
   2   9   1   44.50    3.80
  -2   9  -1   47.90    4.00
   2   9   1   41.10    3.10
   2   9   1   51.19    4.50
   2   9   1   58.39    4.00
   2   9   1   54.09    5.00
  -2   9  -1   52.99    3.70
   3  -9   1   41.40    4.00
  -3  -9  -1   39.30    4.60
   3  -9   1   44.20    4.90
   3   9   1   48.80    4.50
  -3   9  -1   37.20    3.40
   3   9   1   49.30    5.30
  -3   9  -1   38.90    3.30
  -3   9  -1   40.90    4.90
   3   9   1   40.50    4.20
   3   9   1   50.09    4.50
   4  -9   1  342.07   11.70
  -4  -9  -1  337.67   13.40
   4  -9   1  329.37   13.30
   4   9   1  344.87   13.40
   4   9   1  349.27   12.70
  -4   9  -1  346.37   11.70
  -4   9  -1  347.27   12.00
   4   9   1  328.57   12.00
  -4   9  -1  350.56   13.60
   4   9   1  336.27   12.40
  -5  -9  -1   16.90    4.00
   5  -9   1   20.60    3.00
   5  -9   1   26.60    4.30
  -5   9  -1   16.20    3.30
   5   9   1   22.90    4.10
   5   9   1   21.60    4.20
  -5   9  -1   17.30    4.20
   5   9   1   24.70    3.80
  -5   9  -1   23.80    3.30
   5   9   1   25.50    3.40
   6  -9   1   12.30    2.70
  -6  -9  -1   12.90    3.00
   6  -9   1   21.50    4.40
  -6  -9  -1   16.20    4.10
   6   9   1   12.00    3.80
  -6   9  -1   18.60    4.40
   6   9   1   18.00    3.60
  -6   9  -1   20.90    3.60
   6   9   1   20.40    4.30
   6   9   1   16.50    3.30
  -6   9  -1   17.70    3.80
  -7  -9  -1    6.90    3.80
   7  -9   1   18.20    3.10
   7  -9   1   17.10    4.20
  -7   9  -1   21.80    4.90
   7   9   1   17.90    4.70
   7   9   1   12.50    3.20
   7   9   1    9.20    4.20
  -7   9  -1   12.20    4.10
   7   9   1   10.00    4.40
  -7   9  -1    7.20    3.10
   8  -9   1    4.40    2.50
  -8  -9  -1    4.00    3.80
   8  -9   1    4.50    3.40
  -8   9  -1    0.80    3.50
   8   9   1    5.60    2.70
   8   9   1    1.60    3.90
  -8   9  -1    4.60    4.00
   8   9   1    8.50    4.20
   9  -9   1    2.70    3.40
   9  -9   1    8.20    2.50
  -9  -9  -1   -2.50    3.60
   9   9   1    5.10    2.80
  -9   9  -1    6.20    4.30
  -9   9  -1   -3.00    3.80
   9   9   1    3.30    3.90
   9   9   1    3.80    3.70
  10  -9   1   91.19    6.90
  10  -9   1  111.69    9.60
 -10  -9  -1  118.99    9.80
  10   9   1  116.99    9.90
  10   9   1  106.39   10.00
  10   9   1  110.19    7.20
 -10   9  -1  124.69   10.70
 -10   9  -1  112.89    9.80
   9 -10  -1    2.20    3.60
  -9 -10   1    0.60    4.00
   9 -10  -1   -1.80    2.30
   9  10  -1    6.20    2.70
   9  10  -1    2.30    3.90
   9  10  -1    6.10    4.40
  -9  10   1    2.90    4.40
  -9  10   1   -1.80    3.90
   8 -10  -1   72.39    7.60
  -8 -10   1   79.99    8.10
   8 -10  -1   89.09    6.40
   8  10  -1   87.89    5.60
  -8  10   1   79.09    8.70
   8  10  -1   76.69    8.10
   8  10  -1   93.59    8.50
  -8  10   1   85.99    8.30
  -7 -10   1   13.90    4.30
   7 -10  -1   19.40    3.80
   7 -10  -1   12.60    3.90
  -7  10   1    9.40    4.40
   7  10  -1   18.00    3.00
  -7  10   1   16.30    3.60
   7  10  -1   10.60    4.00
  -7  10   1   17.40    4.30
   7  10  -1   20.10    5.00
  -6 -10   1   25.30    4.70
   6 -10  -1   26.40    3.80
   6 -10  -1   27.80    4.80
  -6  10   1   25.00    5.10
   6  10  -1   26.50    4.80
   6  10  -1   22.30    4.00
   6  10  -1   22.40    3.10
   6  10  -1   25.40    4.70
  -6  10   1   21.60    3.70
  -6  10   1   28.00    4.50
   5 -10  -1   84.49    7.00
  -5 -10   1   87.89    7.40
   5 -10  -1   81.79    5.70
   5  10  -1   89.49    6.80
  -5  10   1   90.69    6.40
  -5  10   1   78.89    5.70
   5  10  -1   85.39    6.20
   5  10  -1   88.49    7.10
  -5  10   1   93.19    7.70
   5  10  -1   87.39    5.30
   4 -10  -1  182.58    9.40
  -4 -10   1  176.38    9.40
   4 -10  -1  158.58    7.70
   4  10  -1  167.58    7.40
   4  10  -1  169.18    7.90
   4  10  -1  172.18    9.20
  -4  10   1  171.08    9.50
  -4  10   1  168.28    7.50
  -4  10   1  166.18    7.70
   4  10  -1  178.08    8.40
   3 -10  -1   16.70    3.10
   3 -10  -1   18.90    3.70
  -3 -10   1   16.10    3.50
   3  10  -1   21.70    3.20
  -3  10   1   17.50    3.90
   3  10  -1   17.30    3.60
   3  10  -1   29.20    3.40
   3  10  -1   17.70    2.80
   2 -10  -1    4.40    2.60
   2 -10  -1    9.60    2.60
  -2 -10   1   10.20    3.10
  -2  10   1    6.90    3.30
   2  10  -1    9.00    3.20
   2  10  -1    6.30    1.70
   2  10  -1   14.60    2.70
   2  10  -1    9.10    2.30
  -2  10   1    7.60    2.20
   1 -10  -1    3.50    2.30
   1 -10  -1    5.40    2.50
  -1 -10   1    4.70    2.80
   1  10  -1    2.50    2.50
   1  10  -1    6.80    2.40
   1  10  -1    3.80    2.40
  -1  10   1    4.80    2.90
   0 -10  -1  152.78    7.60
   0 -10   1  143.79    7.30
   0 -10  -1  153.48    7.20
   0 -10   1  159.68    7.50
   0  10  -1  151.88    7.40
   0  10   1  148.59    7.70
   0  10   1  150.58    7.40
  -1 -10  -1  109.59    6.50
   1 -10   1  102.39    5.90
   1 -10   1  112.19    6.40
   1  10   1  100.99    5.70
   1  10   1  108.19    6.30
   2 -10   1    0.20    1.90
   2 -10   1    1.90    2.20
  -2 -10  -1    2.30    2.60
  -2  10  -1    4.20    3.00
   2  10   1    2.10    2.60
   2  10   1   -1.70    1.90
   2  10   1   -1.30    1.40
   2  10   1    5.40    2.10
  -2  10  -1    1.90    2.00
   3 -10   1  187.28    7.90
  -3 -10  -1  170.38    9.10
   3 -10   1  192.78    9.20
   3  10   1  184.88    8.10
   3  10   1  189.68    8.20
  -3  10  -1  184.98    9.30
   3  10   1  181.18    9.10
  -3  10  -1  187.08    7.20
   3  10   1  172.58    7.60
  -4 -10  -1   32.00    4.80
   4 -10   1   38.00    4.00
   4 -10   1   44.30    5.30
   4  10   1   38.90    4.20
   4  10   1   41.10    5.10
   4  10   1   41.80    4.70
  -4  10  -1   39.10    4.30
  -4  10  -1   37.40    4.00
  -4  10  -1   44.50    5.30
   4  10   1   35.70    4.90
   5 -10   1   32.00    3.70
  -5 -10  -1   22.60    4.40
   5 -10   1   22.20    4.10
   5  10   1   27.90    4.00
  -5  10  -1   29.40    4.80
   5  10   1   31.60    3.80
   5  10   1   24.40    4.30
  -5  10  -1   29.90    4.10
   5  10   1   29.30    4.70
  -5  10  -1   31.20    4.00
  -6 -10  -1   79.39    7.20
   6 -10   1   79.69    5.30
   6 -10   1   68.49    6.90
  -6  10  -1   82.89    7.70
  -6  10  -1   73.79    5.90
   6  10   1   84.29    7.40
   6  10   1   77.69    7.20
   6  10   1   71.39    6.40
  -6  10  -1   83.29    6.70
   6  10   1   74.99    5.60
   7 -10   1    8.50    4.10
  -7 -10  -1    8.20    3.80
   7 -10   1   11.70    2.80
   7  10   1    9.40    4.10
   7  10   1    0.80    2.50
  -7  10  -1    2.50    3.80
   7  10   1    8.50    4.30
  -7  10  -1    7.10    2.90
  -7  10  -1    2.90    3.40
   8 -10   1   64.89    5.20
   8 -10   1   67.69    7.50
  -8 -10  -1   69.29    7.60
   8  10   1   70.59    7.80
   8  10   1   64.99    7.90
   8  10   1   80.39    5.90
  -8  10  -1   77.09    8.10
  -8  10  -1   76.69    8.50
   9 -10   1    8.90    4.00
  -9 -10  -1    9.20    5.10
   9 -10   1    9.80    3.30
   9  10   1   -1.00    2.60
  -9  10  -1   10.40    5.10
  -9  10  -1    4.80    4.40
   9  10   1   10.20    4.80
   9  10   1    8.60    4.30
   9 -11  -1   27.90    4.50
   9 -11  -1   26.60    5.70
  -9 -11   1   10.00    4.80
   9  11  -1   11.00    4.90
  -9  11   1   21.20    5.60
  -9  11   1   22.00    5.30
   9  11  -1   17.70    5.20
   8 -11  -1   72.89    6.00
   8 -11  -1   72.09    7.80
  -8 -11   1   75.89    8.10
   8  11  -1   84.59    8.40
   8  11  -1   61.99    7.60
  -8  11   1   78.19    9.30
  -8  11   1   62.99    7.80
   8  11  -1   66.19    5.10
  -7 -11   1   29.80    5.80
   7 -11  -1   44.00    5.00
   7 -11  -1   46.50    6.60
  -7  11   1   38.90    5.50
   7  11  -1   42.90    6.20
  -7  11   1   32.30    6.10
   7  11  -1   39.20    5.80
   7  11  -1   35.10    4.00
   6 -11  -1   40.00    5.80
  -6 -11   1   35.60    5.70
   6 -11  -1   38.50    4.60
  -6  11   1   42.00    4.80
   6  11  -1   27.10    3.50
  -6  11   1   31.80    5.40
   6  11  -1   37.60    5.30
  -6  11   1   35.40    4.90
   6  11  -1   29.60    4.60
   6  11  -1   31.60    5.40
  -5 -11   1    9.80    4.10
   5 -11  -1    7.90    2.70
   5 -11  -1    4.30    3.00
   5  11  -1    5.10    3.60
   5  11  -1    6.20    2.40
  -5  11   1    2.30    3.40
   5  11  -1    4.70    2.80
   5  11  -1    7.40    3.40
  -5  11   1    7.70    2.80
  -5  11   1    1.60    2.60
   4 -11  -1   94.59    7.10
   4 -11  -1   84.09    5.90
  -4 -11   1   95.19    7.40
  -4  11   1   89.19    5.50
   4  11  -1   92.89    7.20
   4  11  -1   99.29    6.60
   4  11  -1   86.19    5.50
   4  11  -1   91.69    6.10
  -4  11   1   94.19    7.70
   3 -11  -1    0.40    2.20
  -3 -11   1    2.60    3.10
   3 -11  -1   -0.10    2.50
   3  11  -1    0.40    2.30
  -3  11   1    1.20    2.90
   3  11  -1   -0.50    2.00
   3  11  -1    6.00    2.30
   3  11  -1    2.80    2.90
  -2 -11   1  182.08    9.10
   2 -11  -1  174.38    9.10
   2 -11  -1  173.08    8.30
   2  11  -1  184.28    9.10
  -2  11   1  181.88    9.20
   2  11  -1  180.88    8.00
   2  11  -1  176.78    7.30
  -2  11   1  181.18    7.50
  -1 -11   1  163.88    8.30
   1 -11  -1  158.38    8.00
   1 -11  -1  150.08    7.30
   1  11  -1  166.98    7.80
   1  11  -1  174.48    7.50
  -1  11   1  161.68    8.30
   1  11  -1  173.88    8.40
  -1  11   1  171.38    8.50
   0 -11   1  107.59    6.50
   0 -11  -1  104.19    6.60
   0 -11  -1  110.59    6.30
   0  11   1  110.39    6.60
   0  11  -1  106.89    6.40
   0  11  -1  101.99    6.30
   0  11   1   97.99    6.40
  -1 -11  -1  129.99    7.50
   1 -11   1  139.99    7.10
   1 -11   1  139.89    7.50
   1  11   1  138.09    6.70
   1  11   1  132.99    7.10
  -1  11  -1  133.89    7.50
   2 -11   1   24.80    3.40
  -2 -11  -1   25.80    4.10
   2 -11   1   27.80    4.10
   2  11   1   22.20    3.90
  -2  11  -1   28.60    4.50
  -2  11  -1   33.30    3.60
   2  11   1   30.50    4.10
   3 -11   1    1.10    2.20
  -3 -11  -1    5.50    3.30
   3 -11   1    0.50    2.30
   3  11   1    0.90    2.20
   3  11   1   -0.50    2.80
   3  11   1    2.50    2.40
  -3  11  -1    2.30    3.00
   3  11   1    4.00    2.40
  -3  11  -1   -1.90    1.80
  -4 -11  -1  164.18    9.40
   4 -11   1  158.18    9.20
   4 -11   1  166.18    7.80
   4  11   1  162.38    9.40
   4  11   1  157.68    8.00
   4  11   1  181.88    8.70
  -4  11  -1  173.98    9.70
   4  11   1  165.68    8.10
  -5 -11  -1  135.99    8.80
   5 -11   1  131.29    6.90
   5 -11   1  133.39    8.60
   5  11   1  125.09    8.60
  -5  11  -1  129.59    6.90
  -5  11  -1  135.59    7.40
   5  11   1  136.49    8.40
   5  11   1  120.89    7.00
  -5  11  -1  122.89    9.00
   5  11   1  129.79    7.70
   6 -11   1    3.20    3.40
   6 -11   1    4.80    2.40
  -6 -11  -1    0.80    3.60
   6  11   1    1.00    2.90
  -6  11  -1   11.50    3.50
   6  11   1    7.20    2.80
  -6  11  -1    8.40    4.40
   6  11   1    1.10    3.50
   6  11   1    4.00    3.40
  -6  11  -1    3.40    2.80
   7 -11   1   13.00    4.30
  -7 -11  -1    2.40    4.20
   7 -11   1   14.90    3.20
   7  11   1    9.60    4.70
  -7  11  -1   11.30    4.90
   7  11   1    6.70    4.10
  -7  11  -1   13.00    4.30
   7  11   1    5.10    2.70
   8 -11   1   17.10    4.40
   8 -11   1   10.60    3.10
  -8 -11  -1    5.50    4.40
  -8  11  -1    8.70    4.60
   8  11   1   19.70    5.00
   8  11   1   10.00    3.30
   8  11   1    4.90    4.00
  -8  11  -1    9.50    4.40
   9 -11   1   50.19    5.30
   9 -11   1   49.60    7.10
  -9 -11  -1   39.90    6.70
   9  11   1   31.90    6.10
   9  11   1   39.70    4.50
   9  11   1   32.50    6.10
  -9  11  -1   44.90    7.10
  -9  11  -1   57.79    7.50
  -8 -12   1   -0.10    4.20
   8 -12  -1   -1.60    3.10
   8 -12  -1   -3.50    2.40
  -8  12   1    3.50    4.80
  -8  12   1   -5.30    3.20
   8  12  -1   -2.10    3.40
   8  12  -1   -2.60    3.90
  -7 -12   1   90.69    8.40
   7 -12  -1   78.99    6.20
   7 -12  -1   93.79    8.40
  -7  12   1   85.89    7.70
   7  12  -1   87.49    8.50
  -7  12   1   84.79    9.10
   7  12  -1   75.79    7.80
   7  12  -1   79.99    5.40
   6 -12  -1   79.79    6.10
   6 -12  -1   81.89    7.70
  -6 -12   1   88.39    8.10
  -6  12   1   73.99    6.00
  -6  12   1   74.19    8.30
   6  12  -1   89.49    8.00
   6  12  -1   74.59    7.50
   6  12  -1   75.59    7.40
  -6  12   1   80.09    7.00
   6  12  -1   77.49    5.30
  -5 -12   1   97.99    8.10
   5 -12  -1   90.59    7.70
   5 -12  -1   90.69    6.40
   5  12  -1   97.59    5.90
   5  12  -1  104.59    8.10
  -5  12   1  103.89    6.80
   5  12  -1  108.39    7.60
   5  12  -1   87.69    6.80
  -5  12   1  101.19    6.40
  -5  12   1  101.89    8.60
  -4 -12   1  132.29    9.00
   4 -12  -1  129.39    8.70
   4 -12  -1  148.79    7.90
   4  12  -1  140.29    7.20
   4  12  -1  140.89    7.50
   4  12  -1  132.39    7.80
  -4  12   1  148.99    7.30
  -4  12   1  153.18    9.50
   4  12  -1  146.59    9.00
  -3 -12   1   71.39    7.00
   3 -12  -1   86.79    6.10
   3 -12  -1   96.59    7.20
  -3  12   1   84.09    4.90
   3  12  -1   80.29    5.70
   3  12  -1   80.79    5.30
  -3  12   1   89.89    7.40
   3  12  -1   85.69    6.90
  -2 -12   1   44.00    5.00
   2 -12  -1   39.90    5.20
   2 -12  -1   35.50    4.30
   2  12  -1   36.20    4.20
   2  12  -1   39.00    4.20
  -2  12   1   40.80    5.20
   2  12  -1   36.90    4.90
  -2  12   1   41.50    4.10
   1 -12  -1    2.40    2.50
  -1 -12   1   -1.80    2.60
   1 -12  -1    1.30    2.30
   1  12  -1    5.30    2.70
  -1  12   1   -4.80    2.10
   1  12  -1    3.50    2.50
  -1  12   1   -2.30    2.60
   1  12  -1   -0.20    2.60
   0 -12   1    6.10    2.90
   0 -12  -1    5.50    2.70
   0 -12  -1    6.30    2.80
   0  12  -1   10.00    3.20
   0  12  -1    6.10    2.90
   0  12   1    3.30    2.50
   0  12  -1    3.10    2.50
   0  12   1   -0.20    2.60
   1 -12   1  155.58    7.80
  -1 -12  -1  150.18    8.00
  -1  12  -1  149.69    8.20
  -1  12  -1  148.69    7.50
   1  12   1  148.49    8.30
   1  12   1  142.99    7.30
   1  12   1  143.89    7.90
   2 -12   1    0.70    2.60
   2 -12   1    3.20    2.50
  -2 -12  -1   -3.70    2.80
  -2  12  -1    0.90    2.10
  -2  12  -1   -2.20    2.80
   2  12   1    3.50    2.40
   2  12   1   -0.60    2.40
   2  12   1   -5.00    2.60
   3 -12   1   16.50    3.80
  -3 -12  -1   11.00    4.00
   3 -12   1   12.50    3.00
  -3  12  -1   16.20    4.20
   3  12   1   15.00    3.90
  -3  12  -1   14.30    2.80
   3  12   1   15.10    3.10
   3  12   1   14.20    3.50
   4 -12   1   24.40    4.30
  -4 -12  -1   19.10    4.40
   4 -12   1   31.00    3.90
   4  12   1   22.40    3.70
  -4  12  -1   18.60    4.50
   4  12   1   26.10    4.00
   4  12   1   25.10    3.70
   4  12   1   28.00    4.90
   5 -12   1    3.80    3.20
  -5 -12  -1   -1.70    3.20
   5 -12   1    3.10    2.50
   5  12   1    2.50    2.50
  -5  12  -1    2.10    2.40
   5  12   1    0.80    3.00
   5  12   1    2.00    3.60
  -5  12  -1    5.30    4.00
  -5  12  -1    4.50    2.90
   5  12   1    3.20    2.70
  -6 -12  -1  118.29    9.30
   6 -12   1  116.59    9.00
   6 -12   1  119.89    6.90
   6  12   1  124.89    8.80
   6  12   1  119.19    7.10
   6  12   1  107.39    8.90
  -6  12  -1  116.39    7.10
  -6  12  -1  115.99    9.50
  -6  12  -1  119.39    8.00
   7 -12   1   11.30    4.10
   7 -12   1   11.70    3.10
  -7 -12  -1    8.10    4.70
   7  12   1    8.90    3.00
   7  12   1   19.00    5.30
   7  12   1   11.30    4.40
  -7  12  -1    9.40    4.60
  -7  12  -1    7.80    4.10
   8 -12   1   -1.80    3.10
  -8 -12  -1   10.00    5.20
   8 -12   1   11.30    3.30
   8  12   1    7.60    2.80
   8  12   1    9.00    4.90
  -8  12  -1    8.50    5.00
  -8  12  -1    7.50    4.40
   8 -13  -1   14.60    3.80
   8 -13  -1   28.40    6.20
  -8 -13   1   27.30    5.90
  -8  13   1   29.30    5.70
  -8  13   1   23.50    6.10
   8  13  -1   20.20    5.00
   8  13  -1   18.50    5.60
   7 -13  -1    1.20    2.60
   7 -13  -1    2.90    3.70
  -7 -13   1   -2.00    4.10
   7  13  -1   -4.50    3.70
  -7  13   1   -4.80    3.20
  -7  13   1   -3.40    4.10
   7  13  -1   -1.90    3.30
   6 -13  -1   54.79    7.30
   6 -13  -1   46.80    5.20
  -6 -13   1   36.40    6.20
   6  13  -1   39.30    4.40
  -6  13   1   35.60    6.30
   6  13  -1   39.50    5.50
   6  13  -1   38.30    6.30
  -6  13   1   41.80    5.60
  -6  13   1   45.70    5.40
   5 -13  -1    9.10    3.20
  -5 -13   1    4.40    4.20
   5 -13  -1    9.50    3.90
   5  13  -1    4.80    3.30
   5  13  -1    4.50    2.50
  -5  13   1    7.20    4.50
   5  13  -1    4.80    4.00
  -5  13   1    4.00    2.70
   5  13  -1    5.10    3.00
   4 -13  -1   15.70    3.50
   4 -13  -1   22.50    4.50
  -4 -13   1    9.40    4.20
   4  13  -1   18.20    3.40
  -4  13   1   13.20    4.70
   4  13  -1   17.30    3.70
   4  13  -1   12.00    4.20
   4  13  -1   10.70    3.10
   3 -13  -1   -5.70    2.10
   3 -13  -1   -2.60    2.50
  -3 -13   1   -3.00    3.10
  -3  13   1   -3.00    1.80
  -3  13   1    1.70    3.60
   3  13  -1    0.00    2.90
   3  13  -1   -0.20    2.40
  -2 -13   1   32.90    5.00
   2 -13  -1   43.70    5.00
  -2  13   1   30.60    4.90
   2  13  -1   40.60    4.60
   2  13  -1   38.10    3.90
  -2  13   1   41.20    4.20
  -2  13   1   36.20    5.20
   2  13  -1   31.60    5.10
  -1 -13   1   93.49    7.00
   1 -13  -1  104.99    7.00
   1  13  -1   98.89    6.50
   1  13  -1   99.49    6.70
   1  13  -1  101.49    7.20
  -1  13   1  107.99    7.40
  -1  13   1  111.39    7.60
   0 -13  -1   52.59    5.40
   0 -13   1   50.19    5.30
   0 -13  -1   46.30    5.30
   0  13  -1   48.90    5.50
   0  13  -1   54.89    5.40
   0  13  -1   52.19    5.40
   0  13   1   48.30    5.50
   0  13   1   48.40    5.50
   1 -13   1   -1.00    2.40
  -1 -13  -1   -5.00    2.50
  -1  13  -1   -1.10    2.30
  -1  13  -1    0.50    3.00
  -1  13  -1   -0.90    2.30
   1  13   1   -0.80    2.60
   1  13   1    4.90    2.70
   1  13   1    1.20    3.00
  -2 -13  -1    8.90    3.50
   2 -13   1    4.30    2.80
   2 -13   1   12.30    3.50
  -2  13  -1    9.60    3.80
   2  13   1   11.40    3.20
  -2  13  -1    3.40    2.50
   2  13   1   10.70    3.60
   3 -13   1   61.29    6.40
  -3 -13  -1   61.99    6.50
   3 -13   1   63.99    5.40
   3  13   1   55.19    5.00
   3  13   1   57.69    6.40
  -3  13  -1   49.00    4.50
  -3  13  -1   61.19    6.80
   3  13   1   56.79    5.50
  -4 -13  -1   16.60    4.40
   4 -13   1   10.90    3.00
   4 -13   1   16.80    4.10
   4  13   1   12.70    4.20
   4  13   1   15.00    3.50
  -4  13  -1   11.10    4.50
   4  13   1   12.50    3.50
   4  13   1    8.00    3.00
   5 -13   1    2.40    2.50
   5 -13   1    3.70    3.30
  -5 -13  -1   -0.20    3.90
   5  13   1   -2.40    2.70
  -5  13  -1    7.80    4.30
  -5  13  -1    0.70    2.40
  -5  13  -1    3.30    2.90
   5  13   1    0.20    2.40
   5  13   1    2.20    3.30
   5  13   1   -0.70    3.40
   6 -13   1   44.30    5.00
   6 -13   1   49.30    6.80
  -6 -13  -1   40.70    6.50
   6  13   1   49.60    6.80
   6  13   1   58.79    7.20
   6  13   1   45.90    5.20
  -6  13  -1   55.09    6.20
  -6  13  -1   43.00    6.90
  -6  13  -1   50.89    5.20
   7 -13   1   27.90    5.50
  -7 -13  -1   17.20    5.40
   7 -13   1   18.30    3.80
  -7  13  -1   24.80    4.90
   7  13   1   31.90    5.60
   7  13   1   26.90    4.00
  -7  13  -1   19.50    6.10
   7  13   1   22.10    5.50
   8 -13   1   36.30    5.00
  -8 -13  -1   29.30    6.30
   8 -13   1   42.80    6.90
   8  13   1   33.90    6.60
  -8  13  -1   48.50    6.50
   8  13   1   41.10    6.10
  -8  13  -1   41.00    6.90
  -7 -14   1   -6.30    3.40
   7 -14  -1   -3.30    2.60
   7 -14  -1    2.10    3.40
  -7  14   1   -2.10    3.20
  -7  14   1    2.90    4.90
   7  14  -1    1.50    4.30
   7  14  -1    3.30    3.70
   6 -14  -1   34.10    5.90
  -6 -14   1   28.90    5.70
   6 -14  -1   41.40    5.20
   6  14  -1   33.70    5.30
   6  14  -1   34.20    5.90
  -6  14   1   35.10    5.20
   6  14  -1   42.70    4.40
  -6  14   1   35.90    6.80
  -5 -14   1   81.59    8.10
   5 -14  -1   90.39    8.30
   5 -14  -1   78.19    6.50
   5  14  -1   65.59    7.60
   5  14  -1   80.89    7.10
   5  14  -1   95.79    6.80
  -5  14   1   80.29    8.80
   5  14  -1   82.19    5.90
   4 -14  -1  140.29    9.50
  -4 -14   1  106.59    9.10
   4 -14  -1  127.29    7.90
  -4  14   1  100.69    9.10
   4  14  -1  129.29    7.30
   4  14  -1  117.09    7.50
   4  14  -1  107.29    8.70
   4  14  -1  105.39    6.90
  -3 -14   1   26.80    5.10
   3 -14  -1   27.40    4.40
   3  14  -1   28.90    4.00
   3  14  -1   26.70    5.10
  -3  14   1   25.00    3.30
  -3  14   1   27.00    5.20
  -2 -14   1   94.39    7.60
   2 -14  -1   92.69    7.00
  -2  14   1   99.39    7.70
   2  14  -1   87.59    5.90
   2  14  -1   92.69    6.50
  -2  14   1   99.49    8.00
  -2  14   1   83.49    5.90
   2  14  -1   89.39    7.40
  -1 -14   1   35.00    5.00
   1 -14  -1   25.80    4.30
  -1  14   1   38.10    5.10
   1  14  -1   32.90    4.70
   1  14  -1   39.30    4.50
  -1  14   1   37.60    5.10
   1  14  -1   36.80    5.20
  -1  14   1   33.20    4.20
   0 -14  -1   93.29    6.80
   0  14   1   98.89    7.10
   0  14  -1   95.19    7.00
   0  14   1  110.29    7.50
   0  14  -1   92.09    7.10
   0  14  -1   91.69    6.90
  -1 -14  -1  145.79    8.50
  -1  14  -1  146.39    8.80
   1  14   1  139.69    7.60
   1  14   1  140.69    8.40
  -1  14  -1  137.29    7.90
   1  14   1  145.19    8.80
  -1  14  -1  142.69    8.60
  -2 -14  -1  118.19    8.10
   2 -14   1  101.79    7.10
  -2  14  -1  102.59    6.50
   2  14   1  107.39    6.20
   2  14   1  114.99    8.30
   2  14   1  105.19    7.30
  -2  14  -1  111.99    8.40
  -3 -14  -1    0.70    3.60
   3 -14   1   -3.00    2.60
   3 -14   1    0.50    2.70
   3  14   1    3.40    3.50
   3  14   1    1.30    2.70
  -3  14  -1   -2.60    2.00
  -3  14  -1    0.40    3.50
  -4 -14  -1   -0.80    3.50
   4 -14   1   -0.10    3.30
   4 -14   1   -0.50    2.60
   4  14   1    3.30    2.80
   4  14   1    0.20    3.00
   4  14   1    8.20    3.10
   4  14   1   -0.90    3.60
  -4  14  -1   -0.20    4.00
   5 -14   1   45.60    5.20
   5 -14   1   40.90    6.00
  -5 -14  -1   34.50    6.10
   5  14   1   42.40    5.30
   5  14   1   48.80    5.80
  -5  14  -1   42.20    6.40
   5  14   1   45.70    5.20
   5  14   1   34.80    5.90
   6 -14   1   61.39    5.70
   6 -14   1   66.99    7.70
  -6 -14  -1   67.39    8.10
  -6  14  -1   61.49    6.60
   6  14   1   63.49    7.40
   6  14   1   68.99    5.80
   6  14   1   57.29    7.20
  -6  14  -1   66.19    8.30
   7 -14   1   -1.50    3.00
   7 -14   1   -3.20    2.90
  -7 -14  -1    0.10    4.30
  -7  14  -1   12.10    5.00
   7  14   1    0.50    2.50
   7  14   1   -4.60    3.30
  -7  14  -1   -1.10    3.20
   7  14   1    2.70    4.50
   6 -15  -1   25.60    4.50
   6 -15  -1   30.30    6.10
  -6 -15   1   28.20    5.70
   6  15  -1   29.10    5.10
   6  15  -1   20.00    5.40
  -6  15   1   20.30    5.90
   5 -15  -1    0.40    2.90
   5 -15  -1   -2.20    2.90
  -5 -15   1    2.50    4.40
   5  15  -1    2.60    3.80
   5  15  -1    1.30    3.10
  -5  15   1   -3.60    4.00
   5  15  -1    0.30    2.40
   4 -15  -1   18.20    4.00
  -4 -15   1   16.30    5.00
   4 -15  -1   22.90    5.20
   4  15  -1   27.20    5.30
   4  15  -1   19.70    3.90
  -4  15   1   20.00    5.50
   3 -15  -1  220.78   10.90
  -3 -15   1  226.98   12.10
  -3  15   1  222.58   12.10
   3  15  -1  206.38   10.00
  -3  15   1  208.58   12.20
   3  15  -1  212.38   12.00
   2 -15  -1   19.00    4.20
  -2 -15   1   17.50    4.60
  -2  15   1   21.40    3.60
   2  15  -1   14.90    3.30
   2  15  -1   16.50    3.80
   2  15  -1   19.20    4.50
  -2  15   1   20.30    4.70
  -2  15   1   25.30    4.80
  -1 -15   1  122.09    8.40
   1  15  -1  117.69    8.40
  -1  15   1  131.09    8.80
   1  15  -1  123.59    7.90
  -1  15   1  133.89    7.70
   1  15  -1  125.59    7.80
  -1  15   1  120.19    8.40
   0 -15  -1    0.70    2.90
   0  15  -1    0.20    2.80
   0  15  -1    7.90    3.40
   0  15   1    1.10    3.10
   0  15   1    9.50    3.70
   0  15   1    2.70    3.20
   0  15  -1    1.90    2.90
   0  15  -1    4.90    3.50
  -1 -15  -1    2.60    3.30
   1  15   1   -0.60    3.10
   1  15   1   -2.20    2.70
  -1  15  -1    1.10    2.90
   1  15   1   -0.10    3.00
  -1  15  -1    0.70    2.90
  -1  15  -1   -1.30    2.60
  -1  15  -1   -2.40    3.10
  -2 -15  -1   19.30    4.60
   2  15   1   15.90    3.80
  -2  15  -1   19.70    3.90
  -2  15  -1   15.10    3.90
   2  15   1    8.70    4.10
  -2  15  -1   16.10    4.60
   2  15   1   21.00    3.60
   3 -15   1   10.80    3.50
  -3 -15  -1   16.50    4.60
   3  15   1   11.90    3.60
  -3  15  -1    8.70    4.50
  -3  15  -1   10.50    2.90
   3  15   1   13.50    4.40
  -4 -15  -1  316.27   14.80
   4 -15   1  304.37   12.70
   4 -15   1  294.67   14.70
  -4  15  -1  313.87   15.40
   4  15   1  329.67   12.90
   4  15   1  280.37   12.60
   4  15   1  302.07   14.70
   5 -15   1   10.50    3.50
  -5 -15  -1    3.60    4.50
   5 -15   1    4.80    3.90
   5  15   1    6.90    3.10
   5  15   1    5.90    4.10
   5  15   1    7.20    3.70
  -5  15  -1    7.40    4.70
   6 -15   1   19.90    4.90
  -6 -15  -1   24.30    5.70
   6 -15   1   21.60    4.00
   6  15   1   15.80    3.60
   6  15   1   19.40    4.80
  -6  15  -1   14.60    5.50
   6  15   1   18.90    5.20
  -5 -16   1   40.40    6.50
   5 -16  -1   43.50    5.50
   5 -16  -1   40.60    6.70
  -5  16   1   36.40    6.90
   5  16  -1   44.10    6.60
   5  16  -1   36.00    5.40
  -4 -16   1    3.70    4.20
   4 -16  -1    3.70    3.50
  -4  16   1   -0.80    4.40
   4  16  -1    8.10    3.10
   4  16  -1    5.00    4.30
  -4  16   1    7.10    4.30
   3 -16  -1   24.00    4.80
  -3 -16   1   24.50    5.40
   3  16  -1   31.30    5.50
  -3  16   1   26.40    5.40
   3  16  -1   27.60    4.30
  -3  16   1   26.90    5.50
  -3  16   1   24.50    3.50
  -2 -16   1   62.79    6.80
   2 -16  -1   45.60    5.60
  -2  16   1   55.69    5.30
  -2  16   1   42.40    6.20
   2  16  -1   42.50    5.70
  -2  16   1   43.80    5.80
   2  16  -1   47.10    5.50
   1  16  -1   31.40    4.90
   1  16  -1   35.40    4.80
  -1  16   1   29.20    5.20
   1  16  -1   33.60    5.30
  -1  16   1   22.70    4.70
  -1  16   1   31.80    5.40
  -1  16   1   30.10    4.50
   0  16   1   -5.10    2.60
   0  16  -1   -1.10    3.00
   0  16  -1    2.40    3.00
   0  16  -1    0.70    3.30
   0  16   1    2.30    3.70
   0  16  -1    6.30    3.50
   0  16   1    2.50    3.10
  -1 -16  -1    9.10    3.80
   1  16   1    1.90    3.10
   1  16   1    3.70    3.40
  -1  16  -1    2.50    3.10
  -1  16  -1   -0.20    3.40
   1  16   1   -0.30    2.90
  -1  16  -1    9.80    3.50
  -1  16  -1    2.80    3.00
  -2 -16  -1  141.89    9.50
  -2  16  -1  151.88    9.00
  -2  16  -1  149.59   10.20
   2  16   1  132.69    8.70
  -2  16  -1  137.89    7.80
   2  16   1  152.88   10.10
  -2  16  -1  134.29    9.40
  -3 -16  -1    8.70    4.40
  -3  16  -1   16.80    4.60
  -3  16  -1   30.20    5.80
  -3  16  -1   11.20    3.10
   3  16   1   12.40    4.50
   3  16   1   16.90    3.90
   4 -16   1   -0.60    3.10
   4 -16   1    2.70    2.90
  -4 -16  -1   -0.90    3.90
   4  16   1   -0.80    2.70
  -4  16  -1   -5.10    3.70
   4  16   1    1.10    3.90
   5 -16   1    6.50    3.30
  -5 -16  -1    6.50    4.40
   5 -16   1    3.50    3.80
   5  16   1    7.40    4.10
  -5  16  -1    4.10    4.80
   5  16   1    0.70    2.70
  -3 -17   1    5.10    4.20
   3 -17  -1    0.10    3.40
  -3  17   1   13.60    4.80
   3  17  -1    9.70    4.10
  -3  17   1    9.00    4.00
   3  17  -1    6.40    3.20
  -2 -17   1   32.60    5.70
  -2  17   1   23.70    5.00
  -2  17   1   29.10    4.10
  -2  17   1   25.80    5.10
   2  17  -1   42.20    6.00
   2  17  -1   32.60    4.90
   1  17  -1   57.59    6.30
  -1  17   1   51.69    6.50
   1  17  -1   64.09    6.70
  -1  17   1   51.89    5.80
  -1  17   1   64.79    6.80
  -1  17   1   61.69    7.00
   1  17  -1   64.09    6.30
   1  17  -1   68.79    7.00
   0  17  -1   14.20    4.00
   0  17   1   15.10    4.30
   0  17  -1    4.00    3.60
   0  17  -1   -1.40    3.20
   0  17   1   10.00    4.10
   0  17   1   12.00    4.10
   0  17  -1   10.20    4.20
   0  17   1   12.90    3.70
  -1 -17  -1    1.50    3.40
  -1  17  -1   -1.10    3.00
   1  17   1    3.00    3.50
   1  17   1    4.50    3.40
  -1  17  -1    5.60    3.90
  -1  17  -1    3.30    3.50
   1  17   1   -0.20    3.10
  -1  17  -1    4.50    3.50
  -2 -17  -1    3.00    3.70
  -2  17  -1    7.20    4.10
   2  17   1    0.40    3.20
  -2  17  -1   -4.80    2.50
   2  17   1   -3.10    3.30
  -2  17  -1   -0.30    2.90
  -2  17  -1   -0.90    2.90
  -3 -17  -1   10.10    4.80
  -3  17  -1   18.60    5.40
  -3  17  -1   14.60    3.10
  -3  17  -1   17.50    4.70
  -3  17  -1   25.70    4.70
   3  17   1   15.80    4.90
   3  17   1   14.70    4.00
   1  18  -1    6.80    3.50
  -1  18   1    5.90    4.00
   0  18  -1   -2.20    3.50
   0  18   1   -5.60    2.80
   0  18   1   -5.90    3.00
   0  18   1    2.70    3.50
   0  18  -1   -2.60    3.10
   0  18  -1   -0.50    3.50
   0  18  -1   -5.40    2.90
   0  18   1    0.20    3.20
  -1  18  -1   68.09    7.30
 -11   0   2   -4.30    3.10
 -11   0   2    2.00    2.70
  11   0  -2   -2.60    4.50
  11   0  -2   -2.10    2.90
  11   0  -2    1.60    2.90
 -11   0   2    7.20    5.00
  10   0  -2   61.19    7.40
  10   0  -2   67.49    6.40
 -10   0   2   65.69    5.60
  10   0  -2   60.49    6.50
 -10   0   2   73.99    8.90
 -10   0   2   74.79    6.20
  -9   0   2    1.60    3.50
  -9   0   2    1.80    2.40
  -9   0   2    6.60    3.10
   9   0  -2   -2.10    2.50
   9   0  -2   -1.60    2.40
   9   0  -2    0.30    2.80
  -8   0   2  160.88    7.40
  -8   0   2  167.08   10.00
   8   0  -2  169.88    9.50
   8   0  -2  156.28    8.30
  -8   0   2  160.48    7.90
   8   0  -2  164.78    8.70
  -7   0   2   -1.00    2.30
   7   0  -2    1.00    2.50
  -7   0   2    0.80    2.90
   7   0  -2   -4.50    2.00
   7   0  -2    1.80    2.20
  -7   0   2   -0.90    1.90
  -6   0   2    9.50    3.50
   6   0  -2   16.30    3.10
  -6   0   2   14.20    3.40
  -6   0   2   16.50    3.00
   6   0  -2   13.20    2.90
  -6   0   2   14.90    2.70
   6   0  -2   17.40    2.40
  -6   0   2    9.60    2.00
   6   0  -2   12.00    3.10
  -5   0   2    0.50    1.30
   5   0  -2   -0.20    1.20
  -5   0   2    0.80    1.90
  -5   0   2   -0.10    1.80
   5   0  -2   -2.60    1.50
  -5   0   2    0.10    2.10
   5   0  -2    3.10    1.80
  -5   0   2   -1.80    1.50
  -5   0   2   -2.30    1.10
   5   0  -2   -2.00    1.40
   5   0  -2   -0.40    1.90
   4   0  -2  999.40   27.60
   4   0  -2  952.40   26.00
  -4   0   2  936.41   26.40
  -4   0   2  960.40   27.40
  -4   0   2 1006.20   26.10
   4   0  -2  978.00   26.90
  -4   0   2  929.11   26.60
  -4   0   2 1018.70   27.70
  -4   0   2  967.00   26.40
   4   0  -2  968.10   26.60
   4   0  -2  946.81   27.40
  -4   0   2  930.31   26.20
   3   0  -2   -0.30    1.30
  -3   0   2   -1.00    0.90
   3   0  -2    0.10    1.10
  -3   0   2    2.90    1.50
   3   0  -2    1.00    1.00
  -3   0   2   -1.70    1.00
   3   0  -2   -1.00    1.50
  -3   0   2    0.10    1.10
   3   0  -2   -1.40    1.00
   3   0  -2    1.80    1.40
  -3   0   2   -1.00    1.50
  -3   0   2    0.20    1.30
   2   0  -2  508.45   14.30
   2   0  -2  531.25   14.40
  -2   0   2  515.95   14.60
  -2   0   2  534.35   14.20
  -2   0   2  544.45   15.10
   2   0  -2  535.65   14.70
  -2   0   2  515.95   14.90
   2   0  -2  518.95   14.10
  -2   0   2  508.45   14.30
  -2   0   2  536.65   14.50
   2   0  -2  538.25   15.00
   2   0  -2  530.05   15.00
   1   0  -2    0.40    0.50
   1   0  -2    0.70    0.70
   1   0  -2   -1.20    0.60
  -1   0   2    0.20    0.80
   1   0  -2   -0.20    0.70
  -1   0   2    0.50    0.80
  -1   0   2    0.80    0.70
  -1   0   2    0.70    0.90
   1   0  -2    0.20    0.80
  -1   0   2   -0.20    0.50
  -1   0   2    0.50    0.60
   1   0  -2    0.20    0.90
   0   0   2  260.67    7.30
   0   0  -2  268.47    7.30
  -1   0  -2   -0.10    0.80
   1   0   2    0.90    0.90
  -1   0  -2    0.00    0.90
  -1   0  -2    0.40    0.80
  -1   0  -2    0.80    0.70
   1   0   2    1.10    0.60
   1   0   2    0.40    0.70
  -1   0  -2    1.20    0.70
   1   0   2    0.10    0.80
   1   0   2    0.30    0.70
   1   0   2   -0.20    0.70
  -2   0  -2 2654.53   68.39
  -2   0  -2 2659.83   68.89
  -2   0  -2 2704.53   68.69
   2   0   2 2670.93   69.09
  -2   0  -2 2560.54   68.39
   2   0   2 2711.43   68.89
   2   0   2 2718.23   68.39
  -2   0  -2 2662.13   69.19
  -2   0  -2 2642.04   69.09
   2   0   2 2663.83   69.09
   2   0   2 2746.03   68.69
   2   0   2 2631.24   68.49
   3   0   2    0.90    1.10
  -3   0  -2   -0.70    1.30
  -3   0  -2    0.40    1.30
  -3   0  -2    0.50    1.60
   3   0   2    0.80    1.30
  -3   0  -2   -0.40    0.90
   3   0   2   -0.30    1.30
  -3   0  -2    1.20    1.10
   3   0   2    0.70    1.20
   3   0   2    0.80    1.20
  -3   0  -2    0.00    0.90
   3   0   2    1.20    1.60
   4   0   2  860.81   24.00
   4   0   2  901.81   23.90
   4   0   2  842.32   24.90
  -4   0  -2  887.11   25.20
  -4   0  -2  864.71   24.50
   4   0   2  896.61   25.10
  -4   0  -2  881.01   24.20
  -4   0  -2  828.52   23.60
   4   0   2  915.91   24.80
  -4   0  -2  850.41   24.90
   4   0   2  885.71   24.10
  -4   0  -2  839.62   23.90
  -5   0  -2   -3.10    1.50
   5   0   2    0.60    1.90
  -5   0  -2    1.30    1.70
   5   0   2   -1.90    1.60
   5   0   2   -1.80    1.60
   5   0   2    1.20    1.40
  -5   0  -2    1.20    1.20
   5   0   2    1.50    2.10
  -5   0  -2   -1.70    1.80
  -5   0  -2   -1.50    2.10
  -5   0  -2    0.20    1.10
  -6   0  -2  508.05   15.90
   6   0   2  476.15   17.10
   6   0   2  529.35   16.80
   6   0   2  521.75   16.10
  -6   0  -2  506.85   15.60
  -6   0  -2  477.15   15.10
  -6   0  -2  487.05   17.00
  -6   0  -2  553.94   18.00
   7   0   2    1.30    2.50
   7   0   2   -3.60    2.40
  -7   0  -2   -2.80    2.10
   7   0   2    0.40    2.10
  -7   0  -2    3.20    2.90
  -7   0  -2    1.30    2.10
   8   0   2  453.55   15.80
   8   0   2  471.25   16.80
  -8   0  -2  471.15   18.10
  -8   0  -2  451.05   15.50
  -8   0  -2  443.96   15.00
   8   0   2  452.95   17.40
  -9   0  -2   -3.70    2.30
   9   0   2   -0.40    2.70
  -9   0  -2   -2.80    2.30
   9   0   2   -2.00    2.40
   9   0   2    0.90    3.20
  -9   0  -2   -2.50    3.10
 -10   0  -2  150.98   10.90
  10   0   2  158.18    9.60
  10   0   2  124.79    9.60
 -10   0  -2  132.69    8.00
 -10   0  -2  140.89    7.70
  10   0   2  133.79    8.30
  11   0   2   -0.10    2.70
 -11   0  -2   -0.60    2.70
  11   0   2    2.50    3.40
 -11   0  -2   -2.10    4.20
 -11  -1   2   51.39    5.20
 -11  -1   2   36.70    6.70
  11  -1  -2   51.09    6.50
 -11   1   2   44.30    5.40
  11   1  -2   41.70    5.40
 -11   1   2   29.80    6.30
  11   1  -2   32.20    5.20
  11   1  -2   45.90    6.90
 -10  -1   2   17.00    3.80
  10  -1  -2    8.50    3.90
 -10  -1   2   14.40    5.00
  10  -1  -2   18.90    4.20
  10  -1  -2   10.50    3.60
  10   1  -2   11.60    3.50
 -10   1   2   10.70    4.70
  10   1  -2   20.20    4.60
 -10   1   2   15.40    4.10
  10   1  -2    8.90    4.00
   9  -1  -2   51.29    5.50
  -9  -1   2   55.49    5.20
  -9  -1   2   46.10    6.30
   9  -1  -2   49.60    6.10
  -9  -1   2   61.69    5.20
   9  -1  -2   53.19    5.70
   9   1  -2   47.80    5.30
   9   1  -2   55.09    5.90
  -9   1   2   47.20    4.60
  -9   1   2   52.09    5.40
   9   1  -2   56.39    6.50
  -9   1   2   49.40    6.70
  -8  -1   2   53.59    4.80
  -8  -1   2   56.29    6.80
   8  -1  -2   47.30    5.20
  -8  -1   2   47.10    4.60
   8  -1  -2   48.60    5.70
   8  -1  -2   51.59    5.30
   8   1  -2   52.39    5.10
  -8   1   2   56.59    4.30
   8   1  -2   54.29    6.10
  -8   1   2   50.49    6.10
   8   1  -2   54.29    5.60
  -8   1   2   47.60    5.30
  -7  -1   2    2.30    2.30
   7  -1  -2    3.60    2.40
  -7  -1   2    0.40    2.20
   7  -1  -2    2.70    2.30
   7  -1  -2    0.20    1.40
  -7  -1   2    8.10    3.30
   7  -1  -2   -0.50    2.20
  -7   1   2   -3.80    2.60
   7   1  -2    0.10    2.40
   7   1  -2    0.80    2.10
   7   1  -2   -0.60    2.70
  -7   1   2   -0.20    1.80
  -7   1   2    2.70    2.50
   6  -1  -2  242.18   10.00
  -6  -1   2  218.18    8.40
   6  -1  -2  216.28    9.00
  -6  -1   2  223.98    8.60
   6  -1  -2  216.28    9.00
  -6  -1   2  229.78   10.40
  -6  -1   2  198.78    7.70
   6  -1  -2  216.68    7.70
   6   1  -2  225.38    9.50
  -6   1   2  242.28   10.00
  -6   1   2  230.88    9.10
  -6   1   2  227.08   10.30
   6   1  -2  214.88   11.30
  -6   1   2  220.98    7.90
   6   1  -2  226.78    8.80
   6   1  -2  227.38   10.10
  -5  -1   2   56.19    3.90
   5  -1  -2   59.29    4.20
   5  -1  -2   55.49    5.30
   5  -1  -2   58.19    4.20
   5  -1  -2   53.79    4.60
  -5  -1   2   53.69    4.30
  -5  -1   2   55.59    4.90
  -5  -1   2   52.89    3.20
  -5  -1   2   55.49    4.00
  -5  -1   2   58.99    3.60
   5  -1  -2   54.19    3.10
   5   1  -2   59.79    3.90
  -5   1   2   60.59    4.40
  -5   1   2   50.99    3.60
  -5   1   2   56.89    3.40
   5   1  -2   66.99    4.70
   5   1  -2   56.09    3.60
   5   1  -2   60.89    4.40
  -5   1   2   53.59    5.10
  -5   1   2   52.89    4.40
   5   1  -2   55.09    4.70
   4  -1  -2  143.39    6.40
  -4  -1   2  143.59    5.80
  -4  -1   2  145.79    5.50
   4  -1  -2  150.58    6.00
  -4  -1   2  148.49    6.60
   4  -1  -2  128.69    6.10
  -4  -1   2  141.09    5.40
   4  -1  -2  149.59    5.90
  -4  -1   2  143.59    5.70
  -4  -1   2  136.99    6.30
  -4   1   2  147.29    5.10
   4   1  -2  144.09    6.50
  -4   1   2  147.09    5.90
  -4   1   2  132.09    5.60
   4   1  -2  149.49    6.10
  -4   1   2  148.89    5.80
  -4   1   2  135.79    5.60
  -4   1   2  146.09    6.40
   4   1  -2  143.59    5.50
   4   1  -2  141.59    5.40
  -4   1   2  148.29    6.70
   4   1  -2  137.39    6.30
  -3  -1   2  389.36   11.80
   3  -1  -2  386.06   11.40
  -3  -1   2  386.56   11.90
  -3  -1   2  380.26   10.80
   3  -1  -2  387.76   11.80
   3  -1  -2  378.66   11.80
  -3  -1   2  382.16   10.80
  -3  -1   2  386.36   11.10
   3  -1  -2  332.27   11.10
  -3  -1   2  366.46   11.40
  -3   1   2  379.16   12.00
   3   1  -2  386.16   10.90
   3   1  -2  372.86   11.00
   3   1  -2  380.66   11.50
   3   1  -2  371.76   10.70
  -3   1   2  372.06   11.40
  -3   1   2  379.16   11.80
  -3   1   2  375.46   11.20
  -3   1   2  377.46   11.30
   3   1  -2  375.16   11.80
   3   1  -2  368.16   11.80
   2  -1  -2   83.09    3.80
  -2  -1   2   80.99    3.20
   2  -1  -2   77.29    3.70
  -2  -1   2   74.79    3.40
   2  -1  -2   75.79    3.50
   2  -1  -2   75.09    3.50
  -2  -1   2   78.29    2.80
  -2  -1   2   76.19    3.70
  -2  -1   2   82.79    3.80
   2  -1  -2   79.79    3.40
  -2  -1   2   83.29    3.50
   2   1  -2   77.19    3.30
   2   1  -2   78.79    3.60
  -2   1   2   78.59    3.30
  -2   1   2   75.99    3.40
   2   1  -2   80.49    3.10
   2   1  -2   80.29    3.90
   2   1  -2   77.19    2.90
  -2   1   2   84.99    3.90
  -2   1   2   78.49    3.70
  -2   1   2   68.99    3.70
   2   1  -2   86.49    3.80
   1  -1  -2 1084.29   28.00
   1  -1  -2  969.60   28.00
   1  -1  -2 1100.19   28.10
   1  -1  -2 1097.89   28.10
  -1  -1   2 1048.60   28.00
  -1  -1   2 1102.29   27.80
   1  -1  -2 1071.29   28.00
  -1   1   2 1063.59   28.00
   1   1  -2 1016.60   27.90
   1   1  -2 1095.29   27.80
  -1   1   2 1101.09   28.10
   1   1  -2 1051.89   28.00
  -1   1   2 1103.49   28.20
   1   1  -2 1072.79   28.00
   1   1  -2 1078.29   28.10
  -1   1   2 1082.59   28.00
  -1   1   2 1101.09   28.10
   0  -1   2   73.49    2.30
   0  -1  -2   75.39    2.50
   0  -1  -2   75.49    2.40
   0  -1  -2   62.79    2.70
   0  -1   2   74.09    2.50
   0  -1   2   73.69    2.20
   0   1   2   72.99    2.50
   0   1  -2   67.49    2.50
   0   1   2   73.59    2.50
   0   1   2   73.09    2.50
  -1  -1  -2   21.70    1.80
  -1  -1  -2   23.60    1.70
   1  -1   2   26.90    1.70
   1  -1   2   23.00    1.90
   1  -1   2   25.90    1.90
  -1  -1  -2   25.90    1.60
  -1  -1  -2   25.00    2.00
  -1  -1  -2   25.10    2.00
  -1  -1  -2   22.60    1.30
  -1   1  -2   22.90    1.70
   1   1   2   20.60    1.90
   1   1   2   23.10    1.90
  -1   1  -2   23.80    1.90
   1   1   2   24.80    1.80
  -1   1  -2   23.30    1.70
   1   1   2   22.30    1.60
   1   1   2   23.70    1.90
  -1   1  -2   22.40    1.80
   1   1   2   24.30    1.30
  -1   1  -2   24.20    1.70
   2  -1   2  684.03   17.70
  -2  -1  -2  658.03   17.60
   2  -1   2  672.03   18.40
  -2  -1  -2  652.93   18.00
  -2  -1  -2  667.03   18.30
   2  -1   2  675.63   18.00
  -2  -1  -2  669.13   18.30
  -2  -1  -2  668.33   18.60
   2  -1   2  678.03   18.50
   2  -1   2  665.03   18.20
  -2  -1  -2  664.23   18.50
   2  -1   2  682.13   18.50
   2   1   2  657.93   17.60
  -2   1  -2  691.03   18.60
  -2   1  -2  684.83   18.40
  -2   1  -2  648.14   18.10
  -2   1  -2  648.04   17.60
   2   1   2  662.93   18.30
   2   1   2  663.43   18.10
   2   1   2  670.23   18.30
   2   1   2  672.03   18.60
  -2   1  -2  680.63   18.50
  -2   1  -2  683.83   18.10
   2   1   2  645.14   18.50
  -3  -1  -2  509.25   14.80
  -3  -1  -2  500.85   14.60
  -3  -1  -2  517.85   14.90
   3  -1   2  521.35   15.20
  -3  -1  -2  521.85   15.40
   3  -1   2  500.65   15.10
  -3  -1  -2  497.05   14.00
   3  -1   2  540.95   14.40
   3  -1   2  519.15   14.40
   3  -1   2  525.05   15.20
   3  -1   2  524.85   14.70
  -3  -1  -2  522.85   15.30
   3   1   2  476.15   14.60
   3   1   2  519.35   15.40
   3   1   2  523.75   15.40
  -3   1  -2  501.75   14.60
  -3   1  -2  508.45   15.20
  -3   1  -2  511.85   14.30
   3   1   2  517.85   14.80
   3   1   2  516.95   14.10
  -3   1  -2  524.65   15.10
   3   1   2  525.55   15.00
  -3   1  -2  530.15   14.60
  -3   1  -2  497.45   15.30
   4  -1   2  574.14   16.10
   4  -1   2  561.54   17.10
  -4  -1  -2  525.05   15.40
  -4  -1  -2  567.14   16.50
  -4  -1  -2  566.54   16.60
   4  -1   2  551.64   16.90
  -4  -1  -2  554.54   17.20
   4  -1   2  577.04   16.90
  -4  -1  -2  558.34   16.20
  -4  -1  -2  537.65   17.00
   4  -1   2  572.54   16.30
   4  -1   2  558.64   16.00
  -4   1  -2  575.54   16.20
   4   1   2  571.34   17.30
  -4   1  -2  541.25   16.10
   4   1   2  569.94   16.70
  -4   1  -2  563.54   17.10
  -4   1  -2  575.94   17.30
   4   1   2  540.55   16.30
   4   1   2  585.44   16.50
  -4   1  -2  557.24   16.70
  -4   1  -2  543.65   15.90
   4   1   2  564.44   17.20
   5  -1   2    1.70    2.00
  -5  -1  -2    1.10    1.60
  -5  -1  -2    5.20    2.10
   5  -1   2    3.30    1.70
  -5  -1  -2    3.60    1.20
   5  -1   2    3.70    2.10
   5  -1   2    4.30    1.50
  -5  -1  -2    1.00    2.40
  -5  -1  -2    5.50    2.30
   5   1   2    3.40    2.20
   5   1   2    5.30    2.00
   5   1   2    2.50    2.40
  -5   1  -2    1.40    1.30
  -5   1  -2    4.20    2.00
   5   1   2   -0.70    1.80
  -5   1  -2    2.50    2.50
  -5   1  -2    3.00    2.00
  -5   1  -2    2.60    1.30
  -6  -1  -2  354.76   11.40
  -6  -1  -2  358.26   12.50
   6  -1   2  358.96   13.40
  -6  -1  -2  385.86   14.00
  -6  -1  -2  308.67   10.90
   6  -1   2  367.76   13.10
   6  -1   2  355.96   12.00
  -6   1  -2  345.47   13.20
  -6   1  -2  361.56   12.00
   6   1   2  366.36   12.50
   6   1   2  358.56   13.60
  -6   1  -2  347.27   12.10
  -6   1  -2  370.56   13.90
   6   1   2  371.46   12.90
  -7  -1  -2   11.00    3.00
  -7  -1  -2   11.40    3.80
  -7  -1  -2   11.70    2.00
   7  -1   2   13.70    3.40
   7  -1   2   13.00    3.40
   7  -1   2   16.70    2.90
  -7  -1  -2   16.60    2.70
   7   1   2   16.30    3.90
  -7   1  -2   11.80    2.90
  -7   1  -2    9.20    3.60
   7   1   2   14.30    3.20
  -7   1  -2   10.70    2.80
   7   1   2   11.70    3.10
   8  -1   2   28.70    4.70
  -8  -1  -2   32.30    4.30
   8  -1   2   26.00    4.30
  -8  -1  -2   32.90    5.30
  -8  -1  -2   34.50    3.60
   8  -1   2   25.90    3.70
  -8   1  -2   33.60    4.10
  -8   1  -2   36.00    4.00
   8   1   2   29.40    4.10
  -8   1  -2   28.80    5.10
   8   1   2   24.50    4.60
   8   1   2   33.90    4.30
   9  -1   2   64.79    6.50
  -9  -1  -2   48.20    4.60
  -9  -1  -2   46.90    5.20
   9  -1   2   46.00    5.20
   9  -1   2   49.80    6.20
  -9  -1  -2   58.79    7.10
  -9   1  -2   57.19    5.10
  -9   1  -2   43.50    4.90
   9   1   2   49.50    6.20
  -9   1  -2   50.69    6.40
   9   1   2   55.39    6.00
   9   1   2   50.49    5.50
 -10  -1  -2   69.99    6.50
  10  -1   2   77.19    6.50
 -10  -1  -2   85.29    8.70
  10  -1   2   68.59    7.50
  10  -1   2   74.39    7.30
 -10   1  -2   79.99    6.10
 -10   1  -2   80.09    8.70
  10   1   2   66.29    6.50
 -10   1  -2   66.89    6.20
  10   1   2   64.99    7.80
  10   1   2   85.09    7.20
 -11  -1  -2  101.89    7.30
  11  -1   2   91.09    8.00
 -11  -1  -2   91.49   10.10
  11  -1   2   85.09    7.10
  11   1   2   99.09    7.90
  11   1   2   67.39    8.30
  11   1   2   89.99    7.40
 -11   1  -2   88.59    6.90
 -11   1  -2   85.09    9.80
 -11   1  -2   77.29    6.30
  11  -2  -2   19.40    4.40
  11  -2  -2   28.20    4.80
 -11  -2   2   23.40    4.20
  11   2  -2   28.80    4.50
 -11   2   2   21.70    4.50
 -11   2   2   20.50    5.80
  11   2  -2   26.50    5.10
  11   2  -2   23.50    5.90
 -10  -2   2   26.70    5.90
  10  -2  -2   25.70    4.30
  10  -2  -2   32.70    5.00
 -10  -2   2   36.00    4.70
  10  -2  -2   37.30    5.40
 -10   2   2   30.40    5.00
 -10   2   2   34.40    6.20
  10   2  -2   29.40    4.40
  10   2  -2   27.50    5.40
  10   2  -2   29.70    5.40
   9  -2  -2    2.30    2.60
  -9  -2   2    5.30    3.80
  -9  -2   2    3.70    2.80
   9  -2  -2    3.50    3.30
   9  -2  -2    0.30    2.50
   9   2  -2    3.70    2.40
  -9   2   2    2.50    3.80
   9   2  -2    3.50    3.40
   9   2  -2    3.70    3.30
  -9   2   2    6.90    3.50
   8  -2  -2   32.20    4.40
   8  -2  -2   26.80    4.40
   8  -2  -2   31.90    4.50
  -8  -2   2   26.90    4.70
  -8  -2   2   31.80    4.10
   8   2  -2   31.40    4.80
   8   2  -2   28.70    3.80
   8   2  -2   29.10    4.30
  -8   2   2   32.80    5.20
  -8   2   2   25.40    4.20
   7  -2  -2  143.79    7.40
  -7  -2   2  130.49    5.60
  -7  -2   2  138.49    8.70
   7  -2  -2  152.98    7.80
  -7  -2   2  143.59    6.30
  -7  -2   2  146.59    7.30
   7  -2  -2  141.69    7.90
  -7   2   2  145.29    8.70
   7   2  -2  142.29    8.50
   7   2  -2  145.49    7.00
  -7   2   2  142.79    8.00
  -7   2   2  143.89    7.70
   7   2  -2  139.89    7.80
   6  -2  -2   42.30    4.30
  -6  -2   2   44.10    5.50
   6  -2  -2   44.80    4.70
  -6  -2   2   42.60    3.90
   6  -2  -2   46.50    4.60
  -6  -2   2   39.10    2.90
  -6  -2   2   41.90    4.10
  -6   2   2   39.80    4.60
   6   2  -2   36.80    4.50
  -6   2   2   41.10    4.50
  -6   2   2   46.50    5.60
   6   2  -2   40.20    4.00
   6   2  -2   43.00    4.60
   6   2  -2   40.60    4.60
  -5  -2   2    1.00    1.90
  -5  -2   2   -2.40    2.20
   5  -2  -2    1.80    1.90
  -5  -2   2    0.60    1.10
  -5  -2   2    1.50    1.70
   5  -2  -2   -0.90    1.80
   5  -2  -2   -0.70    1.70
   5   2  -2    1.10    1.90
  -5   2   2    1.70    1.80
   5   2  -2   -0.60    1.90
   5   2  -2    0.40    1.60
  -5   2   2    3.10    2.30
  -5   2   2   -1.20    2.30
   5   2  -2    1.30    1.60
   5   2  -2    0.30    2.10
   4  -2  -2  280.57    9.10
  -4  -2   2  271.87    8.10
  -4  -2   2  266.67    8.30
   4  -2  -2  271.37    9.40
  -4  -2   2  254.97    9.10
  -4  -2   2  269.97    9.00
  -4  -2   2  261.07    9.40
   4  -2  -2  275.87    9.50
   4  -2  -2  266.57    9.20
  -4  -2   2  275.37    9.80
  -4   2   2  273.07    9.30
  -4   2   2  258.77    8.80
  -4   2   2  269.07    9.80
   4   2  -2  232.28    8.30
   4   2  -2  251.67    8.70
  -4   2   2  262.37    9.50
   4   2  -2  277.27    9.90
   4   2  -2  268.17    9.40
   4   2  -2  256.47    9.50
  -4   2   2  253.47    8.90
  -4   2   2  262.77    9.00
   3  -2  -2 1018.20   27.30
   3  -2  -2 1006.80   27.10
   3  -2  -2 1001.20   27.40
  -3  -2   2  995.00   27.30
  -3  -2   2 1012.70   26.20
  -3  -2   2  997.50   27.50
  -3  -2   2  994.10   27.40
   3  -2  -2  996.40   27.30
  -3  -2   2 1013.00   27.10
  -3  -2   2  982.00   26.30
   3   2  -2 1006.60   26.40
  -3   2   2 1006.60   27.50
  -3   2   2  948.41   27.10
   3   2  -2 1005.30   27.70
  -3   2   2  997.80   27.30
  -3   2   2  999.90   27.10
  -3   2   2 1031.10   27.70
   3   2  -2  969.40   27.00
   3   2  -2  980.50   27.50
   3   2  -2  972.90   27.30
  -3   2   2  991.00   27.20
   2  -2  -2  628.84   17.00
   2  -2  -2  622.94   17.10
  -2  -2   2  609.64   16.10
  -2  -2   2  631.64   17.00
   2  -2  -2  617.84   17.00
  -2  -2   2  616.94   17.00
  -2  -2   2  588.64   16.90
   2  -2  -2  599.34   17.00
  -2  -2   2  618.24   16.20
  -2   2   2  628.74   17.20
  -2   2   2  619.04   17.00
   2   2  -2  586.74   17.00
  -2   2   2  594.74   16.80
   2   2  -2  613.74   17.20
   2   2  -2  598.14   16.90
  -2   2   2  598.64   17.10
  -2   2   2  608.44   17.00
   2   2  -2  613.74   16.20
   2   2  -2  601.04   16.10
   2   2  -2  610.44   17.00
  -1  -2   2  674.23   18.20
   1  -2  -2  686.93   18.20
  -1  -2   2  669.73   18.50
   1  -2  -2  690.43   18.30
   1  -2  -2  701.23   18.60
  -1  -2   2  688.83   18.00
   1  -2  -2  705.33   18.50
  -1  -2   2  648.64   18.40
   1  -2  -2  689.03   18.60
  -1  -2   2  683.23   18.20
   1   2  -2  687.93   18.30
  -1   2   2  696.43   18.60
   1   2  -2  659.13   18.40
  -1   2   2  698.53   18.40
  -1   2   2  670.23   18.40
   1   2  -2  693.93   17.60
   1   2  -2  687.03   18.30
   1   2  -2  686.53   18.00
  -1   2   2  693.13   18.60
  -1   2   2  695.83   18.30
   1   2  -2  677.73   18.40
   0  -2  -2  886.51   23.50
   0  -2  -2  902.71   23.30
   0  -2   2  846.32   23.20
   0  -2   2  866.21   23.40
   0  -2  -2  896.61   23.60
   0  -2  -2  890.21   23.40
   0  -2  -2  906.51   23.20
   0  -2  -2  898.01   23.20
   0   2  -2  871.21   23.40
   0   2   2  926.81   23.30
   0   2   2  931.21   23.60
   0   2   2  878.91   23.30
   0   2  -2  886.81   23.50
   0   2   2  909.51   23.40
   0   2  -2  914.51   23.20
   0   2   2  891.21   23.30
   0   2  -2  866.31   23.20
   0   2  -2  911.81   23.20
   0   2   2  875.71   23.50
   1  -2   2 5915.21  157.18
  -1  -2  -2 5794.42  159.48
  -1   2  -2 5919.51  157.18
   1   2   2 5830.62  159.48
  -2  -2  -2 1970.90   53.09
   2  -2   2 2029.00   52.89
   2  -2   2 2071.69   53.09
   2  -2   2 2174.68   53.39
  -2  -2  -2 2034.80   52.99
   2  -2   2 2061.19   52.29
  -2  -2  -2 2030.10   53.19
   2  -2   2 2002.50   52.59
  -2  -2  -2 2018.50   53.19
  -2   2  -2 2053.39   52.59
  -2   2  -2 2029.10   53.19
  -2   2  -2 2054.69   53.09
  -2   2  -2 2010.20   53.09
   2   2   2 2006.60   53.29
   2   2   2 2075.19   53.09
  -2   2  -2 2041.90   52.29
   2   2   2 2067.59   53.29
   2   2   2 2031.00   52.99
   2   2   2 1994.60   52.89
  -2   2  -2 2082.99   53.09
   2   2   2 1947.81   53.09
   3  -2   2    1.20    1.00
   3  -2   2    0.60    1.00
  -3  -2  -2    2.90    1.20
   3  -2   2   -1.20    1.40
   3  -2   2    1.70    1.40
  -3  -2  -2    1.00    1.10
   3  -2   2    1.60    1.30
  -3  -2  -2    0.60    1.50
  -3  -2  -2    1.80    1.40
   3  -2   2    1.20    1.30
  -3  -2  -2    1.40    1.70
   3   2   2    0.70    1.40
  -3   2  -2    0.30    1.10
   3   2   2   -0.40    1.20
  -3   2  -2    1.30    1.20
   3   2   2   -0.60    1.20
  -3   2  -2   -0.40    1.40
   3   2   2    0.90    1.60
  -3   2  -2    0.00    1.50
  -3   2  -2    0.20    1.20
   3   2   2    1.20    1.50
  -3   2  -2    0.90    0.90
   4  -2   2   22.80    2.70
   4  -2   2   25.30    2.90
  -4  -2  -2   22.20    2.80
  -4  -2  -2   27.90    3.20
   4  -2   2   24.20    3.00
  -4  -2  -2   23.20    2.40
   4  -2   2   27.10    2.90
  -4  -2  -2   24.80    2.60
   4  -2   2   17.80    2.00
  -4  -2  -2   24.50    2.90
   4  -2   2   20.60    2.30
  -4   2  -2   22.20    2.40
  -4   2  -2   24.30    2.90
  -4   2  -2   22.30    2.30
   4   2   2   17.80    2.80
  -4   2  -2   27.00    3.10
   4   2   2   23.40    2.60
  -4   2  -2   22.30    2.10
   4   2   2   19.50    2.80
   4   2   2   22.40    2.70
   4   2   2   24.00    2.70
  -4   2  -2   21.10    2.90
  -5  -2  -2  255.47   10.20
   5  -2   2  263.17    8.70
   5  -2   2  218.18    8.10
  -5  -2  -2  260.47    9.60
   5  -2   2  249.08    9.70
   5  -2   2  268.17    9.90
  -5   2  -2  226.78    8.30
   5   2   2  262.17    9.40
   5   2   2  273.87   10.40
   5   2   2  241.58   10.00
  -5   2  -2  256.57    8.70
   5   2   2  250.07    9.30
  -5   2  -2  249.08   10.10
  -5   2  -2  245.68    9.70
   6  -2   2   16.60    2.40
   6  -2   2   14.90    3.10
  -6  -2  -2   13.80    3.50
  -6  -2  -2   18.90    3.40
   6  -2   2   21.40    2.90
   6  -2   2   14.50    3.10
  -6   2  -2   20.00    3.30
   6   2   2   13.00    3.00
  -6   2  -2   16.70    3.20
   6   2   2   18.20    3.60
   6   2   2   18.40    3.20
  -6   2  -2   13.10    3.60
   6   2   2   15.60    3.30
  -6   2  -2   16.60    2.80
   7  -2   2   61.69    5.80
  -7  -2  -2   67.89    6.60
   7  -2   2   71.09    5.60
  -7  -2  -2   77.19    5.80
   7  -2   2   71.49    4.80
   7   2   2   72.89    5.70
  -7   2  -2   66.29    6.50
  -7   2  -2   62.29    4.70
   7   2   2   56.49    6.10
  -7   2  -2   69.29    5.60
   7   2   2   66.09    5.50
  -7   2  -2   63.19    5.30
  -8  -2  -2  205.18    9.50
   8  -2   2  203.78   10.10
   8  -2   2  187.08    8.70
  -8  -2  -2  195.78   10.90
   8  -2   2  219.38   10.50
   8   2   2  216.38    9.80
   8   2   2  200.08    9.70
  -8   2  -2  211.08   11.30
   8   2   2  200.08   10.90
  -8   2  -2  185.48    8.40
  -8   2  -2  203.78    9.40
   9  -2   2   -3.80    2.00
   9  -2   2    2.90    2.80
  -9  -2  -2   -1.00    2.50
   9  -2   2    0.30    2.70
  -9  -2  -2    1.50    3.50
  -9   2  -2    5.90    4.00
   9   2   2    2.00    3.20
   9   2   2    6.50    3.20
   9   2   2    5.60    3.20
  -9   2  -2    5.20    2.90
  -9   2  -2    0.60    2.30
 -10  -2  -2   11.40    3.80
 -10  -2  -2   11.30    4.70
  10  -2   2   -2.50    3.50
  10  -2   2    1.30    2.40
  10  -2   2    8.50    3.70
  10   2   2    8.60    3.60
 -10   2  -2    4.70    2.70
  10   2   2    2.10    3.50
 -10   2  -2   11.20    3.60
 -10   2  -2    2.70    3.90
  10   2   2    1.90    3.10
  11  -2   2   11.10    3.50
 -11  -2  -2   15.20    6.90
 -11  -2  -2    8.90    3.70
 -11   2  -2   19.50    4.30
  11   2   2   14.40    4.80
  11   2   2   21.10    4.50
 -11   2  -2   12.30    5.20
  11   2   2   13.30    4.20
  11  -3  -2   24.00    4.50
  11  -3  -2   14.80    4.20
 -11  -3   2   28.00    4.70
  11   3  -2   31.40    6.20
 -11   3   2   23.80    6.10
 -11   3   2   20.90    4.80
  11   3  -2   25.90    5.40
  11   3  -2   30.50    4.30
 -10  -3   2    6.90    3.70
  10  -3  -2   16.00    3.80
 -10  -3   2   11.60    4.80
  10  -3  -2   14.80    3.90
  10   3  -2   15.70    3.70
  10   3  -2   14.80    4.70
 -10   3   2   16.20    5.40
  10   3  -2    9.60    4.00
 -10   3   2   14.50    4.50
   9  -3  -2    5.50    3.00
   9  -3  -2    7.20    3.40
  -9  -3   2    8.20    3.30
   9  -3  -2    7.90    3.10
  -9  -3   2   11.90    4.20
   9   3  -2   13.10    4.00
   9   3  -2    1.50    3.40
  -9   3   2    7.90    4.50
  -9   3   2    5.90    3.50
   9   3  -2   11.10    3.00
   8  -3  -2  192.88    9.20
   8  -3  -2  183.28    9.60
  -8  -3   2  199.18   10.80
  -8  -3   2  187.48    9.10
   8  -3  -2  187.38    9.60
   8   3  -2  197.48    8.70
  -8   3   2  202.88   11.10
   8   3  -2  195.58   10.00
  -8   3   2  182.08    9.50
   8   3  -2  189.68   10.60
   7  -3  -2    3.50    2.60
  -7  -3   2    2.60    2.80
   7  -3  -2    0.50    2.10
  -7  -3   2    1.90    2.50
   7  -3  -2    0.80    2.00
  -7   3   2    4.30    2.90
   7   3  -2   -0.70    2.60
  -7   3   2    4.40    3.30
   7   3  -2    0.20    2.00
  -7   3   2    5.30    2.50
   7   3  -2    0.40    2.50
   6  -3  -2    2.20    2.10
   6  -3  -2    2.60    2.40
  -6  -3   2   -0.50    1.70
  -6  -3   2    2.40    2.60
  -6  -3   2   -1.60    2.50
   6  -3  -2    3.40    2.10
  -6   3   2   -2.80    2.60
   6   3  -2    0.90    2.20
  -6   3   2    1.20    2.70
   6   3  -2   -2.10    2.40
   6   3  -2    3.00    2.70
  -6   3   2    3.50    2.50
   6   3  -2   -0.80    1.70
  -5  -3   2  901.71   26.30
  -5  -3   2  902.31   25.70
   5  -3  -2  887.01   26.00
   5  -3  -2  916.01   25.60
   5  -3  -2  876.31   25.90
  -5  -3   2  853.11   24.50
  -5   3   2  879.91   25.80
   5   3  -2  879.61   24.70
   5   3  -2  871.01   26.30
   5   3  -2  890.71   26.50
  -5   3   2  899.21   26.20
   5   3  -2  882.01   26.00
  -5   3   2  906.01   26.60
   4  -3  -2   52.09    3.60
  -4  -3   2   51.39    2.80
   4  -3  -2   47.50    3.90
  -4  -3   2   51.69    3.90
   4  -3  -2   45.70    3.50
  -4  -3   2   50.39    4.00
  -4  -3   2   48.50    3.80
   4   3  -2   50.99    4.20
   4   3  -2   49.20    3.00
   4   3  -2   46.90    3.90
  -4   3   2   51.99    3.90
   4   3  -2   47.10    3.40
  -4   3   2   52.89    4.00
  -4   3   2   50.79    3.20
  -4   3   2   50.79    4.10
   4   3  -2   44.10    3.90
  -4   3   2   48.60    5.40
  -4   3   2   55.79    4.30
  -3  -3   2    6.70    1.70
  -3  -3   2    8.10    1.80
  -3  -3   2   11.10    1.40
   3  -3  -2    7.30    1.70
  -3  -3   2    9.70    1.90
   3  -3  -2    8.00    1.90
   3  -3  -2    6.30    2.50
   3  -3  -2    7.70    1.70
  -3   3   2    9.00    1.90
  -3   3   2    7.10    2.00
   3   3  -2    5.40    1.90
  -3   3   2    9.00    1.70
   3   3  -2    4.60    1.80
  -3   3   2    6.60    1.90
   3   3  -2    8.40    1.30
  -3   3   2    5.80    1.60
   3   3  -2   10.40    1.90
   3   3  -2    7.00    1.80
  -3   3   2    6.40    1.70
  -2  -3   2  137.89    5.30
  -2  -3   2  127.29    5.00
  -2  -3   2  128.69    4.90
   2  -3  -2  134.49    4.80
   2  -3  -2  135.09    4.70
  -2  -3   2  129.89    4.20
   2  -3  -2  146.69    5.10
   2  -3  -2  142.79    5.40
  -2  -3   2  127.69    4.80
   2   3  -2  136.79    4.20
  -2   3   2  134.29    5.20
   2   3  -2  134.29    5.30
  -2   3   2  134.29    5.00
  -2   3   2  137.49    5.10
   2   3  -2  139.59    5.20
  -2   3   2  131.59    5.40
  -2   3   2  130.89    4.90
   2   3  -2  123.09    5.10
   2   3  -2  132.49    5.00
  -2   3   2  124.59    5.20
   1  -3  -2  342.77   10.30
   1  -3  -2  349.07   10.20
  -1  -3   2  343.27    9.60
   1  -3  -2  347.07   10.10
  -1  -3   2  335.97   10.00
   1  -3  -2  340.77    9.40
   1  -3  -2  350.46    9.50
  -1  -3   2  345.47   10.20
   1   3  -2  339.87    9.50
  -1   3   2  343.17   10.30
   1   3  -2  328.27    9.30
  -1   3   2  328.37   10.20
  -1   3   2  352.86    9.70
   1   3  -2  349.07    9.70
  -1   3   2  344.57   10.10
   1   3  -2  340.77    9.60
   1   3  -2  355.86    9.40
   1   3  -2  334.67   10.10
  -1   3   2  343.27    9.70
   1   3  -2  337.97   10.10
   0  -3  -2 4992.00  127.79
   0  -3   2 4838.32  127.89
   0  -3  -2 5084.89  127.79
   0  -3   2 4956.90  127.69
   0   3  -2 5000.40  127.99
   0   3  -2 4958.80  127.69
   0   3   2 5018.80  127.99
   0   3  -2 5056.39  127.69
   0   3  -2 4951.10  127.89
   0   3   2 5171.78  127.89
   0   3   2 5087.99  127.79
   1  -3   2  566.44   15.70
  -1  -3  -2  563.64   15.10
   1  -3   2  569.44   15.80
  -1  -3  -2  543.95   15.70
  -1  -3  -2  562.64   15.70
  -1  -3  -2  566.04   15.20
  -1  -3  -2  558.54   15.60
   1  -3   2  557.44   14.90
  -1   3  -2  576.74   15.30
   1   3   2  543.15   15.60
  -1   3  -2  574.64   15.00
  -1   3  -2  557.64   15.70
   1   3   2  547.85   15.60
   1   3   2  571.24   15.70
  -1   3  -2  556.54   15.60
  -1   3  -2  562.54   14.90
  -2  -3  -2  481.35   13.40
   2  -3   2  464.35   13.00
   2  -3   2  471.65   13.00
  -2  -3  -2  453.35   13.70
  -2  -3  -2  462.25   13.40
   2  -3   2  470.15   13.00
   2  -3   2  482.95   12.80
   2  -3   2  482.15   13.80
   2  -3   2  477.15   13.80
  -2   3  -2  472.05   12.70
  -2   3  -2  460.25   13.70
   2   3   2  446.56   13.60
  -2   3  -2  468.75   13.40
  -2   3  -2  483.15   13.00
   2   3   2  459.25   13.50
  -2   3  -2  472.95   13.30
   2   3   2  453.15   13.60
   2   3   2  460.05   13.60
   2   3   2  477.35   13.50
   2   3   2  472.55   13.70
  -2   3  -2  456.15   13.60
   3  -3   2  104.49    4.00
   3  -3   2  110.49    5.10
  -3  -3  -2  108.09    5.20
   3  -3   2  115.49    4.70
  -3  -3  -2  110.19    5.10
   3  -3   2  103.29    4.60
  -3  -3  -2  108.29    4.60
  -3  -3  -2  106.19    4.80
   3  -3   2  106.89    4.00
   3  -3   2  107.09    5.10
  -3   3  -2  106.49    5.00
   3   3   2  108.99    5.20
  -3   3  -2  104.59    4.70
   3   3   2  111.79    4.80
  -3   3  -2  106.69    4.00
   3   3   2  107.09    5.10
  -3   3  -2  103.69    4.90
  -3   3  -2  106.49    4.80
   3   3   2  109.79    5.00
   3   3   2  114.39    4.80
   3   3   2  102.59    4.80
  -3   3  -2  109.49    4.20
   4  -3   2   13.10    2.50
   4  -3   2   11.70    1.60
  -4  -3  -2   11.00    2.20
  -4  -3  -2   10.00    2.00
   4  -3   2   10.40    1.70
   4  -3   2   11.30    2.40
  -4  -3  -2    6.10    2.20
  -4  -3  -2    7.50    1.70
  -4  -3  -2    5.70    2.20
  -4   3  -2    7.60    2.00
  -4   3  -2    8.50    1.80
   4   3   2   11.60    2.20
   4   3   2    7.30    2.30
  -4   3  -2    9.00    1.80
  -4   3  -2    9.50    2.50
   4   3   2    8.30    2.20
  -4   3  -2   10.50    1.60
   4   3   2   10.80    2.30
   5  -3   2 1192.48   32.50
  -5  -3  -2 1175.18   33.50
   5  -3   2 1125.69   31.90
   5  -3   2 1178.88   33.50
   5  -3   2 1191.48   33.90
   5  -3   2 1201.98   33.40
  -5  -3  -2 1227.68   34.10
  -5   3  -2 1193.68   34.10
  -5   3  -2 1151.08   32.30
   5   3   2 1241.08   34.40
   5   3   2 1218.08   33.50
   5   3   2 1174.88   34.20
  -5   3  -2 1207.28   32.20
   5   3   2 1206.08   33.20
  -5   3  -2 1185.78   33.90
   6  -3   2  527.55   17.70
   6  -3   2  549.45   18.20
  -6  -3  -2  541.75   18.50
  -6  -3  -2  545.15   17.70
   6  -3   2  532.15   16.50
   6  -3   2  516.05   15.90
   6   3   2  555.94   18.70
  -6   3  -2  576.24   18.80
  -6   3  -2  541.05   17.50
   6   3   2  562.64   17.70
  -6   3  -2  521.05   18.00
   6   3   2  516.55   18.30
  -6   3  -2  555.54   16.30
   6   3   2  564.74   17.40
   7  -3   2  122.89    7.20
   7  -3   2  123.99    6.20
  -7  -3  -2  125.39    7.40
  -7  -3  -2  119.19    8.20
   7  -3   2  124.79    7.70
   7   3   2  131.79    7.40
   7   3   2  118.39    8.00
  -7   3  -2  128.09    7.30
   7   3   2  127.59    7.20
  -7   3  -2  132.49    8.30
  -7   3  -2  120.69    7.40
  -7   3  -2  129.39    6.10
  -8  -3  -2   33.80    5.10
   8  -3   2   33.00    4.00
  -8  -3  -2   31.90    4.70
   8  -3   2   32.50    4.60
   8  -3   2   35.10    4.90
   8   3   2   30.60    4.30
   8   3   2   38.50    4.80
  -8   3  -2   35.80    3.80
  -8   3  -2   34.80    5.40
   8   3   2   33.90    5.10
  -8   3  -2   31.30    4.40
   9  -3   2   84.29    7.20
   9  -3   2   99.69    6.30
  -9  -3  -2  100.69    7.40
  -9  -3  -2  109.39    8.80
   9  -3   2   99.59    8.10
   9   3   2  106.69    7.70
  -9   3  -2   99.29    8.70
  -9   3  -2  109.69    7.40
  -9   3  -2  101.59    5.90
   9   3   2   88.79    8.20
   9   3   2  102.69    7.30
  10  -3   2   73.09    6.00
 -10  -3  -2   74.59    8.60
 -10  -3  -2   71.99    6.60
  10  -3   2   74.09    7.60
 -10   3  -2   70.99    7.00
 -10   3  -2   81.89    8.90
  10   3   2   72.29    8.00
  10   3   2   77.39    6.80
  10   3   2   86.19    7.50
  11  -3   2    6.70    3.80
  11  -3   2   -0.30    2.50
 -11  -3  -2    5.30    3.10
 -11   3  -2   -0.70    3.50
  11   3   2    2.20    3.10
  11   3   2    0.30    3.60
 -11   3  -2   -0.20    4.30
  11   3   2   -2.70    4.10
  11  -4  -2   28.20    5.00
  11  -4  -2   28.40    5.10
 -11  -4   2   32.30    5.00
 -11   4   2   25.10    6.60
  11   4  -2   25.50    5.90
 -11   4   2   35.10    5.50
  11   4  -2   34.00    5.50
  11   4  -2   36.20    4.70
  10  -4  -2  178.28   10.70
 -10  -4   2  200.08   10.50
  10  -4  -2  173.58    9.70
 -10  -4   2  178.98   14.20
 -10   4   2  179.08   10.70
  10   4  -2  198.68   12.20
  10   4  -2  201.48    9.30
  10   4  -2  187.88   11.10
 -10   4   2  203.08   13.00
   9  -4  -2   37.00    5.00
   9  -4  -2   33.00    4.80
   9  -4  -2   37.50    5.20
  -9  -4   2   40.00    5.10
  -9  -4   2   34.50    5.50
   9   4  -2   30.60    5.40
  -9   4   2   45.00    6.60
   9   4  -2   33.60    5.60
   9   4  -2   38.10    4.30
  -9   4   2   34.80    5.10
   8  -4  -2   61.79    5.60
   8  -4  -2   63.89    6.30
   8  -4  -2   62.39    5.20
  -8  -4   2   70.09    6.00
  -8  -4   2   60.59    6.50
   8   4  -2   60.09    6.80
  -8   4   2   69.79    7.30
  -8   4   2   68.39    6.30
   8   4  -2   64.19    5.00
   8   4  -2   64.79    6.40
  -8   4   2   67.19    6.60
  -7  -4   2   63.39    6.00
   7  -4  -2   58.09    4.80
   7  -4  -2   55.19    4.80
  -7  -4   2   58.09    5.40
   7  -4  -2   60.49    5.70
   7   4  -2   59.39    6.20
   7   4  -2   48.20    5.50
   7   4  -2   59.09    5.70
   7   4  -2   53.69    4.40
  -7   4   2   57.09    5.90
  -7   4   2   55.99    6.40
  -7   4   2   61.49    5.60
  -6  -4   2   27.80    2.90
   6  -4  -2   26.90    4.00
  -6  -4   2   23.70    3.90
   6  -4  -2   31.40    3.80
  -6  -4   2   28.80    3.90
   6   4  -2   29.50    3.10
   6   4  -2   38.20    4.60
  -6   4   2   27.90    4.30
  -6   4   2   26.70    3.90
   6   4  -2   27.60    4.20
  -6   4   2   26.50    3.80
   6   4  -2   29.90    4.10
  -5  -4   2   39.10    4.00
   5  -4  -2   33.60    3.50
  -5  -4   2   36.20    4.20
  -5  -4   2   32.30    2.80
   5  -4  -2   34.30    4.00
  -5   4   2   32.70    4.00
   5   4  -2   35.50    4.20
   5   4  -2   34.90    4.00
   5   4  -2   34.30    4.00
  -5   4   2   35.00    3.90
   5   4  -2   35.50    3.20
  -5   4   2   34.30    3.80
  -4  -4   2   66.39    3.30
  -4  -4   2   68.29    4.60
   4  -4  -2   69.79    4.00
   4  -4  -2   74.59    4.30
   4  -4  -2   77.79    4.70
   4   4  -2   74.79    3.60
  -4   4   2   69.59    3.90
  -4   4   2   71.19    4.50
   4   4  -2   72.19    4.90
  -4   4   2   73.69    5.00
  -4   4   2   75.89    4.90
   4   4  -2   64.29    4.50
   4   4  -2   62.59    4.50
   3  -4  -2  274.37    9.60
  -3  -4   2  276.27    9.00
  -3  -4   2  272.17    9.30
  -3  -4   2  286.17    9.60
   3  -4  -2  282.37    9.20
   3  -4  -2  279.97    8.80
  -3  -4   2  271.47    8.20
  -3  -4   2  262.47    8.90
   3  -4  -2  277.67    8.80
  -3   4   2  270.47    9.00
  -3   4   2  265.87    9.40
   3   4  -2  280.17    9.50
  -3   4   2  275.17    9.40
   3   4  -2  277.27    9.60
  -3   4   2  272.97    9.60
  -3   4   2  294.87    9.50
   3   4  -2  262.87    9.20
   3   4  -2  280.17    9.40
  -3   4   2  263.97    9.10
   3   4  -2  279.47    8.20
   2  -4  -2  299.57    9.30
   2  -4  -2  289.97    8.60
  -2  -4   2  287.67    8.70
   2  -4  -2  303.07    9.70
  -2  -4   2  302.67    8.40
  -2  -4   2  295.37    8.70
  -2  -4   2  279.87    9.30
  -2  -4   2  289.67    9.60
   2  -4  -2  303.17    8.70
   2   4  -2  311.67    8.50
   2   4  -2  292.47    9.20
  -2   4   2  301.57    9.20
   2   4  -2  278.37    9.40
  -2   4   2  296.47    9.20
   2   4  -2  282.87    9.10
  -2   4   2  276.57    9.40
  -2   4   2  287.37    9.50
   2   4  -2  290.87    9.50
  -2   4   2  304.57    9.10
  -2   4   2  289.67    9.70
   1  -4  -2  198.98    5.90
  -1  -4   2  203.98    6.80
   1  -4  -2  187.88    6.80
   1  -4  -2  194.38    6.60
  -1  -4   2  195.08    6.10
   1   4  -2  188.68    6.00
   1   4  -2  203.88    6.00
   1   4  -2  193.58    6.50
   1   4  -2  188.48    6.60
  -1   4   2  197.88    6.00
  -1   4   2  196.08    6.00
  -1   4   2  200.58    6.90
   1   4  -2  186.08    5.90
  -1   4   2  197.68    6.80
  -1   4   2  182.18    6.60
  -1   4   2  195.58    6.50
  -1   4   2  192.48    5.90
   0  -4   2  251.57    7.80
   0  -4   2  251.87    7.90
   0  -4   2  248.08    7.60
   0  -4  -2  225.78    7.80
   0  -4   2  250.47    7.60
   0  -4  -2  255.27    7.60
   0   4  -2  249.08    7.50
   0   4  -2  252.57    7.70
   0   4   2  245.08    7.70
   0   4   2  244.68    7.60
   0   4   2  246.28    7.90
   0   4   2  241.58    7.90
   0   4   2  243.28    7.60
   0   4   2  246.08    7.80
   0   4  -2  245.38    7.50
   0   4  -2  250.57    7.80
   1  -4   2  137.89    5.20
  -1  -4  -2  133.79    5.30
   1  -4   2  134.39    5.30
  -1  -4  -2  133.09    5.20
   1  -4   2  135.59    4.60
  -1  -4  -2  137.99    5.10
   1   4   2  148.69    5.20
   1   4   2  133.99    4.70
  -1   4  -2  127.69    5.10
   1   4   2  128.29    4.40
  -1   4  -2  134.29    4.90
   1   4   2  135.59    4.50
  -1   4  -2  134.69    4.80
  -1   4  -2  129.29    5.00
   1   4   2  133.59    5.10
   1   4   2  135.29    4.70
   1   4   2  129.69    5.10
  -1   4  -2  137.29    4.50
  -2  -4  -2  109.89    4.50
  -2  -4  -2  107.39    4.30
   2  -4   2  112.99    4.10
   2  -4   2  115.69    4.00
  -2  -4  -2  101.99    4.40
   2  -4   2  119.29    5.10
   2  -4   2  114.99    5.10
  -2  -4  -2  116.39    5.20
   2   4   2  107.59    4.60
  -2   4  -2  111.79    4.40
   2   4   2  108.49    4.70
   2   4   2   96.19    4.70
  -2   4  -2  110.29    3.90
  -2   4  -2  111.29    4.80
  -2   4  -2  112.09    4.80
   2   4   2  109.89    4.90
   2   4   2  107.99    4.70
   2   4   2  108.99    4.70
  -2   4  -2  119.49    4.40
  -2   4  -2  115.19    4.20
  -3  -4  -2   11.90    1.80
   3  -4   2   10.30    1.60
  -3  -4  -2    8.90    1.70
   3  -4   2   12.30    2.40
  -3  -4  -2    8.00    1.90
   3  -4   2    7.80    2.00
   3  -4   2    9.40    1.60
  -3  -4  -2    4.20    2.00
   3  -4   2   10.30    1.50
   3  -4   2   12.40    1.50
  -3   4  -2    8.60    1.90
   3   4   2    6.10    1.70
  -3   4  -2   11.40    1.90
   3   4   2    5.20    2.00
  -3   4  -2    8.60    1.90
   3   4   2    9.70    1.90
  -3   4  -2   10.20    1.40
  -3   4  -2    8.50    1.50
   3   4   2    8.30    1.90
  -3   4  -2    6.00    1.70
   3   4   2    9.40    1.90
   3   4   2    9.50    2.20
   4  -4   2   18.50    1.90
  -4  -4  -2   18.20    2.30
   4  -4   2   21.30    2.20
   4  -4   2   20.80    3.10
   4  -4   2   16.20    2.80
  -4  -4  -2   15.00    2.80
   4  -4   2   16.10    2.20
  -4  -4  -2   15.90    2.50
   4   4   2   15.50    2.70
   4   4   2   17.80    2.40
   4   4   2   13.80    2.60
  -4   4  -2   16.40    2.50
  -4   4  -2   17.20    2.10
  -4   4  -2   18.50    2.10
   4   4   2   18.20    2.80
  -4   4  -2   16.10    2.70
   5  -4   2  104.89    6.20
   5  -4   2   95.69    5.30
   5  -4   2   85.89    4.10
  -5  -4  -2  104.69    6.20
   5  -4   2   94.69    4.70
   5  -4   2  103.09    6.10
  -5  -4  -2  103.59    6.30
   5   4   2   95.39    6.40
  -5   4  -2   90.49    5.60
   5   4   2   94.29    5.90
   5   4   2   97.99    5.60
   5   4   2   89.29    6.00
  -5   4  -2   99.29    4.70
  -5   4  -2   92.39    4.40
  -5   4  -2   93.79    6.10
  -6  -4  -2   30.20    4.20
  -6  -4  -2   28.50    4.10
   6  -4   2   27.10    2.50
   6  -4   2   31.50    4.30
   6  -4   2   30.20    3.30
  -6   4  -2   32.70    4.10
   6   4   2   34.00    3.90
   6   4   2   28.50    4.20
   6   4   2   33.30    4.60
  -6   4  -2   32.60    4.50
   6   4   2   34.30    4.40
  -6   4  -2   33.20    4.20
  -7  -4  -2  264.87   11.10
   7  -4   2  246.68    9.60
   7  -4   2  260.67   11.50
   7  -4   2  227.88    8.60
  -7  -4  -2  249.58   11.50
  -7   4  -2  271.27   11.10
   7   4   2  255.47   12.60
  -7   4  -2  250.67   11.20
  -7   4  -2  259.97   11.90
   7   4   2  247.48   11.80
   7   4   2  279.07   11.30
   7   4   2  275.07   10.70
  -8  -4  -2  150.78    9.40
   8  -4   2  163.78    9.40
   8  -4   2  149.29    8.10
   8  -4   2  159.98    7.50
  -8  -4  -2  162.68    8.80
  -8   4  -2  158.48    8.80
   8   4   2  164.28   10.00
  -8   4  -2  162.58    9.90
  -8   4  -2  156.48    8.90
   8   4   2  164.88    9.10
   8   4   2  165.48    8.40
   9  -4   2   28.00    3.90
   9  -4   2   19.10    4.40
  -9  -4  -2   24.80    4.50
  -9  -4  -2   31.90    5.50
   9  -4   2   36.50    5.60
   9   4   2   26.80    5.20
  -9   4  -2   25.40    5.30
  -9   4  -2   31.20    4.90
   9   4   2   27.90    5.10
   9   4   2   30.20    4.40
 -10  -4  -2    5.20    5.20
 -10  -4  -2    1.50    3.10
  10  -4   2    2.60    2.50
  10  -4   2   10.90    4.00
 -10   4  -2    4.80    4.60
  10   4   2    0.30    3.70
 -10   4  -2    7.90    3.90
  10   4   2    3.40    3.70
  10   4   2   -0.50    2.70
  11  -4   2    7.80    3.10
 -11  -4  -2   -0.80    3.10
  11   4   2   -2.30    3.50
 -11   4  -2    3.60    3.70
  11   4   2    6.50    3.30
 -11   4  -2    3.20    4.50
  11   4   2    6.50    5.00
  11  -5  -2    3.30    3.40
 -11  -5   2    4.80    3.70
  11  -5  -2    5.00    2.90
  11   5  -2   -1.70    4.10
 -11   5   2    3.10    4.60
  11   5  -2    4.30    3.00
 -11   5   2    8.00    4.00
  11   5  -2    9.10    4.20
  10  -5  -2   22.80    4.10
 -10  -5   2   17.10    4.50
  10  -5  -2   15.40    4.30
  10   5  -2   13.60    4.90
  10   5  -2   22.50    5.20
 -10   5   2   16.20    4.60
  10   5  -2   17.30    3.50
 -10   5   2   11.40    5.20
  -9  -5   2   -1.60    2.90
  -9  -5   2    4.20    3.90
   9  -5  -2    1.90    2.50
   9  -5  -2   -1.20    2.80
  -9   5   2    6.00    3.80
  -9   5   2    6.00    4.20
   9   5  -2    3.10    3.50
   9   5  -2   -0.40    3.20
   9   5  -2   -1.40    2.10
   8  -5  -2    1.70    2.30
  -8  -5   2    2.30    3.00
   8  -5  -2    5.80    2.40
  -8  -5   2   -3.30    2.70
   8  -5  -2    0.00    2.50
  -8   5   2    4.70    3.40
  -8   5   2    1.60    3.30
   8   5  -2    2.60    3.30
  -8   5   2    6.10    3.20
   8   5  -2    2.50    2.10
   8   5  -2    5.10    3.50
   7  -5  -2  295.37   11.20
   7  -5  -2  289.77   12.30
  -7  -5   2  292.77   11.90
  -7  -5   2  295.47   12.20
   7  -5  -2  258.57   10.90
   7   5  -2  277.07   12.20
   7   5  -2  283.57   10.30
  -7   5   2  250.67   11.70
   7   5  -2  290.67   12.70
   7   5  -2  268.47   12.10
  -7   5   2  291.17   12.80
  -7   5   2  293.27   12.30
   6  -5  -2   60.09    4.40
  -6  -5   2   59.49    5.50
   6  -5  -2   62.29    4.70
  -6  -5   2   64.59    5.00
  -6  -5   2   53.29    3.70
   6  -5  -2   70.09    5.60
   6   5  -2   54.19    5.30
  -6   5   2   55.59    5.80
  -6   5   2   59.79    5.90
   6   5  -2   51.79    5.70
   6   5  -2   57.49    4.10
   6   5  -2   76.99    5.90
  -6   5   2   63.59    5.20
  -5  -5   2   11.00    3.80
  -5  -5   2   14.30    2.10
   5  -5  -2   17.10    2.80
   5  -5  -2   16.60    2.60
  -5  -5   2   15.30    3.20
   5  -5  -2   19.60    3.40
   5   5  -2   13.00    2.90
   5   5  -2   15.30    2.30
  -5   5   2   14.60    3.50
   5   5  -2   12.70    3.40
  -5   5   2   10.30    3.20
   5   5  -2   18.00    3.40
  -5   5   2   15.20    2.90
   4  -5  -2  294.07   10.90
  -4  -5   2  298.17   10.80
  -4  -5   2  290.17    9.20
  -4  -5   2  275.87   10.10
   4  -5  -2  296.97    9.70
   4  -5  -2  304.37   10.20
  -4   5   2  303.97   10.70
   4   5  -2  286.47   10.60
  -4   5   2  296.27   10.50
   4   5  -2  293.87   10.80
   4   5  -2  301.07   10.90
   4   5  -2  293.97    9.30
  -4   5   2  291.87   11.00
  -3  -5   2   18.60    1.90
   3  -5  -2   16.40    2.00
  -3  -5   2   15.10    1.90
   3  -5  -2   16.50    2.60
   3  -5  -2   16.80    2.20
  -3  -5   2   18.80    2.80
  -3   5   2   17.20    2.80
  -3   5   2   18.80    2.30
   3   5  -2   15.80    2.30
   3   5  -2   19.50    1.90
   3   5  -2   17.70    2.80
   3   5  -2   16.20    2.40
  -3   5   2   16.90    2.40
  -3   5   2   18.50    2.30
  -2  -5   2    1.50    1.70
   2  -5  -2   -0.20    1.40
   2  -5  -2   -1.00    1.20
   2   5  -2    2.40    1.00
   2   5  -2    0.80    1.30
  -2   5   2   -0.60    1.10
   2   5  -2   -0.20    1.30
   2   5  -2    0.60    1.30
  -2   5   2   -0.30    1.80
   2   5  -2    0.60    1.50
   2   5  -2   -0.90    1.00
  -2   5   2   -1.10    1.30
  -2   5   2   -0.20    1.30
  -2   5   2    2.00    1.40
   2   5  -2   -0.20    1.30
  -2   5   2   -1.80    1.10
   1  -5  -2  895.81   24.60
   1  -5  -2  895.01   24.30
  -1  -5   2  881.41   24.40
   1  -5  -2  888.51   23.40
  -1  -5   2  878.31   23.60
   1   5  -2  898.81   24.30
  -1   5   2  874.21   23.40
   1   5  -2  910.81   23.60
   1   5  -2  866.31   23.50
   1   5  -2  853.21   24.10
  -1   5   2  862.81   24.20
  -1   5   2  878.61   24.10
  -1   5   2  861.61   24.40
   1   5  -2  850.81   24.20
   1   5  -2  845.82   23.50
  -1   5   2  907.31   24.40
   0  -5  -2  133.69    5.60
   0  -5   2  141.79    5.20
   0  -5   2  144.99    5.50
   0  -5   2  139.89    5.40
   0  -5  -2  156.48    5.40
   0  -5   2  145.39    5.30
   0   5   2  151.78    5.50
   0   5   2  140.89    5.20
   0   5  -2  141.19    5.20
   0   5   2  137.59    5.20
   0   5   2  138.09    5.40
   0   5  -2  141.19    5.20
   0   5   2  134.29    5.40
   0   5  -2  142.39    5.40
   0   5  -2  138.89    5.10
   0   5   2  140.89    5.60
   1  -5   2   13.30    2.10
   1  -5   2   14.40    1.60
  -1  -5  -2   10.60    1.90
  -1  -5  -2   10.80    2.00
   1  -5   2   11.80    1.80
  -1   5  -2   10.10    1.70
   1   5   2   12.10    1.80
   1   5   2   12.90    2.00
   1   5   2    9.90    1.50
  -1   5  -2   12.30    1.60
   1   5   2    9.00    1.40
   1   5   2   11.60    1.80
  -1   5  -2   11.10    1.60
  -1   5  -2   11.60    1.80
   1   5   2   12.00    1.50
  -1   5  -2   13.20    1.80
   1   5   2   11.80    1.50
   2  -5   2  701.93   19.70
  -2  -5  -2  665.73   18.50
   2  -5   2  689.83   18.50
   2  -5   2  680.23   19.70
  -2  -5  -2  682.43   19.60
  -2  -5  -2  668.53   19.10
  -2  -5  -2  647.64   18.30
  -2   5  -2  678.03   18.50
   2   5   2  693.43   19.20
  -2   5  -2  653.23   19.40
  -2   5  -2  696.13   18.50
   2   5   2  622.74   19.30
  -2   5  -2  670.53   19.40
   2   5   2  684.83   19.60
   2   5   2  692.63   19.00
  -2   5  -2  695.33   18.70
  -2   5  -2  664.23   18.50
   2   5   2  653.83   19.30
   2   5   2  681.23   19.00
  -2   5  -2  656.83   18.40
  -3  -5  -2  101.59    4.80
  -3  -5  -2  106.09    4.70
   3  -5   2  108.49    5.60
   3  -5   2   98.39    5.40
   3  -5   2  101.49    4.10
  -3  -5  -2   99.49    5.60
   3  -5   2  109.89    4.30
  -3   5  -2  103.99    4.20
   3   5   2  103.49    5.00
   3   5   2  100.39    5.20
  -3   5  -2  108.59    4.90
  -3   5  -2   99.59    4.70
   3   5   2  104.59    5.10
   3   5   2  104.49    5.50
  -4  -5  -2  453.55   14.90
  -4  -5  -2  431.46   13.80
   4  -5   2  457.75   13.30
   4  -5   2  444.76   14.80
   4  -5   2  437.36   12.90
   4  -5   2  441.56   13.50
   4  -5   2  455.25   15.00
  -4  -5  -2  444.56   14.30
  -4   5  -2  445.66   14.20
   4   5   2  474.05   14.20
   4   5   2  450.85   14.70
  -4   5  -2  455.85   14.50
  -4   5  -2  420.66   13.10
   4   5   2  467.45   14.90
   4   5   2  434.56   14.60
   5  -5   2    3.60    1.80
  -5  -5  -2   -1.40    2.40
   5  -5   2   -0.70    1.10
   5  -5   2    0.70    1.60
   5  -5   2   -0.10    2.30
   5   5   2    6.40    3.10
   5   5   2   -1.60    2.00
  -5   5  -2    1.90    1.40
  -5   5  -2   -1.00    1.80
  -5   5  -2    1.20    2.50
   5   5   2   -0.40    2.40
   5   5   2   -0.40    2.10
  -6  -5  -2    3.30    2.90
   6  -5   2    6.70    3.00
   6  -5   2    4.70    2.00
  -6  -5  -2    3.40    2.50
   6  -5   2    5.70    2.20
   6   5   2    8.30    2.70
  -6   5  -2    4.10    2.30
   6   5   2    3.70    3.00
  -6   5  -2    4.00    3.00
  -6   5  -2    9.10    3.10
   6   5   2    3.60    2.60
   6   5   2    7.20    3.20
   7  -5   2  371.66   14.00
  -7  -5  -2  377.86   15.00
   7  -5   2  405.46   13.30
   7  -5   2  408.76   15.60
  -7  -5  -2  398.36   15.00
  -7   5  -2  433.16   16.00
   7   5   2  385.46   15.00
  -7   5  -2  391.76   15.00
   7   5   2  396.96   15.80
   7   5   2  397.46   14.10
   7   5   2  376.06   15.30
  -7   5  -2  410.96   15.10
   8  -5   2   10.70    2.60
   8  -5   2   10.00    2.80
  -8  -5  -2    7.10    3.60
  -8  -5  -2    9.90    3.80
   8  -5   2    4.40    3.20
  -8   5  -2   12.20    3.80
  -8   5  -2    3.00    2.90
   8   5   2   12.40    3.40
   8   5   2    9.60    3.80
  -8   5  -2    8.80    3.90
   8   5   2   14.10    4.10
   9  -5   2   11.20    4.00
   9  -5   2   15.50    3.20
  -9  -5  -2   10.90    4.30
  -9  -5  -2   21.10    4.40
   9   5   2    9.60    3.40
  -9   5  -2   19.50    5.10
  -9   5  -2    7.70    3.60
   9   5   2    8.20    3.90
   9   5   2   10.50    4.00
  10  -5   2   15.60    4.80
  10  -5   2   10.40    3.10
 -10  -5  -2   17.50    4.50
 -10   5  -2   13.50    5.10
  10   5   2   11.00    4.30
 -10   5  -2   20.80    4.80
  10   5   2   13.50    4.90
  10   5   2   19.90    4.10
 -11  -5  -2    2.60    3.50
  11  -5   2    9.10    4.50
  11  -5   2    1.70    2.50
  11   5   2   10.60    4.70
  11   5   2   -2.00    3.60
  11   5   2   -0.30    2.70
 -11   5  -2   -1.40    4.60
 -11   5  -2    6.90    3.70
  10  -6  -2  126.69    8.10
  10  -6  -2  154.08   10.10
 -10  -6   2  146.39    9.60
  10   6  -2  144.49   11.10
  10   6  -2  144.29    7.70
 -10   6   2  152.68   11.60
 -10   6   2  154.68   10.30
  10   6  -2  140.79   10.20
  -9  -6   2    0.70    3.50
   9  -6  -2    2.90    2.90
   9  -6  -2    0.40    2.40
  -9   6   2    7.80    4.20
   9   6  -2   -1.00    3.60
   9   6  -2    2.90    2.30
  -9   6   2    2.60    3.60
   9   6  -2    1.30    3.70
  -8  -6   2   55.19    6.70
  -8  -6   2   50.79    5.70
   8  -6  -2   53.59    4.90
   8  -6  -2   54.69    6.30
   8  -6  -2   52.89    5.10
  -8   6   2   65.89    7.30
   8   6  -2   51.79    4.50
  -8   6   2   62.69    6.80
   8   6  -2   52.39    6.30
  -8   6   2   47.40    6.70
   8   6  -2   62.09    6.70
   7  -6  -2  152.08    7.50
   7  -6  -2  144.69    7.60
   7  -6  -2  157.78    9.00
  -7  -6   2  169.58    9.00
   7   6  -2  147.99    8.70
  -7   6   2  154.78    9.10
   7   6  -2  161.38    9.50
  -7   6   2  151.78    9.30
   7   6  -2  163.38    9.10
   7   6  -2  149.39    6.90
  -7   6   2  159.28    8.50
  -6  -6   2  128.79    7.50
   6  -6  -2  123.39    6.10
  -6  -6   2  115.49    5.60
   6  -6  -2  127.69    6.70
   6  -6  -2  131.59    7.70
  -6  -6   2  129.09    7.00
  -6   6   2  136.79    7.90
   6   6  -2  131.99    8.10
   6   6  -2  135.19    7.50
  -6   6   2  122.49    7.80
   6   6  -2  130.29    5.90
  -6   6   2  131.19    7.20
   6   6  -2  129.69    7.90
  -5  -6   2    5.70    2.80
   5  -6  -2    1.30    2.40
   5  -6  -2    1.30    1.50
  -5  -6   2    0.50    2.00
  -5  -6   2    1.30    1.50
   5  -6  -2    2.40    2.00
  -5   6   2    3.80    3.00
   5   6  -2    2.50    2.90
  -5   6   2    3.50    2.80
   5   6  -2    3.80    2.70
   5   6  -2    3.90    2.40
  -5   6   2    2.40    2.20
   5   6  -2    3.50    1.80
   4  -6  -2   37.50    3.60
  -4  -6   2   42.30    4.60
  -4  -6   2   42.70    3.70
   4  -6  -2   41.80    4.40
   4  -6  -2   45.90    3.10
  -4  -6   2   45.80    3.10
   4   6  -2   50.69    4.60
   4   6  -2   48.10    4.70
  -4   6   2   53.29    5.10
   4   6  -2   43.10    3.10
   4   6  -2   43.00    4.00
  -4   6   2   44.40    4.50
  -4   6   2   44.60    4.00
  -3  -6   2  238.28    7.90
  -3  -6   2  244.58    8.00
   3  -6  -2  264.57    9.70
   3  -6  -2  249.68    8.90
  -3  -6   2  255.77    9.60
   3   6  -2  255.47    8.10
   3   6  -2  244.18    8.80
   3   6  -2  256.17    9.50
   3   6  -2  242.78    8.90
  -3   6   2  228.98    8.60
  -3   6   2  253.57    8.70
  -3   6   2  266.87    9.80
  -3   6   2  262.07    8.90
   2  -6  -2  180.88    6.90
   2  -6  -2  188.48    7.40
  -2   6   2  175.08    7.40
   2   6  -2  167.48    5.90
   2   6  -2  177.48    6.40
   2   6  -2  174.78    6.10
   2   6  -2  173.58    7.10
  -2   6   2  173.58    6.10
  -2   6   2  174.28    6.60
  -2   6   2  174.18    6.20
   1  -6  -2   73.19    3.40
  -1  -6   2   68.79    4.20
   1  -6  -2   76.79    4.30
   1  -6  -2   68.39    3.90
  -1  -6   2   67.29    3.50
   1   6  -2   72.49    3.70
   1   6  -2   71.89    3.40
   1   6  -2   62.49    3.40
  -1   6   2   71.99    3.80
   1   6  -2   64.39    3.90
  -1   6   2   71.49    4.00
  -1   6   2   70.59    4.30
  -1   6   2   67.99    4.00
   1   6  -2   74.49    4.10
  -1   6   2   74.49    3.40
   1   6  -2   70.39    3.40
   0  -6   2  149.88    5.90
   0  -6   2  144.79    5.60
   0  -6   2  150.78    5.80
   0  -6  -2  146.59    6.00
   0  -6   2  138.19    5.50
   0  -6  -2  154.38    5.80
   0   6  -2  144.49    5.70
   0   6   2  152.98    5.80
   0   6   2  145.29    6.00
   0   6   2  138.49    5.80
   0   6   2  137.29    5.70
   0   6   2  143.99    5.50
   0   6  -2  140.19    5.40
   0   6  -2  139.69    5.40
   0   6  -2  138.49    5.50
   0   6   2  140.99    5.50
   1  -6   2  893.41   24.10
   1  -6   2  920.71   24.80
   1  -6   2  899.21   24.80
  -1  -6  -2  917.41   24.80
  -1  -6  -2  908.11   24.90
   1   6   2  869.81   24.50
  -1   6  -2  858.11   24.60
   1   6   2  900.91   24.70
  -1   6  -2  880.21   24.20
   1   6   2  870.91   23.80
  -1   6  -2  885.61   24.20
  -1   6  -2  833.02   24.40
   1   6   2  847.62   24.50
  -1   6  -2  863.71   24.00
   1   6   2  844.22   24.60
   1   6   2  913.11   23.70
   1   6   2  880.31   23.60
   1   6   2  847.52   23.70
   2  -6   2 2734.23   72.19
   2  -6   2 2837.22   72.29
  -2  -6  -2 2737.83   72.09
  -2  -6  -2 2661.73   71.49
   2  -6   2 2709.43   70.99
  -2   6  -2 2706.13   73.09
   2   6   2 2767.52   71.29
   2   6   2 2825.22   71.29
   2   6   2 2793.42   71.69
  -2   6  -2 2799.62   71.09
   2   6   2 2680.33   72.09
  -2   6  -2 2656.03   70.89
  -2   6  -2 2667.23   70.89
  -3  -6  -2  285.87    9.30
   3  -6   2  288.77    9.10
  -3  -6  -2  294.07   10.60
   3  -6   2  289.27   10.60
  -3  -6  -2  275.57    9.60
   3  -6   2  288.77   10.50
   3   6   2  302.07   10.10
   3   6   2  284.17    9.80
   3   6   2  286.27   10.50
  -3   6  -2  271.77    8.90
  -3   6  -2  286.57    8.90
  -3   6  -2  292.07    9.60
   3   6   2  274.77    9.90
  -3   6  -2  275.97    9.00
  -3   6  -2  278.97    9.40
   4  -6   2    1.90    2.30
   4  -6   2    4.10    1.70
   4  -6   2    1.80    1.20
   4  -6   2    2.90    2.70
  -4  -6  -2    2.90    2.50
  -4  -6  -2    2.90    2.00
   4   6   2    2.90    2.10
  -4   6  -2    4.60    2.10
   4   6   2    4.00    2.50
  -4   6  -2    3.40    2.20
   4   6   2    4.90    2.50
   4   6   2    1.80    2.10
  -4   6  -2    3.40    1.40
   5  -6   2   69.59    5.80
   5  -6   2   64.79    3.90
   5  -6   2   70.69    4.10
  -5  -6  -2   69.19    5.10
  -5  -6  -2   53.79    5.70
   5   6   2   75.09    5.80
   5   6   2   66.29    5.00
  -5   6  -2   66.99    5.00
  -5   6  -2   61.59    3.80
  -5   6  -2   75.59    5.80
   5   6   2   71.79    5.60
   5   6   2   73.29    6.10
  -6  -6  -2    8.60    2.80
  -6  -6  -2   12.40    3.40
   6  -6   2    8.90    3.10
   6  -6   2    7.60    2.10
   6  -6   2    7.40    2.10
   6   6   2    4.80    2.50
  -6   6  -2    6.50    3.10
  -6   6  -2    0.90    2.60
  -6   6  -2    5.40    2.30
   6   6   2    6.70    3.20
   6   6   2    6.20    2.80
   6   6   2    8.40    3.30
   7  -6   2  122.99    6.20
   7  -6   2  105.99    6.20
  -7  -6  -2  133.09    8.30
   7  -6   2  128.39    8.30
  -7   6  -2  123.39    7.50
  -7   6  -2  126.69    8.10
   7   6   2  135.49    8.20
  -7   6  -2  134.89    8.60
   7   6   2  124.09    7.10
   7   6   2  119.99    8.10
   7   6   2  138.49    8.80
   8  -6   2   15.80    3.00
   8  -6   2   10.60    3.60
   8  -6   2   12.70    3.10
  -8  -6  -2    6.50    3.70
  -8  -6  -2   13.50    4.10
   8   6   2   14.40    4.30
  -8   6  -2    9.00    3.80
   8   6   2   22.10    4.30
  -8   6  -2   14.70    4.30
  -8   6  -2   11.20    5.10
   8   6   2   13.40    3.40
  -9  -6  -2   60.89    6.80
   9  -6   2   59.69    7.30
   9  -6   2   55.79    4.90
  -9   6  -2   67.09    7.20
  -9   6  -2   59.39    7.70
   9   6   2   59.29    7.00
   9   6   2   57.59    6.00
   9   6   2   56.79    7.20
 -10  -6  -2   -2.20    3.30
  10  -6   2    0.00    3.20
  10  -6   2   -3.60    2.00
 -10   6  -2    4.10    4.40
 -10   6  -2    1.90    3.70
  10   6   2   -0.10    3.70
  10   6   2    0.40    3.00
  10   6   2   -1.70    3.60
 -10  -7   2   72.09    7.50
  10  -7  -2   68.59    6.00
  10  -7  -2   78.19    7.80
  10   7  -2   76.79    8.20
  10   7  -2   69.89    5.50
  10   7  -2   78.29    9.10
 -10   7   2   82.49    9.50
 -10   7   2   73.49    8.20
   9  -7  -2   65.69    5.90
  -9  -7   2   68.09    7.30
   9  -7  -2   62.19    7.20
   9   7  -2   69.49    5.20
   9   7  -2   73.69    7.90
   9   7  -2   79.59    8.50
  -9   7   2   65.19    8.00
  -9   7   2   72.99    8.50
   8  -7  -2    9.40    3.90
  -8  -7   2   12.00    3.90
   8  -7  -2   18.70    3.60
  -8  -7   2    6.40    3.60
   8   7  -2   11.10    4.20
   8   7  -2   20.60    4.70
  -8   7   2   11.70    4.60
   8   7  -2   18.10    2.90
  -8   7   2   18.10    4.50
  -7  -7   2    1.40    3.00
   7  -7  -2    2.60    2.20
  -7  -7   2    0.40    2.40
   7  -7  -2    1.60    1.90
   7  -7  -2    1.20    2.60
   7   7  -2    0.00    1.90
  -7   7   2    3.50    3.40
   7   7  -2   -2.20    2.80
   7   7  -2   -2.80    2.80
  -7   7   2    1.10    2.30
   7   7  -2    3.80    2.80
  -7   7   2    2.40    3.30
   6  -7  -2   97.29    5.20
  -6  -7   2  101.49    7.20
  -6  -7   2   91.59    6.00
   6  -7  -2  114.29    6.20
  -6  -7   2   86.49    5.10
   6  -7  -2  101.99    7.20
  -6   7   2  101.29    6.40
  -6   7   2   95.99    7.30
   6   7  -2   99.09    5.10
   6   7  -2  110.29    7.50
  -6   7   2  104.99    7.20
   6   7  -2   99.79    7.30
   6   7  -2  102.89    6.80
   5  -7  -2  265.17    9.30
  -5  -7   2  274.77   10.10
   5  -7  -2  283.37   10.50
  -5  -7   2  288.27   11.60
  -5  -7   2  264.47    9.20
   5  -7  -2  276.67   11.60
  -5   7   2  282.77   10.90
   5   7  -2  278.17   11.10
  -5   7   2  279.17   11.80
  -5   7   2  291.17   11.30
   5   7  -2  276.87   11.40
   5   7  -2  299.07   11.80
   5   7  -2  281.27    9.50
  -4  -7   2  115.99    6.90
  -4  -7   2  109.59    4.80
   4  -7  -2  105.19    6.50
   4  -7  -2  113.59    5.90
  -4  -7   2  111.19    5.20
  -4   7   2  103.19    6.90
  -4   7   2  113.99    6.00
  -4   7   2  105.39    6.10
   4   7  -2  108.99    5.10
   4   7  -2  108.19    6.10
   4   7  -2  112.29    6.70
   4   7  -2  108.69    6.30
   3  -7  -2    0.10    1.70
   3  -7  -2    1.90    2.10
  -3  -7   2    2.60    2.30
   3   7  -2    0.10    1.90
  -3   7   2    1.10    1.80
  -3   7   2   -1.70    2.40
   3   7  -2   -0.30    1.10
   3   7  -2   -2.60    1.60
   3   7  -2    0.40    1.50
   3   7  -2    0.20    2.10
  -3   7   2    1.80    1.80
   2  -7  -2   31.20    3.20
  -2  -7   2   28.20    3.30
   2  -7  -2   38.40    3.90
   2   7  -2   42.80    3.90
  -2   7   2   35.70    3.00
   2   7  -2   34.90    2.90
  -2   7   2   33.10    3.50
   2   7  -2   36.60    2.90
  -2   7   2   36.60    2.80
   2   7  -2   32.40    2.60
   2   7  -2   34.70    3.10
  -1  -7   2   31.00    3.00
   1  -7  -2   31.50    3.40
   1  -7  -2   32.60    2.80
  -1  -7   2   39.40    3.60
   1  -7  -2   32.00    3.30
   1   7  -2   36.20    3.50
   1   7  -2   35.40    2.90
  -1   7   2   27.10    3.00
   1   7  -2   33.60    2.70
   1   7  -2   43.00    5.20
  -1   7   2   36.20    2.80
   1   7  -2   35.00    2.60
  -1   7   2   35.50    3.70
   0  -7   2   88.19    4.80
   0  -7   2  103.09    4.80
   0  -7  -2   98.49    5.00
   0  -7   2   94.39    4.90
   0  -7   2   92.79    4.70
   0  -7  -2  101.19    4.80
   0   7   2   94.29    4.90
   0   7   2   90.19    4.50
   0   7   2   94.49    5.10
   0   7  -2   90.09    4.40
   0   7  -2  100.59    4.50
   0   7  -2   86.49    4.60
   0   7  -2   94.09    4.50
   0   7   2   91.69    4.50
   0   7   2   96.99    5.50
   1  -7   2  121.49    5.20
   1  -7   2  123.59    5.70
   1  -7   2  126.29    5.90
  -1  -7  -2  123.49    5.80
  -1  -7  -2  119.79    5.90
  -1   7  -2  117.39    5.40
   1   7   2  103.99    6.30
  -1   7  -2  114.99    4.90
   1   7   2  120.29    5.00
  -1   7  -2  121.99    5.20
  -1   7  -2  125.99    5.40
   1   7   2  118.79    5.40
   1   7   2  125.59    5.70
   1   7   2  121.99    4.80
   2  -7   2    1.20    1.50
   2  -7   2    1.40    2.10
   2  -7   2    1.10    1.80
  -2  -7  -2   -0.50    2.10
   2   7   2    1.50    1.60
  -2   7  -2    2.70    1.60
  -2   7  -2    2.30    1.20
   2   7   2    0.60    1.70
   2   7   2   -1.10    1.80
  -2   7  -2    2.60    1.40
   2   7   2    0.50    1.80
  -3  -7  -2    1.70    2.40
   3  -7   2    0.50    1.50
   3  -7   2    3.90    2.50
   3  -7   2   -2.90    1.80
  -3   7  -2    2.40    1.30
   3   7   2    0.50    2.00
  -3   7  -2   -0.30    1.10
  -3   7  -2    2.00    1.80
   3   7   2   -0.30    1.90
   3   7   2    1.30    2.00
   3   7   2    0.50    2.20
  -3   7  -2   -0.90    1.50
  -3   7  -2    1.50    1.70
   4  -7   2    0.30    2.70
  -4  -7  -2   -0.40    2.50
  -4  -7  -2    1.30    1.80
   4  -7   2   -1.60    2.10
   4  -7   2   -0.80    1.60
   4   7   2   -2.80    2.20
  -4   7  -2   -1.20    1.20
   4   7   2   -0.90    1.90
   4   7   2   -0.70    2.40
  -4   7  -2    0.50    2.20
  -4   7  -2   -0.30    1.90
  -4   7  -2   -2.30    1.20
   4   7   2    0.80    2.10
  -5  -7  -2  208.88    9.60
   5  -7   2  203.58    7.60
   5  -7   2  194.28    9.50
  -5  -7  -2  190.98    8.20
   5   7   2  208.38    9.60
   5   7   2  199.68    8.50
   5   7   2  195.68    9.40
   5   7   2  185.28    8.90
  -5   7  -2  205.38    9.10
  -5   7  -2  191.38    8.50
  -6  -7  -2   -2.40    2.10
  -6  -7  -2    5.50    3.20
   6  -7   2    0.00    2.50
   6  -7   2    1.60    1.60
   6  -7   2    1.30    1.60
   6   7   2    1.40    2.30
  -6   7  -2    6.40    3.10
   6   7   2    4.00    2.50
  -6   7  -2    4.20    2.30
   6   7   2    5.60    3.40
  -6   7  -2   -1.20    2.90
   6   7   2    3.40    3.10
  -7  -7  -2   23.70    3.90
   7  -7   2   16.70    2.80
   7  -7   2   25.20    3.40
  -7  -7  -2   29.70    4.80
   7  -7   2   28.50    4.80
  -7   7  -2   26.40    4.70
   7   7   2   26.60    4.70
  -7   7  -2   25.60    4.60
   7   7   2   21.90    4.60
  -7   7  -2   27.10    4.00
   7   7   2   20.90    4.20
   7   7   2   19.70    3.40
   8  -7   2   53.99    6.60
  -8  -7  -2   42.80    5.70
  -8  -7  -2   50.69    5.70
   8  -7   2   43.70    4.20
   8   7   2   59.19    6.50
  -8   7  -2   55.69    6.50
   8   7   2   52.09    6.40
   8   7   2   56.29    5.40
  -8   7  -2   55.19    6.70
   9  -7   2    5.50    3.70
   9  -7   2    5.50    2.50
  -9  -7  -2    4.70    3.70
   9   7   2    8.20    3.20
   9   7   2   10.90    4.40
  -9   7  -2   12.40    4.70
   9   7   2    3.30    4.10
  -9   7  -2    7.40    4.30
  10  -7   2   47.40    6.40
  10  -7   2   48.60    4.80
 -10  -7  -2   47.30    6.50
 -10   7  -2   42.60    6.50
  10   7   2   44.70    5.40
  10   7   2   44.80    6.60
  10   7   2   48.40    6.90
 -10   7  -2   49.30    7.20
  10  -8  -2   15.20    3.70
  10  -8  -2   19.10    4.70
 -10  -8   2    9.30    4.40
  10   8  -2   17.60    5.20
 -10   8   2   17.40    5.40
 -10   8   2   16.80    5.10
  10   8  -2   12.30    5.00
   9  -8  -2   95.89    8.20
   9  -8  -2   82.49    6.50
  -9  -8   2   82.29    7.90
  -9   8   2   85.19    9.20
   9   8  -2   93.09    5.70
   9   8  -2   93.59    9.10
  -9   8   2   80.99    8.70
   9   8  -2   79.19    8.40
   8  -8  -2    4.50    2.60
   8  -8  -2    5.20    3.50
  -8  -8   2    5.20    3.80
   8   8  -2    0.10    3.50
  -8   8   2    8.30    4.10
   8   8  -2    2.10    2.10
  -8   8   2    7.60    4.20
   8   8  -2    2.00    3.40
  -7  -8   2    0.20    3.30
   7  -8  -2    4.30    3.10
   7  -8  -2   -0.60    2.00
  -7  -8   2    3.00    2.80
   7   8  -2   -2.20    2.50
  -7   8   2   -4.50    2.80
  -7   8   2   -0.30    3.00
   7   8  -2    2.50    3.30
  -7   8   2   -2.70    2.10
   7   8  -2   -3.00    1.70
   7   8  -2   -2.60    3.00
  -6  -8   2   38.10    5.10
  -6  -8   2   41.50    4.30
   6  -8  -2   52.19    4.60
   6  -8  -2   47.10    5.80
   6   8  -2   54.39    5.30
   6   8  -2   48.60    5.60
   6   8  -2   52.69    5.80
  -6   8   2   43.40    5.20
   6   8  -2   45.20    3.80
  -6   8   2   54.99    6.40
  -6   8   2   44.70    4.80
   5  -8  -2   36.30    4.90
  -5  -8   2   27.50    4.20
   5  -8  -2   25.40    3.50
  -5  -8   2   29.50    3.40
  -5  -8   2   28.00    3.00
   5   8  -2   29.70    4.20
  -5   8   2   28.70    4.00
  -5   8   2   24.30    4.20
   5   8  -2   33.10    4.50
   5   8  -2   32.80    3.30
  -5   8   2   26.70    3.70
   5   8  -2   23.80    3.60
   4  -8  -2   68.79    5.70
   4  -8  -2   70.39    4.80
  -4  -8   2   68.09    6.00
   4   8  -2   60.39    4.10
   4   8  -2   62.79    5.70
   4   8  -2   66.99    5.30
  -4   8   2   68.69    5.20
   4   8  -2   60.49    3.70
  -4   8   2   66.19    4.90
   4   8  -2   60.29    5.00
  -4   8   2   69.69    6.20
   3  -8  -2  209.18    9.40
   3  -8  -2  227.68    8.70
  -3  -8   2  216.78    9.50
  -3   8   2  207.58    7.90
   3   8  -2  223.78    7.80
   3   8  -2  219.28    8.40
  -3   8   2  209.18    9.50
  -3   8   2  214.08    8.20
   3   8  -2  196.08    7.40
   3   8  -2  203.58    9.10
   2  -8  -2  278.77   10.00
   2  -8  -2  272.77   10.60
  -2  -8   2  274.67    8.90
  -2  -8   2  289.57   10.70
   2   8  -2  265.57    9.10
   2   8  -2  268.27    9.20
  -2   8   2  286.27   10.70
   2   8  -2  264.07    8.70
  -2   8   2  263.87    8.70
   2   8  -2  290.37   10.50
   1  -8  -2  162.78    6.20
   1  -8  -2  146.89    7.10
  -1  -8   2  157.18    7.20
  -1  -8   2  152.38    6.30
   1  -8  -2  157.28    6.90
  -1   8   2  156.88    7.10
   1   8  -2  152.78    6.30
   1   8  -2  159.18    7.00
   1   8  -2  154.08    6.20
   1   8  -2  144.09    5.90
  -1   8   2  150.68    6.00
   0  -8  -2    2.30    1.90
   0  -8   2   -1.90    1.80
   0  -8  -2    1.10    1.90
   0  -8   2    3.30    1.90
   0  -8   2   -0.30    1.90
   0  -8   2    3.20    1.90
   0   8   2    1.50    1.60
   0   8  -2    0.30    1.40
   0   8   2    0.80    2.10
   0   8   2    1.60    1.50
   0   8  -2    0.30    1.60
   0   8   2    3.30    2.10
  -1  -8  -2   17.20    3.00
   1  -8   2   18.00    2.80
   1  -8   2   16.30    2.90
   1  -8   2   16.00    2.40
  -1  -8  -2   16.30    2.90
   1   8   2   16.90    2.80
  -1   8  -2   14.60    2.40
   1   8   2   18.80    2.20
   1   8   2   17.40    2.40
  -1   8  -2   18.30    2.40
  -1   8  -2   16.00    2.80
   2  -8   2    6.00    2.40
  -2  -8  -2    7.30    2.70
   2  -8   2    7.60    2.80
   2  -8   2    7.90    2.00
  -2   8  -2    8.90    2.10
   2   8   2    7.70    2.10
   2   8   2    9.70    2.50
  -2   8  -2    7.90    1.80
   2   8   2    6.10    2.00
   2   8   2    3.50    2.60
  -2   8  -2    5.70    1.70
   3  -8   2  165.38    6.60
   3  -8   2  176.98    8.50
   3  -8   2  171.78    8.10
  -3  -8  -2  174.18    8.30
   3   8   2  168.08    8.20
   3   8   2  164.18    7.20
  -3   8  -2  150.68    6.30
  -3   8  -2  158.98    6.20
  -3   8  -2  169.98    6.60
  -3   8  -2  166.48    6.70
   3   8   2  157.78    7.40
  -3   8  -2  161.78    6.50
   3   8   2  167.68    7.40
   4  -8   2   55.69    5.30
  -4  -8  -2   49.20    5.50
  -4  -8  -2   47.80    3.60
   4  -8   2   47.70    3.80
   4   8   2   49.10    4.70
   4   8   2   58.39    5.50
   4   8   2   50.69    4.70
   4   8   2   60.09    5.50
  -4   8  -2   52.89    4.50
  -4   8  -2   57.29    4.30
  -5  -8  -2    2.30    2.90
   5  -8   2   -1.40    1.60
   5  -8   2    2.80    2.60
  -5  -8  -2    1.80    2.00
  -5   8  -2    4.60    2.70
   5   8   2    0.40    2.30
  -5   8  -2   -2.10    2.50
   5   8   2    2.90    3.00
   5   8   2    3.30    2.80
   5   8   2    4.70    2.50
  -5   8  -2    0.30    2.10
   6  -8   2   17.00    2.80
  -6  -8  -2   15.10    3.10
   6  -8   2   13.60    3.60
  -6  -8  -2   11.90    3.70
   6   8   2   11.00    3.10
  -6   8  -2    9.90    2.90
   6   8   2   14.60    3.10
  -6   8  -2   14.90    3.70
   6   8   2   13.00    3.80
   6   8   2   17.40    4.20
  -6   8  -2   19.10    4.20
  -7  -8  -2  139.09    9.00
   7  -8   2  139.79    9.00
   7  -8   2  148.19    6.90
  -7  -8  -2  129.89    7.70
  -7   8  -2  149.09    9.20
  -7   8  -2  139.19    9.30
   7   8   2  130.19    8.50
   7   8   2  134.89    7.50
   7   8   2  164.58    9.90
  -7   8  -2  137.99    8.10
   7   8   2  140.99    9.20
   8  -8   2    5.50    2.40
   8  -8   2    8.80    3.70
  -8  -8  -2   12.30    4.30
   8   8   2   11.10    4.40
  -8   8  -2   16.20    4.50
   8   8   2    9.60    3.20
   8   8   2   17.80    4.60
  -8   8  -2    4.20    3.90
  -9  -8  -2   77.09    7.90
   9  -8   2   84.39    5.60
   9  -8   2   86.99    8.30
  -9   8  -2   89.19    8.40
   9   8   2   72.79    8.00
   9   8   2   75.99    6.40
  -9   8  -2   98.29    9.00
   9   8   2   81.99    8.70
  10  -8   2   -0.90    2.30
  10  -8   2   -1.20    3.10
 -10  -8  -2    5.80    3.90
 -10   8  -2   -3.40    4.20
  10   8   2   -3.40    3.50
 -10   8  -2   -4.00    3.80
  10   8   2   -2.90    2.70
  10   8   2    0.40    4.00
 -10  -9   2    3.50    4.20
  10  -9  -2    4.90    3.70
  10  -9  -2   -1.90    2.50
  10   9  -2    9.50    4.80
  10   9  -2    1.00    4.40
 -10   9   2    7.80    4.40
 -10   9   2    4.60    4.30
   9  -9  -2    7.00    2.90
   9  -9  -2    1.90    3.40
  -9  -9   2   12.00    4.70
   9   9  -2    8.10    2.50
   9   9  -2    1.90    4.40
   9   9  -2    5.90    4.00
  -9   9   2    5.60    4.80
  -9   9   2    4.10    4.40
   8  -9  -2   45.30    6.60
  -8  -9   2   38.70    5.80
   8  -9  -2   31.10    4.40
  -8   9   2   46.00    6.30
   8   9  -2   30.40    5.50
  -8   9   2   20.40    5.40
   8   9  -2   36.40    5.90
   8   9  -2   34.70    3.90
  -7  -9   2    5.90    3.80
   7  -9  -2   10.40    3.00
   7  -9  -2    7.80    3.40
   7   9  -2   10.40    2.40
  -7   9   2   10.30    2.90
   7   9  -2   10.60    4.10
   7   9  -2    5.70    3.80
   7   9  -2    9.60    3.30
  -7   9   2    7.20    3.80
  -7   9   2    9.30    4.10
   6  -9  -2    0.30    2.60
   6  -9  -2    0.20    1.90
  -6  -9   2   -0.20    3.10
   6   9  -2   -1.30    2.70
  -6   9   2   -1.90    2.90
  -6   9   2    4.20    3.60
  -6   9   2    0.70    2.30
   6   9  -2   -0.70    1.70
   6   9  -2    0.30    3.30
   6   9  -2    0.80    2.30
   5  -9  -2    5.30    2.40
   5  -9  -2   13.60    3.40
  -5  -9   2   14.80    3.80
   5   9  -2    7.60    2.70
   5   9  -2   10.90    3.30
  -5   9   2   13.60    3.40
   5   9  -2    8.80    3.40
  -5   9   2    8.20    2.70
  -5   9   2    7.40    3.60
   5   9  -2   12.80    2.40
   4  -9  -2    4.00    2.20
   4  -9  -2   -0.60    2.30
  -4  -9   2    3.80    3.10
  -4   9   2    1.70    2.90
  -4   9   2   -0.50    2.00
   4   9  -2    2.50    1.50
   4   9  -2    1.70    2.80
  -4   9   2    3.60    2.50
   4   9  -2   -2.60    2.20
   4   9  -2   -0.90    2.00
   4   9  -2    0.60    1.80
   3  -9  -2   29.40    3.60
  -3  -9   2   27.20    4.00
   3  -9  -2   26.10    3.90
  -3   9   2   23.60    3.00
   3   9  -2   29.00    2.90
   3   9  -2   32.50    3.30
  -3   9   2   29.50    3.50
   3   9  -2   30.80    3.50
   3   9  -2   25.70    3.10
   3   9  -2   19.10    3.70
  -3   9   2   20.20    4.00
  -2  -9   2   34.70    4.20
   2  -9  -2   33.10    4.20
   2  -9  -2   30.90    3.60
  -2  -9   2   33.60    3.40
   2   9  -2   28.00    2.80
   2   9  -2   32.10    3.30
  -2   9   2   30.00    3.00
  -2   9   2   27.20    4.00
   2   9  -2   29.00    3.00
   2   9  -2   34.70    4.20
   1  -9  -2   73.69    5.00
   1  -9  -2   72.69    4.50
  -1  -9   2   69.09    5.40
  -1  -9   2   78.59    4.80
  -1   9   2   67.69    5.50
   1   9  -2   66.19    4.60
   1   9  -2   74.19    5.20
  -1   9   2   65.49    4.10
   1   9  -2   65.09    4.00
   0  -9   2  298.27   10.70
   0  -9   2  285.37   10.70
   0  -9  -2  310.57   11.10
   0  -9  -2  299.07   10.50
   0  -9   2  289.47   10.50
   0   9   2  289.17   11.00
   0   9   2  268.57   10.40
   1  -9   2   80.79    5.60
  -1  -9  -2   72.69    5.30
   1  -9   2   80.49    4.80
  -1  -9  -2   71.09    5.30
   1  -9   2   74.99    5.10
   1   9   2   61.59    4.00
   1   9   2   71.39    5.10
   1   9   2   77.19    4.70
  -1   9  -2   80.29    4.90
  -2  -9  -2    2.80    2.80
   2  -9   2    1.50    2.40
   2  -9   2    0.00    2.70
   2  -9   2   -1.60    1.70
  -2   9  -2   -0.60    1.90
   2   9   2    2.00    2.00
   2   9   2   -1.60    2.50
   2   9   2    2.90    2.40
   2   9   2    1.80    1.90
   3  -9   2  330.57   11.10
   3  -9   2  334.77   12.60
   3  -9   2  342.17   12.80
  -3  -9  -2  319.27   12.40
   3   9   2  314.97   11.70
  -3   9  -2  287.37   10.40
   3   9   2  328.17   11.50
   3   9   2  326.87   12.60
  -3   9  -2  317.77   10.70
   3   9   2  313.07   11.20
   4  -9   2   22.70    3.90
  -4  -9  -2   26.80    4.20
   4  -9   2   22.00    2.90
  -4   9  -2   20.00    2.30
   4   9   2   18.70    3.80
  -4   9  -2   18.00    3.10
  -4   9  -2   28.50    3.30
   4   9   2   24.00    3.50
   4   9   2   19.10    3.30
   4   9   2   21.20    3.60
   5  -9   2  339.87   13.90
   5  -9   2  343.67   11.70
  -5  -9  -2  333.17   13.80
  -5   9  -2  345.97   14.00
   5   9   2  321.17   12.80
   5   9   2  339.87   13.80
   5   9   2  340.17   12.40
  -5   9  -2  346.97   12.80
  -5   9  -2  326.27   12.30
   5   9   2  334.77   13.30
  -6  -9  -2    8.10    3.70
  -6  -9  -2    5.20    2.60
   6  -9   2    4.80    2.00
   6  -9   2    7.60    3.30
  -6   9  -2    6.40    2.50
  -6   9  -2    5.50    3.60
   6   9   2    2.90    3.40
   6   9   2    4.90    3.50
  -6   9  -2    3.90    3.10
   6   9   2    6.00    2.90
   6   9   2    4.40    2.60
   7  -9   2   -1.00    2.70
   7  -9   2    3.30    2.10
  -7  -9  -2    6.60    3.90
   7   9   2    0.10    2.50
   7   9   2    4.00    3.80
   7   9   2   -0.90    3.30
  -7   9  -2    3.30    3.80
  -7   9  -2   -0.10    2.90
  -7   9  -2    0.50    2.40
   8  -9   2   19.80    3.30
  -8  -9  -2   19.70    4.80
   8  -9   2   18.10    4.90
  -8   9  -2   21.20    4.90
   8   9   2   18.90    4.80
   8   9   2   17.10    5.10
   8   9   2   16.70    3.60
  -8   9  -2   16.80    5.30
  -9  -9  -2   36.90    6.10
   9  -9   2   54.79    7.50
   9  -9   2   47.20    4.60
   9   9   2   41.80    6.20
  -9   9  -2   45.10    6.60
  -9   9  -2   51.79    7.30
   9   9   2   32.50    6.00
 -10  -9  -2   14.50    4.50
  10  -9   2    0.60    4.00
  10  -9   2   -4.90    2.60
  10   9   2   -4.10    3.80
 -10   9  -2    2.80    4.30
 -10   9  -2    0.60    3.90
  10   9   2   -1.00    2.60
  10   9   2   -2.90    3.50
  -9 -10   2  125.99    9.80
   9 -10  -2  116.89    7.50
   9 -10  -2  106.69    9.10
  -9  10   2  114.49    9.80
  -9  10   2  112.19    9.90
   9  10  -2  114.69    9.60
   8 -10  -2    3.60    2.70
   8 -10  -2   11.80    4.30
  -8 -10   2   10.50    4.40
  -8  10   2   13.80    4.80
   8  10  -2    9.40    2.40
   8  10  -2    7.30    4.30
   8  10  -2   14.60    4.60
  -8  10   2    3.40    4.70
   7 -10  -2  203.88    9.80
   7 -10  -2  223.98   11.80
  -7 -10   2  205.78   11.60
   7  10  -2  234.98   11.90
  -7  10   2  241.88   11.70
  -7  10   2  224.28   12.30
  -7  10   2  197.18   10.30
   7  10  -2  216.88    8.50
   7  10  -2  230.08   12.10
   6 -10  -2    7.10    2.80
   6 -10  -2   11.20    3.70
  -6 -10   2    9.00    3.80
   6  10  -2    7.00    3.50
   6  10  -2   12.20    4.20
  -6  10   2    9.10    3.50
   6  10  -2   16.10    3.60
   6  10  -2    7.40    2.20
  -6  10   2    6.20    2.90
  -6  10   2    9.30    3.90
   5 -10  -2    4.40    2.50
  -5 -10   2    6.60    3.60
   5 -10  -2    2.40    3.00
  -5  10   2    3.90    2.50
   5  10  -2   -0.60    2.30
  -5  10   2    1.30    3.30
  -5  10   2    2.00    2.80
   5  10  -2    0.60    2.90
   5  10  -2    1.20    1.90
   5  10  -2    2.70    2.90
  -4 -10   2  161.28    8.80
   4 -10  -2  140.89    7.30
   4 -10  -2  157.68    8.60
   4  10  -2  135.69    8.30
   4  10  -2  155.78    7.80
  -4  10   2  137.19    6.80
   4  10  -2  133.09    6.40
   4  10  -2  130.99    7.20
  -4  10   2  138.99    7.10
  -4  10   2  140.29    8.60
   3 -10  -2   37.70    4.60
   3 -10  -2   40.70    4.20
  -3 -10   2   29.60    4.40
  -3  10   2   30.10    4.40
   3  10  -2   32.60    3.40
   3  10  -2   33.10    3.80
   3  10  -2   33.60    3.60
   3  10  -2   26.10    4.20
  -3  10   2   31.60    3.40
  -2 -10   2   68.19    5.80
   2 -10  -2   68.79    5.30
   2 -10  -2   62.49    5.60
   2  10  -2   68.99    5.70
   2  10  -2   70.59    4.70
  -2  10   2   73.89    6.20
  -2  10   2   60.99    3.90
   2  10  -2   69.09    4.00
   1 -10  -2  106.39    5.70
   1 -10  -2  109.89    6.40
  -1 -10   2  107.49    6.60
  -1 -10   2   98.39    5.70
   1  10  -2  111.49    5.90
  -1  10   2  110.09    6.90
   1  10  -2  110.99    6.50
  -1  10   2  106.69    6.70
   0 -10   2  428.76   14.20
   0 -10  -2  407.76   14.40
   0 -10  -2  411.66   13.90
   0 -10   2  415.76   14.00
   0  10  -2  407.36   14.00
   0  10   2  412.56   14.50
   0  10   2  409.76   14.00
   1 -10   2  154.98    7.10
  -1 -10  -2  156.78    7.70
   1 -10   2  153.58    7.60
  -1 -10  -2  133.19    7.50
   1 -10   2  158.58    7.80
   1  10   2  150.88    7.00
   1  10   2  149.49    7.60
  -1  10  -2  161.28    7.30
   2 -10   2   54.89    5.00
   2 -10   2   56.29    5.50
  -2 -10  -2   44.50    4.70
   2 -10   2   49.10    4.20
  -2  10  -2   59.09    4.40
   2  10   2   59.29    5.50
   2  10   2   58.19    4.20
   2  10   2   45.90    3.90
   2  10   2   48.40    4.70
   3 -10   2  179.48    9.00
   3 -10   2  179.08    7.70
  -3 -10  -2  174.78    9.00
   3  10   2  184.88    9.30
   3  10   2  187.78    8.40
   3  10   2  196.38    8.20
  -3  10  -2  176.18    7.30
   3  10   2  172.08    7.80
  -4 -10  -2  176.58    9.50
   4 -10   2  189.58    7.80
   4 -10   2  191.78    9.60
  -4  10  -2  194.28    9.90
  -4  10  -2  188.98    8.10
   4  10   2  185.08    9.60
   4  10   2  173.88    8.40
  -4  10  -2  177.28    7.10
  -4  10  -2  186.28    7.80
   4  10   2  178.58    8.40
   4  10   2  191.68    8.90
  -5 -10  -2   86.19    7.20
   5 -10   2   86.19    5.20
   5 -10   2   87.79    7.10
  -5  10  -2   94.69    6.30
   5  10   2   94.39    7.40
   5  10   2   99.99    7.30
   5  10   2   86.09    6.10
   5  10   2   92.39    6.60
  -5  10  -2   91.99    7.60
  -5  10  -2   80.29    5.70
  -6 -10  -2   53.79    6.60
   6 -10   2   68.29    6.80
   6 -10   2   55.09    4.40
  -6  10  -2   66.99    6.20
   6  10   2   63.19    5.50
   6  10   2   57.19    6.50
  -6  10  -2   70.69    7.10
  -6  10  -2   57.69    5.20
   6  10   2   47.00    5.70
   6  10   2   57.89    6.70
  -7 -10  -2  122.49    9.00
   7 -10   2  114.59    6.40
   7 -10   2  121.89    9.20
   7  10   2  120.69    9.10
   7  10   2  145.99    9.50
  -7  10  -2  127.59    9.30
   7  10   2  123.39    7.10
  -7  10  -2  103.29    7.50
  -7  10  -2  124.79    8.60
  -8 -10  -2    5.50    4.00
   8 -10   2    7.80    4.10
   8 -10   2    8.00    2.60
  -8  10  -2    5.70    4.40
   8  10   2    9.40    3.20
   8  10   2    6.30    4.30
   8  10   2   -2.70    3.80
  -8  10  -2   10.30    4.30
   9 -10   2   11.00    4.30
   9 -10   2   16.10    3.30
  -9 -10  -2   21.50    4.90
   9  10   2   20.90    5.20
   9  10   2   11.10    3.50
  -9  10  -2   10.30    4.80
  -9  10  -2   15.00    5.30
   9  10   2   13.30    4.80
   9 -11  -2   17.50    3.70
  -9 -11   2    7.70    4.60
   9 -11  -2   14.40    4.80
   9  11  -2   25.10    5.50
   9  11  -2   15.40    5.50
  -9  11   2    8.30    4.60
  -9  11   2   11.70    5.20
  -8 -11   2    4.80    3.90
   8 -11  -2   -2.50    2.40
   8 -11  -2    3.30    3.30
   8  11  -2    2.40    3.80
   8  11  -2    0.80    2.20
  -8  11   2   -0.90    3.80
   8  11  -2   -0.60    3.70
  -8  11   2   -0.90    3.60
   7 -11  -2   53.89    5.40
  -7 -11   2   65.69    7.30
   7 -11  -2   58.59    7.00
  -7  11   2   57.49    7.00
   7  11  -2   54.69    7.00
   7  11  -2   66.59    7.40
  -7  11   2   57.99    7.70
   7  11  -2   54.19    4.30
   6 -11  -2   69.99    5.70
   6 -11  -2   76.29    7.20
  -6 -11   2   62.59    7.00
  -6  11   2   59.39    6.80
   6  11  -2   65.19    6.30
   6  11  -2   71.79    7.30
   6  11  -2   63.69    4.60
   6  11  -2   64.69    6.70
  -6  11   2   79.59    5.90
  -6  11   2   73.49    6.70
  -5 -11   2  165.98    9.90
   5 -11  -2  173.48    9.90
   5 -11  -2  192.28    8.90
   5  11  -2  174.68    8.80
   5  11  -2  186.48    9.50
  -5  11   2  196.68   10.70
  -5  11   2  175.18    8.40
  -5  11   2  183.48    8.90
   5  11  -2  166.28    9.80
   5  11  -2  173.98    7.50
   4 -11  -2    5.30    2.90
  -4 -11   2    4.10    3.40
   4 -11  -2    3.10    2.60
  -4  11   2    2.10    3.30
  -4  11   2    3.70    2.60
   4  11  -2    5.70    2.90
   4  11  -2    5.70    2.30
   4  11  -2    7.20    3.30
   4  11  -2    5.90    2.70
  -4  11   2    6.20    2.40
   3 -11  -2   41.20    5.10
  -3 -11   2   35.40    4.80
   3 -11  -2   32.70    4.10
  -3  11   2   34.90    4.90
   3  11  -2   40.80    4.10
   3  11  -2   42.30    4.10
   3  11  -2   38.80    4.30
   3  11  -2   33.60    4.80
   2 -11  -2   71.09    5.70
  -2 -11   2   80.09    6.40
   2 -11  -2   77.49    6.30
  -2  11   2   78.29    6.40
   2  11  -2   74.29    6.00
  -2  11   2   81.49    4.80
   2  11  -2   81.29    4.90
   2  11  -2   71.79    4.90
   1 -11  -2   68.39    4.90
   1 -11  -2   73.29    5.60
  -1 -11   2   69.09    5.80
   1  11  -2   66.49    5.00
  -1  11   2   70.29    5.80
   1  11  -2   64.79    5.50
  -1  11   2   70.79    5.90
   0 -11   2  173.58    8.20
   0 -11  -2  180.18    8.00
   0 -11  -2  170.78    8.50
   0  11   2  175.98    8.60
   0  11  -2  162.28    8.10
   0  11  -2  169.48    8.00
   0  11   2  173.78    8.10
   1 -11   2   62.09    4.90
  -1 -11  -2   58.09    5.40
  -1 -11  -2   53.69    5.30
   1 -11   2   58.89    5.30
   1  11   2   61.29    4.90
  -1  11  -2   52.39    4.80
   1  11   2   54.39    5.20
   2 -11   2    1.70    2.40
  -2 -11  -2   -2.90    2.60
   2 -11   2   -3.70    1.70
   2  11   2    0.40    1.60
  -2  11  -2    0.00    2.00
   2  11   2    1.60    2.10
   2  11   2   -0.20    2.60
   2  11   2    1.50    2.30
   3 -11   2   10.00    3.20
   3 -11   2   12.30    2.80
  -3 -11  -2   10.20    3.80
  -3  11  -2   14.90    2.80
   3  11   2   14.50    3.10
   3  11   2   12.90    3.80
   3  11   2   14.90    2.80
  -3  11  -2   10.10    3.90
   3  11   2    9.80    3.10
  -4 -11  -2    2.40    3.20
   4 -11   2    2.90    2.20
   4 -11   2    3.00    2.90
  -4  11  -2    2.30    2.20
   4  11   2    2.10    3.20
   4  11   2    2.80    2.50
  -4  11  -2    0.90    1.80
  -4  11  -2    3.80    3.40
   4  11   2    3.50    2.50
   4  11   2    3.60    2.90
  -5 -11  -2  135.49    9.10
   5 -11   2  146.29    7.10
   5 -11   2  143.39    9.00
  -5  11  -2  151.68    7.90
   5  11   2  153.28    8.80
   5  11   2  153.28    9.30
   5  11   2  139.19    8.10
   5  11   2  134.99    7.60
  -5  11  -2  162.38    9.80
  -5  11  -2  151.08    7.40
  -6 -11  -2    6.90    3.90
   6 -11   2    6.00    2.40
   6 -11   2    6.10    3.40
  -6  11  -2    9.60    3.50
   6  11   2    5.80    3.90
  -6  11  -2    1.00    2.40
   6  11   2    2.40    3.40
  -6  11  -2    5.40    4.30
   6  11   2    2.30    2.60
   6  11   2    5.40    3.00
   7 -11   2   -0.80    3.40
  -7 -11  -2    0.10    3.50
   7 -11   2    4.20    2.50
   7  11   2   -0.90    3.60
  -7  11  -2    1.10    3.90
  -7  11  -2    3.90    3.50
   7  11   2   -2.50    2.50
   7  11   2   -1.50    3.50
   8 -11   2   34.70    5.90
  -8 -11  -2   39.10    6.10
   8 -11   2   52.09    4.70
  -8  11  -2   54.69    7.50
   8  11   2   40.30    6.50
  -8  11  -2   46.10    6.40
   8  11   2   37.90    6.20
   8  11   2   43.90    4.90
   9 -11   2   39.60    6.60
  -9 -11  -2   37.30    6.50
   9 -11   2   35.30    4.60
   9  11   2   29.50    4.30
  -9  11  -2   37.20    6.20
   9  11   2   34.50    6.80
  -9  11  -2   51.19    7.00
   9  11   2   29.40    5.90
  -8 -12   2   28.10    5.90
   8 -12  -2   21.30    5.40
   8 -12  -2   18.80    3.90
   8  12  -2   20.10    5.50
  -8  12   2    9.60    4.60
  -8  12   2   12.30    5.10
   8  12  -2   10.60    4.60
   7 -12  -2   17.00    3.60
   7 -12  -2   10.70    4.10
  -7 -12   2   15.00    5.00
   7  12  -2    9.80    4.80
   7  12  -2   16.40    2.80
   7  12  -2    3.10    3.80
  -7  12   2   12.30    5.00
  -7  12   2   18.30    4.80
   6 -12  -2   47.70    6.30
   6 -12  -2   45.60    5.20
  -6 -12   2   47.00    6.50
   6  12  -2   40.40    5.60
  -6  12   2   42.20    5.50
  -6  12   2   45.90    6.80
   6  12  -2   43.40    6.20
   6  12  -2   35.50    5.40
   6  12  -2   39.60    4.00
  -6  12   2   40.50    5.00
   5 -12  -2   59.69    7.00
  -5 -12   2   46.00    6.10
   5 -12  -2   56.69    5.30
  -5  12   2   56.29    5.80
   5  12  -2   55.09    4.50
  -5  12   2   48.80    5.20
   5  12  -2   48.00    5.50
   5  12  -2   69.39    6.30
   5  12  -2   46.10    6.00
  -5  12   2   67.49    7.40
  -4 -12   2    5.40    3.80
   4 -12  -2    9.30    3.00
   4 -12  -2   14.30    3.80
   4  12  -2    8.50    2.80
   4  12  -2   16.00    3.00
  -4  12   2   11.20    2.90
   4  12  -2    8.30    3.20
  -4  12   2    4.00    3.70
   4  12  -2    6.40    3.50
   3 -12  -2  120.99    8.10
   3 -12  -2  120.39    7.30
  -3 -12   2  116.29    8.10
   3  12  -2  112.19    6.40
   3  12  -2  123.89    8.10
  -3  12   2  119.39    8.40
  -2 -12   2   19.20    4.00
   2 -12  -2   16.50    3.50
   2  12  -2   22.40    4.10
  -2  12   2   20.70    3.00
   2  12  -2   15.40    3.00
   2  12  -2   15.40    2.90
  -2  12   2   17.00    3.90
   1 -12  -2   13.20    3.40
  -1 -12   2   12.40    3.50
   1 -12  -2   16.80    3.10
   1  12  -2   18.00    3.20
   1  12  -2   15.70    3.50
  -1  12   2   11.80    3.50
  -1  12   2   15.80    3.70
   1  12  -2   11.00    3.10
   0 -12  -2   -0.50    2.70
   0 -12   2    2.10    2.70
   0 -12  -2   -2.30    2.30
   0  12   2   -2.00    2.60
   0  12  -2    3.00    2.60
   0  12   2    1.00    2.70
   0  12  -2    1.60    2.30
   0  12  -2    2.90    2.80
   1 -12   2   -1.20    2.30
  -1 -12  -2   -1.30    2.70
  -1  12  -2    0.20    2.70
   1  12   2    0.30    2.50
  -1  12  -2    0.80    2.30
   1  12   2   -1.30    2.30
  -2 -12  -2  366.26   14.40
   2 -12   2  378.06   14.40
   2 -12   2  353.36   13.20
   2  12   2  359.26   13.70
  -2  12  -2  370.26   13.10
   2  12   2  358.06   12.20
   2  12   2  371.36   14.60
  -2  12  -2  397.06   14.80
   3 -12   2   46.30    5.20
   3 -12   2   39.10    4.40
  -3 -12  -2   40.30    5.30
  -3  12  -2   39.50    5.40
   3  12   2   36.90    4.30
   3  12   2   35.90    4.50
   3  12   2   36.40    5.20
  -3  12  -2   37.90    4.00
   3  12   2   40.60    4.90
  -4 -12  -2   37.10    5.50
   4 -12   2   44.70    4.40
   4 -12   2   44.60    5.70
  -4  12  -2   36.80    5.50
   4  12   2   47.90    5.00
   4  12   2   35.00    4.60
   4  12   2   46.30    5.60
  -4  12  -2   43.90    3.90
   4  12   2   48.00    5.70
  -5 -12  -2    1.40    3.60
   5 -12   2    2.00    3.10
   5 -12   2   -0.50    2.10
   5  12   2    0.50    2.50
  -5  12  -2   -2.90    3.30
  -5  12  -2    1.20    2.50
   5  12   2    0.80    3.20
   5  12   2   -0.50    2.40
  -5  12  -2   -1.30    2.10
   5  12   2    2.60    3.10
  -6 -12  -2   -6.00    3.20
   6 -12   2    0.30    2.20
   6 -12   2   -3.40    2.30
  -6  12  -2   -1.20    2.20
   6  12   2   -3.80    3.20
   6  12   2    0.10    3.30
  -6  12  -2    3.40    3.20
   6  12   2   -2.30    2.40
  -6  12  -2    5.80    4.20
   7 -12   2   24.00    3.60
   7 -12   2   30.70    5.60
  -7 -12  -2   25.20    5.50
   7  12   2   29.50    4.30
   7  12   2   32.70    5.80
   7  12   2   28.50    5.40
  -7  12  -2   30.30    5.20
  -7  12  -2   24.00    5.60
   8 -12   2   38.90    4.40
  -8 -12  -2   37.60    6.50
   8 -12   2   39.60    6.00
  -8  12  -2   50.09    7.50
   8  12   2   33.50    6.10
   8  12   2   36.40    6.00
  -8  12  -2   50.59    6.70
   8  12   2   40.40    4.80
   8 -13  -2    1.70    3.20
  -8 -13   2    8.40    4.90
   8 -13  -2    4.20    3.00
   8  13  -2    1.50    4.20
  -8  13   2    8.60    4.60
   8  13  -2   -2.80    3.60
  -8  13   2   -0.40    3.80
   7 -13  -2    8.10    3.70
   7 -13  -2    8.50    3.40
  -7 -13   2    9.80    4.90
   7  13  -2   13.20    4.90
   7  13  -2    8.50    3.90
  -7  13   2   14.40    5.60
  -7  13   2    9.40    4.10
   6 -13  -2   -0.60    3.10
  -6 -13   2   -4.10    3.60
   6 -13  -2   -2.90    2.30
   6  13  -2   -2.90    3.60
   6  13  -2   -1.70    2.00
  -6  13   2    5.30    3.10
   6  13  -2   -1.90    3.00
  -6  13   2   -0.90    3.10
  -6  13   2   -4.30    3.90
  -5 -13   2   62.89    7.10
   5 -13  -2   65.19    7.50
   5 -13  -2   62.39    6.10
   5  13  -2   60.09    4.90
   5  13  -2   67.99    7.40
   5  13  -2   62.89    6.50
  -5  13   2   72.59    5.70
  -5  13   2   65.69    6.10
   5  13  -2   61.59    6.30
  -5  13   2   69.49    7.70
   4 -13  -2   63.69    6.80
  -4 -13   2   48.20    6.20
   4 -13  -2   52.89    5.60
   4  13  -2   53.99    5.30
   4  13  -2   46.60    5.40
  -4  13   2   48.50    6.20
   4  13  -2   52.99    4.70
   4  13  -2   63.29    6.70
   3 -13  -2   12.70    4.10
   3 -13  -2    8.50    3.00
  -3 -13   2    8.10    3.80
   3  13  -2    5.50    2.80
  -3  13   2    9.90    3.90
   3  13  -2    4.80    3.50
   2 -13  -2    2.90    2.80
  -2 -13   2    1.10    3.10
  -2  13   2    1.70    3.30
   2  13  -2    0.70    2.90
   2  13  -2    3.30    2.30
  -2  13   2    1.60    2.80
   2  13  -2    4.50    2.50
  -2  13   2    1.50    2.20
  -1 -13   2  188.78    9.60
   1 -13  -2  185.98    9.50
   1 -13  -2  161.98    8.10
   1  13  -2  175.48    9.40
   1  13  -2  170.48    8.50
   1  13  -2  186.48    8.80
  -1  13   2  205.68   10.10
  -1  13   2  194.28    9.70
   0 -13  -2   -2.30    2.40
   0 -13  -2    0.20    2.80
   0  13  -2   -0.30    2.20
   0  13   2   -1.30    2.40
   0  13  -2    3.80    2.70
   0  13   2    1.00    2.90
   0  13  -2    3.90    3.10
  -1 -13  -2    3.20    3.00
   1  13   2    4.10    3.30
  -1  13  -2    4.90    2.90
  -1  13  -2   -1.40    2.80
   1  13   2    6.30    3.00
  -1  13  -2    4.90    2.60
   1  13   2    4.10    2.80
   2 -13   2   43.90    5.40
  -2 -13  -2   33.70    4.90
   2 -13   2   45.40    4.90
   2  13   2   43.50    5.10
  -2  13  -2   40.70    4.30
   2  13   2   37.80    5.40
  -2  13  -2   35.40    5.30
   3 -13   2   26.40    3.80
  -3 -13  -2   22.90    4.50
   3 -13   2   27.80    4.60
   3  13   2   25.50    4.90
  -3  13  -2   29.90    4.90
   3  13   2   28.00    3.50
   3  13   2   29.60    4.30
  -3  13  -2   21.80    3.40
   3  13   2   22.90    3.60
  -4 -13  -2   94.69    8.20
   4 -13   2   85.19    7.60
   4 -13   2   96.39    6.10
   4  13   2  100.59    8.10
   4  13   2   96.39    6.40
   4  13   2   96.39    7.10
  -4  13  -2   83.29    8.10
   4  13   2   90.39    6.70
  -5 -13  -2    3.10    4.10
   5 -13   2   -1.30    3.10
   5 -13   2    3.40    2.50
   5  13   2    4.00    3.60
  -5  13  -2    3.60    4.10
   5  13   2    6.30    3.00
   5  13   2   -0.70    3.20
   5  13   2    2.30    2.60
   6 -13   2   -3.40    2.90
   6 -13   2   -3.10    2.10
  -6 -13  -2   -2.80    3.60
   6  13   2   -0.50    3.30
   6  13   2    2.50    2.60
  -6  13  -2   -3.20    2.10
   6  13   2   -0.30    3.70
  -6  13  -2   -0.60    3.00
  -6  13  -2    4.40    4.30
   7 -13   2   -1.00    2.60
   7 -13   2    1.20    3.30
  -7 -13  -2    9.40    4.70
   7  13   2   -4.40    2.40
   7  13   2   -1.30    3.60
   7  13   2    1.50    3.80
  -7  13  -2    1.30    4.90
  -7  13  -2    0.40    3.30
   8  13   2    4.90    4.70
  -8  13  -2    1.40    4.70
   7 -14  -2   30.30    6.00
  -7 -14   2   35.80    6.30
   7 -14  -2   24.50    4.50
   7  14  -2   28.60    5.10
   7  14  -2   23.10    5.80
  -7  14   2   37.00    5.50
  -7  14   2   36.70    7.40
  -6 -14   2   35.30    6.20
   6 -14  -2   43.90    6.20
   6 -14  -2   36.70    5.00
  -6  14   2   42.60    5.40
   6  14  -2   38.80    6.40
   6  14  -2   39.10    5.50
   6  14  -2   29.10    3.60
  -6  14   2   30.40    6.20
  -5 -14   2    4.50    4.00
   5 -14  -2    0.80    3.40
   5 -14  -2    2.50    2.90
   5  14  -2    2.70    3.10
   5  14  -2    4.30    3.80
  -5  14   2    3.00    2.70
   5  14  -2   -5.40    2.80
  -5  14   2    1.40    4.50
   5  14  -2   -0.20    2.30
   4 -14  -2   59.39    7.50
  -4 -14   2   48.30    6.70
   4 -14  -2   61.89    6.10
  -4  14   2   50.89    6.80
   4  14  -2   67.09    5.30
   4  14  -2   66.49    5.70
   4  14  -2   65.29    7.10
   3 -14  -2  173.08    9.40
  -3 -14   2  179.28   10.50
  -3  14   2  168.28   10.40
  -3  14   2  179.48   10.70
   3  14  -2  160.28   10.00
   3  14  -2  173.58    8.40
  -2 -14   2    6.90    3.90
   2 -14  -2   15.20    3.80
  -2  14   2   15.20    3.10
   2  14  -2   12.10    3.90
  -2  14   2   10.90    3.90
   2  14  -2   12.00    3.20
  -2  14   2    6.80    3.90
   2  14  -2   15.50    3.30
  -1 -14   2    3.10    3.30
   1 -14  -2    1.40    3.00
   1  14  -2    3.00    2.80
  -1  14   2    0.70    3.20
  -1  14   2    3.20    3.00
   1  14  -2    3.70    2.70
   1  14  -2    1.80    3.00
   0 -14  -2   80.19    6.40
   0  14  -2   73.49    6.40
   0  14   2   76.29    6.40
   0  14  -2   67.99    6.20
   0  14  -2   71.29    6.40
   0  14   2   72.89    6.70
   0  14  -2   73.69    6.10
  -1 -14  -2  114.39    7.80
  -1  14  -2  112.59    7.40
   1  14   2  112.39    7.60
  -1  14  -2  118.99    7.50
   1  14   2  107.39    6.90
  -1  14  -2  113.69    8.10
   1  14   2  133.39    8.60
  -1  14  -2  123.19    7.80
  -2 -14  -2  288.57   12.90
  -2  14  -2  293.77   11.50
   2  14   2  282.17   13.20
   2  14   2  288.37   12.30
  -2  14  -2  278.47   13.10
   2  14   2  263.17   10.60
   3 -14   2   60.29    5.50
  -3 -14  -2   56.89    6.80
   3 -14   2   60.09    6.70
   3  14   2   64.49    7.20
   3  14   2   53.69    5.60
  -3  14  -2   50.09    4.80
   3  14   2   57.89    5.10
  -3  14  -2   73.99    8.00
   4 -14   2   88.39    6.30
  -4 -14  -2   86.99    8.00
   4 -14   2   98.99    8.20
  -4  14  -2   85.89    5.40
   4  14   2   84.99    6.40
   4  14   2  106.99    8.70
   4  14   2   80.09    6.80
  -4  14  -2  100.69    8.90
   5 -14   2    5.90    3.70
  -5 -14  -2    3.50    4.10
   5 -14   2    1.80    2.80
   5  14   2    0.90    3.40
   5  14   2    2.00    3.60
   5  14   2    0.70    2.70
   5  14   2    1.60    3.80
  -5  14  -2    7.80    4.80
   6 -14   2   49.90    5.20
  -6 -14  -2   44.40    6.70
   6 -14   2   59.79    7.70
  -6  14  -2   49.99    6.10
   6  14   2   67.59    7.40
   6  14   2   44.50    6.60
   6  14   2   40.80    4.90
  -6  14  -2   61.79    8.10
  -6  14  -2   55.19    6.70
   7 -14   2   71.49    6.20
   7 -14   2   69.99    8.00
  -7 -14  -2   77.29    8.70
   7  14   2   92.09    8.50
   7  14   2   82.59    6.30
   7  14   2   82.39    8.70
  -7  14  -2   89.29    9.40
  -7  14  -2   90.89    7.80
  -6 -15   2    8.30    4.60
   6 -15  -2    3.70    3.50
   6 -15  -2    3.90    3.10
  -6  15   2    5.00    3.40
  -6  15   2    9.50    5.40
   6  15  -2   -3.60    3.80
   6  15  -2   -1.10    3.30
   5 -15  -2   42.90    5.40
  -5 -15   2   39.10    6.30
   5 -15  -2   36.40    5.80
   5  15  -2   58.49    6.30
   5  15  -2   41.10    4.50
  -5  15   2   42.70    6.90
   5  15  -2   41.50    6.60
   4 -15  -2    3.40    3.10
  -4 -15   2   -1.60    3.70
   4  15  -2    0.40    2.80
   4  15  -2    0.60    2.60
   4  15  -2   -0.40    3.90
  -4  15   2    8.20    4.60
  -3 -15   2   33.10    5.80
   3 -15  -2   41.20    5.30
  -3  15   2   35.00    5.80
  -3  15   2   18.30    5.10
   3  15  -2   43.90    5.00
   3  15  -2   34.30    5.50
   2 -15  -2  134.69    8.50
  -2 -15   2  125.59    8.90
   2  15  -2  111.79    8.30
   2  15  -2  110.99    6.90
   2  15  -2  123.79    7.60
  -2  15   2  112.49    6.80
  -2  15   2  124.99    8.90
  -2  15   2  115.49    8.70
   1 -15  -2   43.50    5.70
   1  15  -2   44.50    5.20
  -1  15   2   39.90    5.40
   1  15  -2   55.49    6.10
   1  15  -2   40.60    5.50
  -1  15   2   41.50    5.60
  -1  15   2   41.90    4.80
   0 -15  -2  135.89    8.30
   0  15   2  136.09    8.50
   0  15   2  148.69    9.10
   0  15   2  144.99    9.20
   0  15  -2  135.29    8.40
   0  15  -2  145.19    8.80
   0  15  -2  134.69    8.50
   0  15  -2  140.59    8.60
  -1 -15  -2   13.80    4.00
   1  15   2    5.40    3.60
   1  15   2   10.90    3.60
   1  15   2    6.70    3.40
  -1  15  -2   13.50    4.10
  -1  15  -2   11.10    3.40
  -1  15  -2   14.80    3.90
  -1  15  -2    9.60    3.40
  -2 -15  -2   -3.70    3.20
  -2  15  -2   -3.50    2.30
  -2  15  -2    1.40    2.90
  -2  15  -2   -0.60    2.60
   2  15   2   -1.20    3.00
   2  15   2    2.40    3.60
  -2  15  -2   -2.30    3.40
  -3 -15  -2   25.10    5.10
   3 -15   2   37.50    5.80
   3  15   2   27.60    5.60
  -3  15  -2   22.00    5.20
   3  15   2   24.20    4.20
   4 -15   2  148.49   10.20
   4 -15   2  151.68    8.40
  -4 -15  -2  162.28   10.60
   4  15   2  144.89    8.80
  -4  15  -2  138.59    7.10
   4  15   2  148.79   10.60
  -4  15  -2  153.38   10.80
   4  15   2  149.79    8.80
   5 -15   2   75.09    7.90
   5 -15   2   70.19    6.00
  -5 -15  -2   75.19    8.20
  -5  15  -2   73.79    8.40
   5  15   2   79.09    7.20
   5  15   2   67.09    6.20
   5  15   2   62.19    7.60
   6 -15   2  126.19    7.90
   6 -15   2  130.79   10.00
  -6 -15  -2  132.09   10.30
  -6  15  -2  122.49   10.50
   6  15   2  125.39    9.20
   6  15   2  123.79    7.70
   6  15   2  137.49   10.40
  -5 -16   2    9.60    4.90
   5 -16  -2    1.20    3.10
  -5  16   2    5.30    4.90
   5  16  -2    3.00    4.20
  -4 -16   2    6.90    4.40
   4 -16  -2   -2.60    2.90
   4  16  -2    1.90    2.50
  -4  16   2    1.40    4.20
  -4  16   2   -0.90    3.60
   4  16  -2    1.10    3.50
  -3 -16   2    5.60    4.20
   3 -16  -2    7.50    3.60
  -3  16   2    3.90    3.60
   3  16  -2   -0.40    3.30
  -3  16   2    2.80    4.10
   3  16  -2    4.70    2.50
   2 -16  -2    1.20    3.20
  -2 -16   2   -5.50    3.10
   2  16  -2   -1.40    2.70
   2  16  -2    1.60    3.50
  -2  16   2   -0.70    3.20
  -2  16   2   -0.90    2.60
   2  16  -2   -1.60    2.50
  -2  16   2   -1.10    3.70
   1  16  -2   28.30    4.40
   1  16  -2   31.00    5.30
  -1  16   2   17.00    4.60
   1  16  -2   25.40    4.30
  -1  16   2   23.30    4.70
  -1  16   2   22.40    4.10
   0  16   2   22.20    4.50
   0  16   2   25.90    4.90
   0  16  -2   20.70    4.70
   0  16  -2   37.00    5.10
   0  16   2   24.00    4.70
   0  16  -2   32.70    4.90
   0  16  -2   34.30    5.00
  -1 -16  -2    0.50    3.30
  -1  16  -2    3.20    3.00
   1  16   2    3.10    2.90
   1  16   2   -2.20    3.00
  -1  16  -2    5.10    3.70
  -1  16  -2   -2.30    2.90
  -1  16  -2    6.20    3.20
   1  16   2    4.90    3.70
  -2 -16  -2    5.80    3.80
   2  16   2    3.50    3.30
  -2  16  -2    4.00    3.20
  -2  16  -2    2.10    3.30
  -2  16  -2    2.50    2.60
   2  16   2   -0.20    3.40
  -2  16  -2    0.00    3.60
  -3 -16  -2   21.40    5.20
   3  16   2   19.10    5.10
  -3  16  -2   21.20    5.30
  -3  16  -2   28.50    5.30
   3  16   2   14.80    4.10
  -3  16  -2   22.90    3.50
  -3  16  -2   21.20    4.30
  -4 -16  -2   19.30    5.20
   4 -16   2   16.50    4.60
   4  16   2   26.00    5.60
   4  16   2   19.20    4.20
  -4  16  -2   21.60    5.80
   5 -16   2   -2.10    3.10
  -5 -16  -2    1.00    4.10
   5 -16   2    4.80    3.20
   5  16   2   -3.70    3.50
   5  16   2   -0.90    2.80
   5  16   2   -0.70    3.30
  -5  16  -2    5.30    4.40
   3 -17  -2   14.40    4.20
  -3 -17   2   21.80    5.40
  -3  17   2   16.20    4.80
  -3  17   2   13.40    5.30
   3  17  -2   10.20    3.40
   3  17  -2    9.00    4.30
   2  17  -2    6.80    3.30
  -2  17   2    3.70    2.70
   2  17  -2    5.70    4.00
  -2  17   2    3.70    3.40
  -2  17   2    9.70    4.50
   1  17  -2   15.80    3.70
   1  17  -2    8.20    3.90
  -1  17   2   15.30    4.00
   1  17  -2   17.50    4.00
  -1  17   2   21.00    4.80
   1  17  -2   13.30    4.00
  -1  17   2   13.60    4.40
  -1  17   2    8.40    4.30
   0  17  -2    2.90    3.40
   0  17   2    2.00    3.50
   0  17   2    4.50    3.70
   0  17  -2    9.30    3.80
   0  17  -2    5.00    3.30
   0  17   2    2.40    3.60
   0  17  -2    9.50    3.80
  -1 -17  -2    0.40    3.50
  -1  17  -2   -1.60    3.40
  -1  17  -2    1.20    2.80
   1  17   2   -2.70    3.00
  -1  17  -2    0.80    3.00
   1  17   2    4.10    3.10
  -1  17  -2   -5.20    3.30
   1  17   2   -0.70    3.10
  -2 -17  -2   30.40    5.40
  -2  17  -2   21.30    4.10
  -2  17  -2   15.90    4.80
  -2  17  -2   20.00    4.30
  -2  17  -2   23.80    4.80
   2  17   2   24.10    4.80
   2  17   2   17.40    5.00
  -3 -17  -2    0.90    4.00
   3  17   2    1.10    4.30
  -3  17  -2    0.70    2.80
  -3  17  -2    5.20    2.60
  -3  17  -2   10.20    4.90
   3  17   2    1.70    3.30
  -3  17  -2    7.80    3.90
   0  18   2    5.10    3.90
   0  18   2    1.90    3.40
   0  18   2    4.50    3.60
   0  18  -2    2.60    3.40
   0  18  -2    1.60    3.00
   0  18  -2   -4.60    3.10
   0  18   2   -2.20    2.60
  11   0  -3   35.00    7.10
  11   0  -3   21.80    4.20
 -11   0   3   32.60    6.70
 -11   0   3   35.40    4.90
  11   0  -3   37.40    5.50
  10   0  -3    0.70    2.70
  10   0  -3   -1.60    2.80
 -10   0   3    3.50    2.70
 -10   0   3   -0.30    3.60
  10   0  -3   -0.30    3.20
 -10   0   3   -2.40    2.90
   9   0  -3    4.90    2.80
  -9   0   3    8.00    3.00
   9   0  -3    5.40    3.30
  -9   0   3    4.70    3.60
  -9   0   3    7.90    2.70
   9   0  -3    3.00    3.00
  -8   0   3   -1.10    2.10
   8   0  -3   -1.00    2.20
   8   0  -3    4.10    3.00
   8   0  -3   -2.40    2.30
  -8   0   3    0.10    3.10
  -8   0   3    1.90    2.70
  -7   0   3  444.66   16.60
   7   0  -3  439.96   14.80
  -7   0   3  437.46   14.50
   7   0  -3  417.66   15.20
   7   0  -3  437.96   16.10
  -7   0   3  415.66   13.70
  -6   0   3    1.10    1.90
   6   0  -3    0.90    2.40
   6   0  -3   -2.70    2.20
  -6   0   3   -1.50    2.80
   6   0  -3   -1.30    1.30
  -6   0   3   -0.30    2.40
   6   0  -3   -1.50    1.80
  -5   0   3  410.36   13.30
   5   0  -3  437.16   13.10
  -5   0   3  430.66   14.70
  -5   0   3  460.95   13.90
   5   0  -3  445.56   14.30
  -5   0   3  456.45   15.20
   5   0  -3  433.66   13.70
  -5   0   3  457.05   13.30
   5   0  -3  466.75   15.10
   5   0  -3  423.46   14.70
  -5   0   3  437.56   13.60
   4   0  -3    0.20    1.20
  -4   0   3   -0.20    1.10
  -4   0   3   -0.30    1.60
  -4   0   3   -1.80    1.50
   4   0  -3   -1.60    1.00
   4   0  -3   -1.30    1.40
   4   0  -3    0.30    1.70
   4   0  -3   -0.20    1.10
   4   0  -3    1.80    1.60
  -4   0   3    0.50    1.10
  -4   0   3   -0.90    1.20
  -4   0   3    1.90    1.90
  -3   0   3 6578.64  162.58
  -3   0   3 6243.68  162.28
  -3   0   3 6438.06  163.28
  -3   0   3 6222.38  162.78
   3   0  -3 6340.67  162.08
   3   0  -3 6295.07  163.28
   3   0  -3 6338.47  162.48
   3   0  -3 6281.37  163.28
  -3   0   3 6339.87  163.28
   3   0  -3 6374.66  162.38
  -3   0   3 6506.75  162.08
   2   0  -3   -0.40    1.30
   2   0  -3   -0.60    0.90
  -2   0   3   -0.90    0.90
   2   0  -3    0.00    1.20
  -2   0   3    0.20    1.40
   2   0  -3    0.10    1.30
   2   0  -3   -0.30    0.90
  -2   0   3    0.90    1.10
   2   0  -3   -0.90    1.10
  -2   0   3   -1.50    1.30
  -2   0   3   -0.60    1.30
  -2   0   3    0.10    1.00
  -1   0   3 7564.64  232.48
   1   0  -3 9999.00  239.88
   0   0   3   -0.20    0.70
   0   0  -3    0.40    0.50
   0   0  -3   -0.10    0.80
   0   0  -3   -0.30    0.60
   0   0   3    0.50    0.60
   0   0   3   -0.10    0.50
   0   0  -3   -0.10    0.70
   0   0   3    0.20    0.60
   0   0  -3    0.40    0.50
   0   0  -3    0.40    0.80
   0   0   3   -0.20    0.60
   0   0   3   -0.30    0.80
  -1   0  -3  867.71   24.60
  -1   0  -3  934.31   24.00
  -1   0  -3  935.01   24.70
  -1   0  -3  955.20   24.50
  -1   0  -3  928.21   24.50
   1   0   3  929.31   24.50
  -1   0  -3  930.81   24.30
   1   0   3  951.10   24.40
   1   0   3  942.31   24.70
   1   0   3  933.01   24.60
   1   0   3  906.31   23.90
  -2   0  -3   -0.80    1.50
  -2   0  -3    0.40    1.00
   2   0   3   -0.70    1.30
   2   0   3   -0.10    1.10
  -2   0  -3   -0.70    0.80
  -2   0  -3    1.20    1.40
  -2   0  -3   -0.20    0.90
  -2   0  -3    3.30    1.50
   2   0   3    0.80    1.00
   2   0   3    0.80    1.20
   2   0   3    0.30    1.20
   2   0   3   -0.40    1.30
  -3   0  -3 1747.23   47.00
  -3   0  -3 1821.92   48.10
   3   0   3 1794.82   47.40
   3   0   3 1795.62   48.00
  -3   0  -3 1839.42   47.80
  -3   0  -3 1838.02   47.50
   3   0   3 1827.02   47.00
   3   0   3 1847.72   47.80
  -3   0  -3 1746.33   46.90
   3   0   3 1785.52   47.10
  -3   0  -3 1804.82   48.00
   3   0   3 1805.52   48.00
   4   0   3    0.30    1.60
   4   0   3   -2.00    1.50
   4   0   3    1.00    1.30
  -4   0  -3    1.00    1.80
   4   0   3   -2.10    1.70
  -4   0  -3   -1.50    0.90
  -4   0  -3    0.70    1.80
   4   0   3    1.70    1.40
  -4   0  -3   -1.00    1.00
  -4   0  -3   -0.20    1.00
  -4   0  -3    0.20    1.50
   4   0   3    0.30    1.50
  -5   0  -3   76.89    5.40
   5   0   3   72.69    4.20
  -5   0  -3   66.39    4.70
   5   0   3   71.19    5.20
  -5   0  -3   65.79    3.70
   5   0   3   59.59    3.90
   5   0   3   69.19    4.20
  -5   0  -3   67.99    4.60
  -5   0  -3   59.19    3.40
   5   0   3   60.19    4.70
   5   0   3   64.99    4.90
   6   0   3   -2.20    2.20
  -6   0  -3   -0.50    2.00
  -6   0  -3   -0.80    2.70
   6   0   3    1.20    2.20
   6   0   3    0.50    2.50
  -6   0  -3    1.30    2.50
  -6   0  -3   -1.10    1.20
  -6   0  -3    0.70    2.10
   7   0   3  186.98    9.20
   7   0   3  197.18    9.80
  -7   0  -3  195.08   10.10
   7   0   3  190.88    8.30
  -7   0  -3  192.38    8.50
  -7   0  -3  186.78    7.90
   8   0   3    3.10    2.90
  -8   0  -3    2.00    2.60
   8   0   3    2.90    2.50
   8   0   3   -2.70    2.60
  -8   0  -3   -3.90    2.00
  -8   0  -3    0.50    3.20
   9   0   3   36.00    5.10
   9   0   3   45.60    5.10
  -9   0  -3   38.90    6.00
  -9   0  -3   49.10    5.20
  -9   0  -3   38.60    4.40
   9   0   3   42.60    5.60
 -10   0  -3    3.60    2.90
 -10   0  -3   -1.60    4.00
 -10   0  -3    2.90    3.00
  10   0   3   -3.40    2.40
  10   0   3    0.80    3.30
  10   0   3   -0.30    2.80
 -11   0  -3   10.40    3.50
  11   0   3    9.60    3.50
  11   0   3    3.60    3.00
 -11   0  -3    9.60    3.30
 -11   0  -3    3.90    5.00
 -11  -1   3    6.90    3.20
  11  -1  -3   11.20    3.50
 -11  -1   3    2.30    4.50
  11  -1  -3    7.00    3.40
  11   1  -3    5.80    3.60
 -11   1   3    5.20    5.10
  11   1  -3   14.00    5.10
  11   1  -3    5.40    3.10
 -11   1   3    2.70    3.60
 -10  -1   3   74.19    6.00
 -10  -1   3   77.59    8.80
  10  -1  -3   73.19    6.60
  10  -1  -3   73.49    7.00
  10  -1  -3   69.09    7.40
 -10  -1   3   75.29    5.90
 -10   1   3   77.09    6.90
  10   1  -3   86.19    8.10
 -10   1   3   88.29    9.00
  10   1  -3   70.59    7.00
  10   1  -3   71.69    6.30
   9  -1  -3    4.20    2.90
  -9  -1   3    3.00    2.60
  -9  -1   3    6.70    2.90
   9  -1  -3   11.60    3.30
   9  -1  -3    1.60    2.70
  -9  -1   3    2.40    3.50
  -9   1   3    7.30    3.20
  -9   1   3    1.70    3.50
   9   1  -3    6.50    3.40
   9   1  -3    5.20    2.70
   9   1  -3    2.40    3.40
   8  -1  -3   -1.90    2.40
  -8  -1   3    0.50    2.30
  -8  -1   3   -2.30    2.90
   8  -1  -3    4.40    2.60
  -8  -1   3    1.80    2.50
   8  -1  -3    2.10    2.80
   8   1  -3   -0.70    2.20
   8   1  -3    0.00    2.60
  -8   1   3    1.70    3.20
   8   1  -3   -1.40    2.60
  -8   1   3   -3.50    1.90
  -8   1   3   -0.10    2.70
   7  -1  -3   66.59    5.30
   7  -1  -3   68.79    5.90
  -7  -1   3   63.99    4.80
   7  -1  -3   64.09    5.30
  -7  -1   3   72.99    6.50
  -7  -1   3   67.99    4.90
  -7   1   3   71.79    6.90
  -7   1   3   68.29    4.30
  -7   1   3   57.69    5.40
   7   1  -3   67.19    4.90
   7   1  -3   67.09    5.60
   7   1  -3   80.89    6.50
   6  -1  -3   97.89    4.60
  -6  -1   3  113.49    7.30
  -6  -1   3   96.69    4.90
   6  -1  -3   88.09    6.40
  -6  -1   3  105.49    5.60
  -6  -1   3  109.49    5.70
   6  -1  -3   98.79    6.10
   6  -1  -3   99.19    5.90
   6   1  -3  108.59   10.00
  -6   1   3  106.99    4.90
  -6   1   3  105.49    6.60
  -6   1   3  108.39    6.40
  -6   1   3  108.19    7.30
   6   1  -3  103.69    6.90
   6   1  -3  105.39    6.20
   6   1  -3  104.69    5.60
   5  -1  -3  749.53   21.60
   5  -1  -3  732.73   21.30
   5  -1  -3  729.13   22.10
  -5  -1   3  705.73   20.60
  -5  -1   3  754.12   20.80
  -5  -1   3  708.83   22.00
  -5  -1   3  695.53   20.30
  -5  -1   3  749.73   20.70
  -5  -1   3  734.13   22.40
   5   1  -3  716.13   20.70
  -5   1   3  770.22   20.10
  -5   1   3  714.83   21.10
  -5   1   3  704.83   22.00
   5   1  -3  743.33   22.30
   5   1  -3  704.03   20.60
  -5   1   3  699.43   20.90
  -5   1   3  738.23   21.40
   5   1  -3  734.83   21.70
  -5   1   3  752.92   22.50
   5   1  -3  711.23   22.10
   4  -1  -3  574.94   15.80
  -4  -1   3  576.64   16.40
  -4  -1   3  592.94   17.80
  -4  -1   3  568.24   16.30
  -4  -1   3  552.04   17.00
  -4  -1   3  577.64   17.50
   4  -1  -3  599.74   17.20
   4  -1  -3  592.44   16.90
   4  -1  -3  589.54   17.60
  -4  -1   3  587.94   16.60
   4  -1  -3  574.34   17.60
   4   1  -3  571.54   16.40
   4   1  -3  607.34   17.90
   4   1  -3  565.64   17.60
   4   1  -3  569.64   17.20
  -4   1   3  599.34   17.90
  -4   1   3  591.04   17.10
   4   1  -3  547.35   16.30
  -4   1   3  564.74   16.70
  -4   1   3  571.94   17.00
  -4   1   3  571.44   17.60
   4   1  -3  561.84   16.20
  -3  -1   3  219.98    7.60
  -3  -1   3  232.38    7.20
  -3  -1   3  223.48    7.90
  -3  -1   3  224.18    6.90
   3  -1  -3  222.48    7.70
   3  -1  -3  229.28    7.50
  -3  -1   3  231.48    7.40
   3  -1  -3  226.88    8.00
   3  -1  -3  220.48    7.90
   3  -1  -3  234.08    7.50
  -3  -1   3  224.98    8.00
  -3   1   3  225.98    8.00
  -3   1   3  213.58    7.30
   3   1  -3  223.48    8.10
   3   1  -3  220.98    7.20
   3   1  -3  229.98    7.80
   3   1  -3  225.28    7.10
  -3   1   3  237.88    8.30
   3   1  -3  225.48    8.00
   3   1  -3  222.38    6.90
  -3   1   3  217.38    7.50
  -3   1   3  230.58    7.80
  -2  -1   3  525.95   14.90
   2  -1  -3  518.15   14.70
  -2  -1   3  505.05   14.70
  -2  -1   3  522.25   14.50
  -2  -1   3  512.95   14.90
  -2  -1   3  535.65   14.40
   2  -1  -3  533.85   15.00
  -2  -1   3  512.55   13.90
   2  -1  -3  533.15   14.80
   2  -1  -3  523.05   15.00
   2  -1  -3  526.95   14.50
  -2   1   3  533.15   14.70
   2   1  -3  514.75   15.00
   2   1  -3  532.25   14.40
  -2   1   3  517.75   14.50
  -2   1   3  545.35   14.90
   2   1  -3  526.15   14.40
  -2   1   3  535.65   15.10
   2   1  -3  509.95   13.90
  -2   1   3  533.45   15.00
   2   1  -3  522.25   14.80
   2   1  -3  504.65   14.90
  -1  -1   3    7.90    1.40
  -1  -1   3    9.60    1.30
   1  -1  -3    7.60    1.30
   1  -1  -3    7.60    1.30
   1  -1  -3   11.40    1.60
  -1  -1   3    8.40    1.30
   1  -1  -3   16.70    2.00
  -1  -1   3    6.20    1.20
  -1  -1   3    8.50    1.40
   1  -1  -3    9.70    1.30
  -1   1   3    9.90    1.70
   1   1  -3    9.20    1.40
  -1   1   3    8.40    1.20
   1   1  -3    8.90    1.30
  -1   1   3   10.30    1.50
  -1   1   3    8.10    1.30
   1   1  -3   10.70    1.40
   1   1  -3    6.90    1.50
   1   1  -3    9.20    1.40
   0  -1   3  864.41   23.10
   0  -1  -3  879.81   23.60
   0  -1  -3  882.21   23.50
   0  -1   3  859.71   23.50
   0  -1  -3  914.91   23.60
   0  -1  -3  866.71   23.40
   0  -1   3  916.01   23.50
   0  -1  -3  905.81   23.50
   0  -1  -3  891.61   23.40
   0  -1   3  890.81   23.40
   0  -1   3  884.91   23.20
   0   1   3  923.11   23.60
   0   1  -3  906.31   23.50
   0   1   3  895.71   23.60
   0   1  -3  906.71   23.50
   0   1   3  897.11   23.30
   0   1   3  911.41   23.60
   0   1   3  903.21   23.50
   0   1  -3  906.31   23.10
   0   1   3  853.41   23.40
   0   1  -3  930.11   23.50
   0   1  -3  902.61   23.50
   1  -1   3 4547.84  150.38
  -1  -1  -3 5452.05  146.89
   1   1   3 5513.25  146.99
  -1   1  -3 5633.64  145.99
  -2  -1  -3 1208.08   32.20
   2  -1   3 1236.08   32.10
  -2  -1  -3 1189.78   31.20
  -2  -1  -3 1238.28   32.00
   2  -1   3 1211.48   32.00
  -2  -1  -3 1191.48   31.90
  -2  -1  -3 1215.78   32.10
   2  -1   3 1212.78   32.10
   2  -1   3 1217.88   31.70
   2  -1   3 1190.78   31.80
   2   1   3 1170.88   31.50
   2   1   3 1173.18   32.10
  -2   1  -3 1216.28   32.00
   2   1   3 1172.88   32.00
  -2   1  -3 1193.18   31.70
   2   1   3 1187.18   31.50
  -2   1  -3 1236.38   31.80
  -2   1  -3 1188.38   32.00
   2   1   3 1201.98   31.20
   2   1   3 1189.58   31.90
   2   1   3 1192.28   32.20
  -2   1  -3 1198.58   32.10
  -3  -1  -3    2.50    1.20
   3  -1   3    1.10    1.40
   3  -1   3    2.70    1.50
  -3  -1  -3    3.00    1.50
   3  -1   3    4.10    1.20
  -3  -1  -3    3.90    1.30
   3  -1   3    5.20    1.70
  -3  -1  -3    2.20    1.70
   3  -1   3    1.90    1.20
  -3  -1  -3    3.00    1.00
  -3  -1  -3    3.20    1.80
   3  -1   3    5.50    1.80
   3   1   3    5.20    1.70
   3   1   3    4.10    1.80
  -3   1  -3    3.40    1.50
  -3   1  -3    4.70    1.40
   3   1   3    4.40    1.70
   3   1   3    1.00    1.30
  -3   1  -3    2.20    1.40
  -3   1  -3    4.80    1.10
   3   1   3    1.90    1.10
  -3   1  -3    1.50    1.60
   3   1   3    3.40    1.40
  -3   1  -3    1.00    1.10
   4  -1   3  298.47   10.20
  -4  -1  -3  270.37    9.10
  -4  -1  -3  294.97    9.80
   4  -1   3  293.37   10.10
   4  -1   3  290.87    9.50
   4  -1   3  288.37    9.00
  -4  -1  -3  281.17    8.60
  -4  -1  -3  285.97   10.10
  -4  -1  -3  277.47    9.60
  -4  -1  -3  294.07   10.40
   4  -1   3  275.17   10.00
   4  -1   3  285.47    9.20
  -4   1  -3  267.67    9.10
   4   1   3  282.87    9.90
   4   1   3  287.57   10.20
   4   1   3  291.07    9.40
   4   1   3  285.97   10.30
  -4   1  -3  295.67    9.40
  -4   1  -3  284.97    8.80
  -4   1  -3  281.67    9.80
   4   1   3  288.07    8.80
  -4   1  -3  297.77   10.40
   4   1   3  274.57    9.40
  -4   1  -3  286.57   10.10
   5  -1   3  137.99    6.20
  -5  -1  -3  139.39    6.80
  -5  -1  -3  126.59    6.10
   5  -1   3  137.09    5.70
  -5  -1  -3  131.09    5.10
   5  -1   3  142.29    7.00
   5  -1   3  147.09    6.90
   5  -1   3  137.29    5.70
  -5  -1  -3  137.59    6.60
  -5  -1  -3  136.89    7.20
   5   1   3  141.49    7.20
  -5   1  -3  141.19    6.70
  -5   1  -3  125.89    5.30
  -5   1  -3  130.99    5.60
   5   1   3  127.99    6.70
  -5   1  -3  139.99    7.20
  -5   1  -3  136.89    6.20
   5   1   3  145.49    6.70
   5   1   3  146.29    6.20
  -6  -1  -3    9.10    3.40
   6  -1   3    7.70    2.90
  -6  -1  -3    7.80    2.30
   6  -1   3   10.40    3.10
  -6  -1  -3    8.30    2.90
  -6  -1  -3   10.60    1.80
   6  -1   3    8.80    2.30
  -6   1  -3    8.30    3.40
  -6   1  -3    3.90    2.40
   6   1   3    7.20    2.50
   6   1   3    8.30    3.20
   6   1   3   13.30    3.10
  -6   1  -3    9.40    2.70
  -6   1  -3    8.10    2.70
   7  -1   3   17.30    3.00
   7  -1   3   17.90    3.80
  -7  -1  -3   17.20    3.50
  -7  -1  -3   14.90    2.10
  -7  -1  -3   15.40    2.60
   7  -1   3   18.80    3.70
  -7  -1  -3   23.80    4.30
  -7   1  -3   17.40    4.10
  -7   1  -3   25.20    3.40
   7   1   3   19.20    3.60
   7   1   3   15.30    3.90
  -7   1  -3   20.30    3.30
   7   1   3   21.60    3.50
  -8  -1  -3   -0.20    3.10
  -8  -1  -3   -0.30    2.00
   8  -1   3    4.80    3.10
   8  -1   3   -1.00    2.60
  -8  -1  -3    0.90    2.70
   8  -1   3   -1.30    2.10
  -8   1  -3   -2.80    2.90
   8   1   3    3.50    3.30
   8   1   3    1.10    2.50
   8   1   3    2.50    2.80
  -8   1  -3    1.20    2.50
  -8   1  -3    2.40    2.50
   9  -1   3   62.59    6.60
   9  -1   3   56.89    5.30
  -9  -1  -3   63.29    7.30
   9  -1   3   56.29    6.40
  -9  -1  -3   58.29    5.80
   9   1   3   58.09    7.00
  -9   1  -3   51.59    5.30
   9   1   3   54.09    6.20
   9   1   3   53.89    5.60
  -9   1  -3   64.79    5.50
  -9   1  -3   47.20    6.50
  10  -1   3   -1.30    3.10
 -10  -1  -3   -1.50    3.60
  10  -1   3    1.80    2.70
  10  -1   3    2.00    3.70
 -10  -1  -3    1.70    2.90
 -10   1  -3    1.00    2.90
  10   1   3   -0.30    3.60
 -10   1  -3   -3.80    3.50
 -10   1  -3    3.30    3.00
  10   1   3    1.30    3.00
  10   1   3    0.30    2.80
 -11  -1  -3   43.90    5.30
 -11  -1  -3   24.90    6.40
  11  -1   3   39.60    5.90
  11  -1   3   33.50    4.80
  11   1   3   33.70    5.50
 -11   1  -3   30.50    4.60
 -11   1  -3   41.70    7.50
  11   1   3   13.50    5.40
  11   1   3   32.70    5.00
 -11   1  -3   34.40    4.50
  11  -2  -3   29.30    4.90
  11  -2  -3   29.80    5.10
 -11  -2   3   30.80    4.70
 -11   2   3   30.60    4.90
  11   2  -3   33.60    4.90
  11   2  -3   27.60    5.20
 -11   2   3   24.30    5.90
  11   2  -3   34.80    6.30
 -10  -2   3  125.99    7.70
  10  -2  -3  125.99    8.30
  10  -2  -3  127.79    9.00
  10  -2  -3  109.19    8.00
 -10  -2   3  117.59   10.00
 -10   2   3  140.09   10.70
  10   2  -3  119.89    9.60
  10   2  -3  109.59    8.80
 -10   2   3  127.19    8.50
  10   2  -3  117.59    7.50
   9  -2  -3   24.80    4.80
  -9  -2   3   31.90    4.20
   9  -2  -3   24.80    4.30
  -9  -2   3   42.70    6.00
   9  -2  -3   37.40    5.20
   9   2  -3   39.00    5.40
  -9   2   3   26.50    5.40
   9   2  -3   29.70    5.20
  -9   2   3   27.90    4.60
  -8  -2   3   -0.60    3.00
   8  -2  -3    0.80    2.50
   8  -2  -3   -1.40    2.40
   8  -2  -3   -3.50    2.10
  -8  -2   3    0.20    2.30
  -8  -2   3    2.30    2.70
   8   2  -3   -1.70    2.50
   8   2  -3    5.90    3.30
   8   2  -3   -0.90    1.90
  -8   2   3    2.60    3.80
  -8   2   3    0.50    2.80
   7  -2  -3  164.58    8.50
   7  -2  -3  147.89    7.70
   7  -2  -3  155.98    8.00
  -7  -2   3  154.78    7.40
  -7  -2   3  152.98    6.60
  -7  -2   3  160.08    9.10
  -7   2   3  143.49    8.60
  -7   2   3  151.78    8.00
  -7   2   3  158.48    9.20
   7   2  -3  153.78    7.10
   7   2  -3  164.08    9.10
   7   2  -3  155.68    8.30
  -6  -2   3   15.90    2.10
   6  -2  -3   22.90    3.30
  -6  -2   3   20.10    2.90
   6  -2  -3   20.80    3.40
  -6  -2   3   19.80    3.10
   6  -2  -3   19.70    3.20
  -6  -2   3   11.00    3.50
  -6  -2   3   18.30    2.50
   6   2  -3   17.60    2.70
  -6   2   3   18.00    3.50
  -6   2   3   18.10    3.40
   6   2  -3   25.40    3.70
  -6   2   3   14.70    3.70
   6   2  -3   16.50    3.60
   6   2  -3   17.20    3.40
   5  -2  -3  175.28    7.30
   5  -2  -3  161.68    7.30
   5  -2  -3  169.98    7.70
  -5  -2   3  170.58    7.10
  -5  -2   3  176.78    6.50
  -5  -2   3  162.58    7.90
  -5  -2   3  169.68    6.30
  -5   2   3  173.38    7.80
   5   2  -3  179.78    6.60
  -5   2   3  171.58    8.20
  -5   2   3  167.38    7.60
   5   2  -3  167.88    8.00
   5   2  -3  167.98    7.80
   5   2  -3  173.98    7.70
   5   2  -3  166.28    6.70
  -4  -2   3   94.29    4.00
  -4  -2   3   90.99    3.80
   4  -2  -3   89.89    4.70
   4  -2  -3   84.79    4.60
  -4  -2   3   94.19    4.70
  -4  -2   3   90.59    5.10
   4  -2  -3   94.79    4.90
   4  -2  -3   97.29    5.00
  -4  -2   3   90.79    4.90
   4   2  -3   91.89    5.00
   4   2  -3   85.39    4.20
   4   2  -3   94.99    5.30
  -4   2   3   96.59    5.50
   4   2  -3   93.39    5.10
  -4   2   3   94.29    5.10
  -4   2   3   85.69    4.90
   4   2  -3   83.29    3.70
   4   2  -3   87.79    3.90
  -4   2   3   83.19    4.50
  -4   2   3   90.29    4.50
  -4   2   3   90.89    4.40
   3  -2  -3   22.80    2.60
   3  -2  -3   20.60    2.50
  -3  -2   3   21.80    2.40
   3  -2  -3   21.00    2.30
  -3  -2   3   19.80    2.40
   3  -2  -3   22.70    2.50
   3  -2  -3   23.00    2.50
  -3  -2   3   17.60    1.60
  -3  -2   3   20.70    2.30
  -3  -2   3   18.60    1.90
  -3  -2   3   22.00    2.40
   3   2  -3   17.00    1.80
  -3   2   3   20.60    2.60
   3   2  -3   20.90    1.70
  -3   2   3   19.70    2.40
   3   2  -3   17.00    2.40
   3   2  -3   20.60    2.10
   3   2  -3   24.60    2.80
  -3   2   3   22.80    2.30
   3   2  -3   24.20    2.60
  -3   2   3   20.70    2.10
  -3   2   3   18.30    2.40
   2  -2  -3  282.37    8.60
  -2  -2   3  259.87    8.40
  -2  -2   3  270.27    8.50
   2  -2  -3  269.47    9.00
  -2  -2   3  280.17    7.90
  -2  -2   3  272.67    7.30
   2  -2  -3  267.67    8.60
   2  -2  -3  275.77    8.50
   2  -2  -3  307.47    8.70
  -2   2   3  268.27    8.70
   2   2  -3  264.87    8.30
   2   2  -3  250.97    8.50
  -2   2   3  269.57    8.40
  -2   2   3  268.67    8.60
   2   2  -3  278.87    7.90
  -2   2   3  268.27    8.40
  -2   2   3  263.67    8.70
   2   2  -3  278.87    8.70
   2   2  -3  271.37    8.60
   2   2  -3  263.17    7.30
  -1  -2   3 1330.67   35.50
  -1  -2   3 1323.77   35.40
  -1  -2   3 1381.76   35.30
   1  -2  -3 1378.86   35.70
   1  -2  -3 1394.66   35.70
   1  -2  -3 1370.46   35.70
   1  -2  -3 1392.06   35.50
  -1  -2   3 1369.96   35.60
  -1  -2   3 1368.36   35.40
   1   2  -3 1292.07   35.50
   1   2  -3 1341.47   35.50
   1   2  -3 1311.77   35.50
  -1   2   3 1390.76   35.80
  -1   2   3 1366.76   35.60
  -1   2   3 1359.76   35.70
  -1   2   3 1344.77   35.60
   1   2  -3 1382.56   35.60
  -1   2   3 1365.46   35.60
   1   2  -3 1358.56   35.30
   0  -2   3  657.93   17.60
   0  -2   3  659.33   17.50
   0  -2  -3  672.23   17.80
   0  -2   3  673.93   18.00
   0  -2  -3  667.43   17.80
   0  -2   3  645.34   17.50
   0  -2  -3  674.63   17.90
   0  -2   3  683.13   17.60
   0  -2  -3  646.04   18.00
   0  -2  -3  692.53   18.10
   0   2  -3  673.13   17.70
   0   2  -3  659.43   17.60
   0   2   3  648.34   17.70
   0   2  -3  671.33   18.00
   0   2   3  651.83   18.00
   0   2  -3  671.33   18.00
   0   2  -3  678.83   17.60
   0   2   3  693.53   18.00
   0   2   3  671.13   18.00
   0   2   3  674.73   18.10
   0   2   3  662.03   17.90
   0   2  -3  669.73   17.70
   1  -2   3  310.87    9.30
   1  -2   3  313.97    8.90
  -1  -2  -3  305.87    9.20
  -1  -2  -3  317.97    9.40
   1  -2   3  318.27    9.40
   1  -2   3  325.57    9.00
  -1  -2  -3  313.07    8.80
   1  -2   3  313.17    9.10
  -1  -2  -3  308.27    9.20
  -1  -2  -3  319.27    9.50
  -1   2  -3  315.07    9.10
   1   2   3  304.97    9.20
  -1   2  -3  326.87    9.20
  -1   2  -3  312.87    9.10
   1   2   3  320.27    8.80
   1   2   3  303.57    9.30
  -1   2  -3  313.57    9.20
   1   2   3  317.07    9.40
   1   2   3  321.37    9.50
  -1   2  -3  316.37    9.30
   1   2   3  322.67    9.40
   2  -2   3 1001.40   26.70
  -2  -2  -3 1013.40   26.50
   2  -2   3  985.70   26.10
   2  -2   3  996.50   26.50
  -2  -2  -3  981.20   26.60
  -2  -2  -3  972.50   26.60
  -2  -2  -3  981.40   26.50
   2  -2   3  990.00   26.30
   2   2   3  996.30   26.70
   2   2   3  960.30   26.20
  -2   2  -3  974.80   26.40
   2   2   3  958.90   26.50
   2   2   3  987.00   26.30
  -2   2  -3  932.81   26.40
  -2   2  -3 1024.30   26.20
  -2   2  -3  974.90   26.50
  -2   2  -3  947.81   26.40
   2   2   3  924.41   26.60
   2   2   3 1029.10   26.60
  -3  -2  -3   42.40    2.90
   3  -2   3   43.20    2.30
  -3  -2  -3   38.20    3.10
   3  -2   3   40.70    3.20
   3  -2   3   41.40    3.10
  -3  -2  -3   43.90    3.50
   3  -2   3   41.50    3.30
   3  -2   3   40.50    2.60
   3  -2   3   42.20    3.10
  -3  -2  -3   40.10    3.40
   3   2   3   47.20    3.20
   3   2   3   43.00    3.40
  -3   2  -3   45.50    2.90
   3   2   3   43.50    3.00
  -3   2  -3   40.80    3.40
   3   2   3   42.90    3.10
  -3   2  -3   39.70    3.00
  -3   2  -3   42.40    2.20
   3   2   3   44.60    3.70
  -3   2  -3   40.80    2.80
  -3   2  -3   41.30    3.10
   4  -2   3    4.30    1.40
  -4  -2  -3    0.90    1.90
  -4  -2  -3    5.10    1.50
  -4  -2  -3    1.10    1.80
   4  -2   3    6.30    1.50
   4  -2   3    2.50    1.80
   4  -2   3    6.10    1.90
  -4  -2  -3    3.00    1.60
   4  -2   3    6.80    2.10
  -4  -2  -3    3.80    1.50
   4  -2   3    6.60    1.90
   4   2   3    4.40    1.90
   4   2   3    4.80    1.90
  -4   2  -3    2.80    2.00
  -4   2  -3    4.00    1.20
   4   2   3    6.20    2.20
  -4   2  -3    3.60    1.40
  -4   2  -3    4.90    1.80
   4   2   3    5.70    1.90
  -4   2  -3    5.50    1.80
   4   2   3    5.00    1.80
  -5  -2  -3   51.39    4.80
   5  -2   3   42.00    4.20
   5  -2   3   44.90    3.10
   5  -2   3   40.60    4.40
  -5  -2  -3   40.60    4.40
   5  -2   3   41.00    3.20
   5  -2   3   43.60    4.20
   5   2   3   42.70    4.70
  -5   2  -3   40.60    2.80
   5   2   3   49.40    4.50
  -5   2  -3   38.80    3.90
  -5   2  -3   39.00    3.70
   5   2   3   42.80    4.20
  -5   2  -3   43.20    4.60
   5   2   3   39.80    3.90
   6  -2   3   56.69    4.10
  -6  -2  -3   67.69    6.30
   6  -2   3   70.29    5.80
  -6  -2  -3   60.49    5.50
   6  -2   3   52.79    5.10
   6   2   3   61.99    6.00
  -6   2  -3   66.69    5.20
   6   2   3   54.59    5.10
   6   2   3   62.79    5.00
  -6   2  -3   69.99    4.90
   6   2   3   58.39    5.30
  -6   2  -3   71.29    6.30
   7  -2   3   76.09    6.00
   7  -2   3   69.29    6.00
   7  -2   3   69.99    4.70
  -7  -2  -3   72.49    5.90
  -7  -2  -3   74.39    6.70
  -7   2  -3   71.79    6.60
  -7   2  -3   57.09    5.20
  -7   2  -3   61.49    4.80
   7   2   3   69.59    5.50
   7   2   3   70.19    6.40
   7   2   3   70.79    5.80
  -7   2  -3   68.19    5.30
  -8  -2  -3    4.20    3.10
   8  -2   3    3.40    2.90
  -8  -2  -3    3.00    3.60
   8  -2   3    5.40    2.40
   8  -2   3    2.40    2.70
   8   2   3    8.10    3.50
  -8   2  -3    8.50    3.10
  -8   2  -3    4.90    3.40
  -8   2  -3    8.40    2.80
   8   2   3    2.30    2.80
   8   2   3    4.50    3.00
   9  -2   3   64.09    6.40
  -9  -2  -3   69.79    6.30
  -9  -2  -3   71.39    7.40
   9  -2   3   60.49    5.30
   9  -2   3   67.79    6.90
  -9   2  -3   60.19    5.30
   9   2   3   64.19    6.40
   9   2   3   59.09    7.10
  -9   2  -3   65.69    5.90
  -9   2  -3   67.19    7.80
   9   2   3   65.09    6.10
 -10  -2  -3   12.20    3.80
  10  -2   3   12.20    3.20
  10  -2   3    6.30    3.70
  10  -2   3    1.20    3.50
 -10   2  -3   13.00    4.90
  10   2   3   12.40    4.10
  10   2   3    9.60    3.60
  10   2   3    4.70    3.30
 -10   2  -3   16.30    4.00
 -10   2  -3   15.20    3.40
  11  -2   3   16.00    3.70
 -11  -2  -3    4.20    7.70
  11  -2   3   20.50    4.70
 -11  -2  -3   26.20    4.40
  11   2   3   17.20    4.20
  11   2   3   15.30    4.30
  11   2   3    3.40    4.90
 -11   2  -3   16.10    3.60
 -11   2  -3   18.10    4.10
 -11   2  -3   26.30    6.20
  11  -3  -3   15.10    4.00
  11  -3  -3   12.60    3.70
 -11  -3   3   14.00    4.00
 -11   3   3   17.70    4.70
  11   3  -3   13.30    5.10
  11   3  -3   15.40    5.20
  11   3  -3   15.80    3.60
 -11   3   3   25.40    5.90
 -10  -3   3    0.00    3.20
  10  -3  -3    4.50    3.10
 -10  -3   3    0.20    4.20
  10  -3  -3    4.10    3.20
  10   3  -3    4.40    2.70
 -10   3   3    7.60    4.70
  10   3  -3   -1.20    3.20
 -10   3   3   -1.20    3.20
  10   3  -3    6.60    3.90
   9  -3  -3   37.60    5.20
  -9  -3   3   41.10    5.90
  -9  -3   3   40.20    4.80
   9  -3  -3   40.40    5.10
   9  -3  -3   42.20    5.20
   9   3  -3   40.80    4.60
   9   3  -3   38.60    5.80
  -9   3   3   41.20    6.50
  -9   3   3   39.50    5.50
   9   3  -3   41.90    5.30
   8  -3  -3   28.50    4.20
  -8  -3   3   28.30    4.20
   8  -3  -3   29.00    4.30
  -8  -3   3   38.70    5.40
   8  -3  -3   17.30    4.00
   8   3  -3   20.60    3.30
   8   3  -3   25.90    4.50
   8   3  -3   23.80    4.70
  -8   3   3   25.60    4.80
  -8   3   3   25.30    4.40
   7  -3  -3  117.19    7.20
   7  -3  -3  124.69    7.00
   7  -3  -3  123.69    7.40
  -7  -3   3  138.59    8.20
  -7  -3   3  123.99    6.90
  -7   3   3  115.29    8.20
   7   3  -3  142.99    7.80
  -7   3   3  119.19    7.40
   7   3  -3  121.89    8.00
   7   3  -3  123.39    6.20
  -7   3   3  124.69    7.50
   6  -3  -3   14.50    3.10
   6  -3  -3    9.70    2.80
  -6  -3   3   11.90    3.40
  -6  -3   3    7.20    2.80
  -6  -3   3    9.90    1.90
   6  -3  -3   10.20    2.70
  -6   3   3    9.30    2.80
   6   3  -3   17.00    3.50
   6   3  -3   11.70    3.10
  -6   3   3   13.00    3.80
   6   3  -3   11.80    3.40
  -6   3   3   16.80    3.70
   6   3  -3   11.70    2.40
  -5  -3   3  205.18    8.20
   5  -3  -3  189.28    8.00
  -5  -3   3  193.38    8.60
   5  -3  -3  197.78    8.20
   5  -3  -3  200.88    8.40
  -5  -3   3  189.78    6.90
  -5   3   3  197.88    8.90
  -5   3   3  203.58    8.60
   5   3  -3  198.68    7.00
  -5   3   3  189.78    8.40
   5   3  -3  199.28    8.90
   5   3  -3  189.48    8.50
   5   3  -3  197.98    8.50
  -4  -3   3  132.69    6.30
   4  -3  -3  138.19    5.90
  -4  -3   3  120.89    4.70
   4  -3  -3  133.79    5.80
  -4  -3   3  137.69    6.00
   4  -3  -3  132.29    6.00
   4   3  -3  123.89    5.60
   4   3  -3  132.19    4.90
  -4   3   3  134.59    6.20
   4   3  -3  132.39    6.10
  -4   3   3  130.09    5.60
  -4   3   3  123.89    6.40
  -4   3   3  130.59    6.40
  -4   3   3  142.49    6.40
   4   3  -3  129.29    6.40
   4   3  -3  126.59    6.20
   3  -3  -3  164.78    6.30
  -3  -3   3  158.88    6.30
  -3  -3   3  166.58    5.20
  -3  -3   3  158.28    6.30
  -3  -3   3  167.98    6.50
   3  -3  -3  164.48    6.30
   3  -3  -3  174.18    6.60
  -3   3   3  170.88    6.20
  -3   3   3  165.58    6.30
   3   3  -3  163.18    5.30
  -3   3   3  167.88    6.70
  -3   3   3  169.78    6.60
   3   3  -3  162.78    5.20
  -3   3   3  167.38    6.70
   3   3  -3  159.08    6.50
   3   3  -3  183.18    6.70
   3   3  -3  164.18    6.70
   3   3  -3  160.78    6.20
   2  -3  -3   23.00    2.20
   2  -3  -3   21.30    2.10
   2  -3  -3   22.20    2.30
   2  -3  -3   22.70    2.50
  -2  -3   3   22.00    2.20
  -2  -3   3   21.40    2.10
   2  -3  -3   23.60    2.40
  -2  -3   3   20.30    2.20
  -2  -3   3   21.40    1.80
  -2  -3   3   17.60    2.10
  -2   3   3   23.90    2.20
  -2   3   3   21.20    2.40
   2   3  -3   21.50    1.20
   2   3  -3   23.70    2.50
  -2   3   3   19.90    2.50
   2   3  -3   22.10    1.70
   2   3  -3   24.40    2.30
   2   3  -3   20.70    2.30
  -2   3   3   23.00    2.30
  -2   3   3   19.70    2.40
   2   3  -3   18.10    2.10
  -1  -3   3 2701.23   70.29
   1  -3  -3 2760.92   71.09
   1  -3  -3 2779.62   70.59
  -1  -3   3 2707.93   70.79
   1  -3  -3 2818.12   71.09
   1  -3  -3 2757.12   70.49
   1  -3  -3 2790.72   71.19
  -1  -3   3 2786.32   70.59
   1   3  -3 2672.13   69.99
  -1   3   3 2688.13   70.99
  -1   3   3 2733.33   71.09
  -1   3   3 2804.32   71.19
  -1   3   3 2769.92   70.79
   1   3  -3 2823.72   70.59
   1   3  -3 2803.12   69.99
   1   3  -3 2717.53   70.59
   1   3  -3 2688.43   70.89
   1   3  -3 2779.92   70.59
  -1   3   3 2722.73   70.69
   1   3  -3 2653.23   70.99
   0  -3  -3  492.45   13.30
   0  -3  -3  475.85   13.60
   0  -3   3  480.45   13.40
   0  -3   3  464.25   13.00
   0  -3  -3  406.66   12.90
   0  -3  -3  480.65   13.30
   0  -3  -3  489.65   13.00
   0   3  -3  472.35   13.40
   0   3  -3  465.75   13.00
   0   3  -3  485.55   13.00
   0   3   3  478.15   13.20
   0   3  -3  498.95   13.10
   0   3   3  477.55   13.50
   0   3   3  486.65   13.20
   0   3   3  494.45   13.40
   0   3   3  494.15   13.20
   0   3  -3  464.65   13.30
   0   3   3  493.15   13.70
   0   3  -3  474.75   13.50
  -1  -3  -3 4291.47  110.39
  -1  -3  -3 4362.96  111.09
   1  -3   3 4330.67  110.99
  -1  -3  -3 4291.97  110.69
   1  -3   3 4286.37  110.79
   1  -3   3 4360.56  111.19
  -1  -3  -3 4392.16  111.09
  -1  -3  -3 4305.47  110.79
  -1  -3  -3 4209.38  111.09
   1   3   3 4477.25  110.99
  -1   3  -3 4484.45  110.99
  -1   3  -3 4308.47  111.09
   1   3   3 4305.97  110.89
  -1   3  -3 4391.36  110.99
   1   3   3 4128.99  110.99
   1   3   3 4374.56  111.19
  -1   3  -3 4376.16  110.49
   1   3   3 4171.08  110.99
   1   3   3 4446.75  110.39
   2  -3   3   39.10    3.00
   2  -3   3   39.90    2.50
   2  -3   3   35.90    2.30
  -2  -3  -3   35.30    2.60
  -2  -3  -3   35.30    2.60
   2  -3   3   38.00    2.90
   2  -3   3   37.40    2.40
  -2  -3  -3   36.60    3.20
  -2   3  -3   39.90    2.70
   2   3   3   38.60    3.00
   2   3   3   41.30    3.00
  -2   3  -3   41.00    2.80
   2   3   3   38.50    2.70
   2   3   3   39.40    3.00
  -2   3  -3   37.80    2.80
  -2   3  -3   36.00    2.60
   2   3   3   38.90    3.00
   2   3   3   37.10    2.90
  -2   3  -3   36.70    2.50
   3  -3   3   39.50    3.40
  -3  -3  -3   38.00    3.00
   3  -3   3   39.10    2.90
   3  -3   3   38.50    2.50
   3  -3   3   38.50    2.20
   3  -3   3   36.10    3.30
  -3  -3  -3   37.40    2.80
   3  -3   3   37.00    2.80
  -3  -3  -3   41.90    3.40
  -3  -3  -3   45.30    3.70
   3   3   3   34.30    3.10
  -3   3  -3   38.30    2.90
  -3   3  -3   42.10    2.80
  -3   3  -3   38.20    3.30
   3   3   3   39.70    2.90
  -3   3  -3   36.30    3.00
   3   3   3   41.80    3.60
   3   3   3   38.40    3.20
   3   3   3   36.80    3.40
   3   3   3   33.70    3.10
  -3   3  -3   38.20    3.10
  -4  -3  -3   39.90    3.20
  -4  -3  -3   39.30    4.00
   4  -3   3   48.90    4.00
   4  -3   3   43.10    2.60
  -4  -3  -3   40.30    4.00
  -4  -3  -3   42.70    3.70
   4  -3   3   46.10    2.80
   4  -3   3   36.50    3.70
   4   3   3   41.20    4.20
   4   3   3   42.40    3.60
  -4   3  -3   42.80    3.20
   4   3   3   39.70    3.30
  -4   3  -3   43.30    3.50
  -4   3  -3   39.00    2.40
  -4   3  -3   42.40    4.00
   4   3   3   40.00    3.60
   4   3   3   44.00    3.90
   5  -3   3   60.59    4.40
  -5  -3  -3   58.09    5.20
   5  -3   3   62.39    5.00
   5  -3   3   59.69    3.60
  -5  -3  -3   54.49    5.00
   5  -3   3   56.59    3.40
   5  -3   3   58.69    4.80
   5   3   3   47.00    4.80
  -5   3  -3   59.19    4.50
  -5   3  -3   55.19    4.00
   5   3   3   55.49    4.50
  -5   3  -3   48.90    3.10
   5   3   3   60.59    4.70
   5   3   3   63.69    5.30
  -5   3  -3   61.49    5.20
   6  -3   3  137.79    7.20
   6  -3   3  136.79    6.10
   6  -3   3  152.88    8.00
  -6  -3  -3  134.29    8.00
   6  -3   3  130.49    5.80
  -6  -3  -3  143.69    7.70
  -6   3  -3  133.69    7.30
   6   3   3  135.99    7.30
  -6   3  -3  147.49    8.30
   6   3   3  137.59    8.20
  -6   3  -3  145.29    6.60
   6   3   3  147.89    7.40
   6   3   3  148.99    8.00
   7  -3   3    4.20    2.80
   7  -3   3    4.70    2.10
  -7  -3  -3    3.20    2.70
  -7  -3  -3    0.70    2.80
   7  -3   3    4.20    2.40
  -7   3  -3    2.90    3.10
  -7   3  -3    5.50    2.80
   7   3   3    3.80    3.00
   7   3   3    0.30    2.70
  -7   3  -3    1.10    2.10
   7   3   3    0.50    2.50
  -7   3  -3    1.00    2.50
  -8  -3  -3   88.49    6.90
   8  -3   3   86.59    6.50
   8  -3   3   79.29    5.20
   8  -3   3   76.99    7.00
  -8  -3  -3   92.89    7.90
   8   3   3   88.99    6.70
  -8   3  -3   82.89    7.60
   8   3   3   80.49    7.50
  -8   3  -3   90.19    5.60
  -8   3  -3   87.79    6.50
   8   3   3   68.19    6.40
   9  -3   3   -3.60    2.40
   9  -3   3    2.20    2.20
  -9  -3  -3    3.20    3.50
   9  -3   3   -0.50    2.90
  -9  -3  -3   -0.10    2.80
   9   3   3   -1.90    2.60
   9   3   3    0.10    2.90
  -9   3  -3   -1.50    2.20
   9   3   3    1.70    3.20
  -9   3  -3   -1.20    2.80
  -9   3  -3    2.20    3.50
 -10  -3  -3   35.10    6.10
  10  -3   3   22.70    5.00
 -10  -3  -3   30.90    4.80
  10  -3   3   30.90    4.30
 -10   3  -3   24.70    4.50
 -10   3  -3   23.40    5.30
  10   3   3   29.60    4.90
  10   3   3   24.30    5.20
 -10   3  -3   28.00    3.80
  10   3   3   19.60    4.20
  11  -3   3   93.39    6.80
  11  -3   3  112.39    9.10
 -11  -3  -3  103.89    7.90
 -11   3  -3   92.39   10.00
  11   3   3   85.99    7.90
  11   3   3  109.49   10.20
 -11   3  -3   95.09    7.10
  11   3   3  102.39    8.00
  11  -4  -3   17.40    4.20
  11  -4  -3   12.80    4.00
 -11  -4   3   19.50    4.30
  11   4  -3   22.70    5.50
  11   4  -3   19.60    5.20
 -11   4   3   24.40    5.00
  11   4  -3   23.30    3.90
 -11   4   3   21.80    5.70
 -10  -4   3    5.60    3.40
  10  -4  -3    0.00    2.80
  10  -4  -3    2.50    2.70
  10   4  -3    4.00    2.70
  10   4  -3    2.00    3.90
 -10   4   3   -1.60    3.50
 -10   4   3    1.40    4.50
  10   4  -3    3.40    3.80
   9  -4  -3   46.10    5.40
  -9  -4   3   41.10    5.90
   9  -4  -3   48.30    5.80
   9  -4  -3   31.50    4.80
  -9  -4   3   43.50    5.20
   9   4  -3   29.90    5.40
  -9   4   3   36.60    6.40
   9   4  -3   35.90    5.30
  -9   4   3   43.80    5.70
   9   4  -3   40.50    4.30
  -8  -4   3    5.20    3.30
   8  -4  -3    6.40    3.10
   8  -4  -3   10.30    3.00
   8  -4  -3   10.40    3.10
  -8  -4   3   10.50    3.50
  -8   4   3    3.90    3.60
   8   4  -3    6.30    3.60
  -8   4   3    8.60    3.80
   8   4  -3    9.70    3.70
  -8   4   3   11.80    3.80
   8   4  -3   10.40    2.60
   7  -4  -3  391.66   14.60
   7  -4  -3  414.86   15.50
   7  -4  -3  404.06   15.00
  -7  -4   3  406.56   14.90
  -7  -4   3  438.46   16.00
   7   4  -3  452.15   16.60
   7   4  -3  404.26   15.80
   7   4  -3  417.76   13.70
   7   4  -3  444.36   15.90
  -7   4   3  452.45   16.80
  -7   4   3  430.96   15.90
  -7   4   3  430.06   15.70
   6  -4  -3  254.87   10.60
  -6  -4   3  289.17   11.10
  -6  -4   3  271.57    9.40
  -6  -4   3  294.07   11.70
   6  -4  -3  281.47   10.80
   6  -4  -3  297.37   11.40
   6   4  -3  284.67   11.50
   6   4  -3  279.77   11.90
  -6   4   3  301.87   12.30
   6   4  -3  281.07    9.60
  -6   4   3  276.07   11.40
  -6   4   3  276.07   11.50
   6   4  -3  280.17   11.70
  -5  -4   3  499.65   15.20
   5  -4  -3  521.85   16.60
  -5  -4   3  539.65   16.90
   5  -4  -3  531.55   17.20
  -5  -4   3  531.05   17.20
   5   4  -3  507.85   17.20
  -5   4   3  546.85   17.60
   5   4  -3  557.44   17.70
  -5   4   3  532.05   17.20
   5   4  -3  520.55   17.20
   5   4  -3  530.75   15.40
  -5   4   3  544.45   17.40
   4  -4  -3  236.38    8.50
  -4  -4   3  220.18    7.10
   4  -4  -3  225.38    8.30
   4  -4  -3  221.68    8.80
  -4  -4   3  234.78    8.80
  -4   4   3  238.88    8.90
   4   4  -3  233.48    8.90
   4   4  -3  220.98    8.80
  -4   4   3  239.08    9.10
   4   4  -3  223.08    7.20
   4   4  -3  230.38    9.10
  -4   4   3  221.98    8.90
  -3  -4   3  558.34   16.80
  -3  -4   3  610.04   17.50
   3  -4  -3  591.34   16.90
  -3  -4   3  587.04   16.90
   3  -4  -3  600.24   17.60
   3  -4  -3  599.24   16.80
  -3  -4   3  585.74   15.80
  -3  -4   3  565.04   17.20
   3  -4  -3  607.14   17.20
   3   4  -3  606.24   15.90
  -3   4   3  586.44   17.20
  -3   4   3  605.74   17.40
   3   4  -3  564.44   17.20
  -3   4   3  588.54   17.60
   3   4  -3  575.44   17.30
  -3   4   3  562.34   17.30
   3   4  -3  590.24   17.40
  -3   4   3  569.74   17.00
   3   4  -3  590.04   17.50
  -3   4   3  562.04   17.30
  -2  -4   3  648.84   18.90
  -2  -4   3  673.23   18.30
  -2  -4   3  658.93   18.20
   2  -4  -3  706.03   18.40
   2  -4  -3  672.53   18.30
   2  -4  -3  682.13   19.00
  -2  -4   3  662.03   18.00
   2  -4  -3  689.03   19.30
   2   4  -3  669.23   17.70
  -2   4   3  642.14   18.80
   2   4  -3  650.93   18.00
  -2   4   3  689.03   18.80
   2   4  -3  672.03   19.10
  -2   4   3  653.93   19.10
  -2   4   3  671.23   19.30
  -2   4   3  695.33   18.80
   2   4  -3  658.33   18.70
   2   4  -3  626.04   18.90
   2   4  -3  695.53   17.70
   2   4  -3  671.13   18.70
  -1  -4   3  953.50   25.80
   1  -4  -3  980.60   24.80
  -1  -4   3  936.91   25.20
   1  -4  -3  979.10   26.00
   1  -4  -3  981.40   25.80
   1  -4  -3  953.90   25.70
  -1   4   3  942.31   24.80
   1   4  -3  922.11   25.10
  -1   4   3  955.30   25.80
  -1   4   3  939.41   25.60
   1   4  -3  950.20   24.90
  -1   4   3  919.71   25.80
   1   4  -3  992.10   25.00
   1   4  -3  833.62   25.40
  -1   4   3  968.90   25.10
   1   4  -3  906.41   25.60
   1   4  -3  924.01   24.70
  -1   4   3  944.91   25.20
   0  -4   3    5.00    1.20
   0  -4  -3    5.70    1.40
   0  -4  -3    5.00    1.40
   0  -4  -3    7.00    1.50
   0  -4   3    3.70    1.40
   0   4   3    4.00    1.20
   0   4   3    5.40    1.40
   0   4   3    6.90    1.40
   0   4  -3    5.50    1.40
   0   4  -3    6.50    1.30
   0   4  -3    5.70    1.40
   0   4   3    3.30    1.40
   0   4   3    6.30    1.30
   0   4   3    5.80    1.40
   0   4  -3    4.20    1.10
   0   4  -3    4.80    1.10
   0   4   3    2.40    1.40
   1  -4   3  596.94   17.20
   1  -4   3  589.64   16.90
  -1  -4  -3  600.54   16.40
  -1  -4  -3  607.54   16.30
   1  -4   3  604.94   16.20
  -1  -4  -3  604.84   17.20
  -1  -4  -3  626.04   17.20
  -1  -4  -3  601.74   16.30
  -1  -4  -3  599.34   17.00
   1   4   3  601.64   16.30
   1   4   3  574.44   16.90
  -1   4  -3  595.84   16.90
  -1   4  -3  593.64   17.00
   1   4   3  607.54   16.70
   1   4   3  615.04   17.20
   1   4   3  602.84   16.70
  -1   4  -3  614.94   16.20
  -1   4  -3  632.24   16.90
  -1   4  -3  605.54   16.70
   1   4   3  573.04   17.00
   2  -4   3  565.84   16.00
  -2  -4  -3  558.64   16.10
  -2  -4  -3  569.24   16.20
   2  -4   3  584.64   16.90
  -2  -4  -3  581.24   16.80
   2  -4   3  571.84   16.70
  -2  -4  -3  563.54   16.40
   2   4   3  561.04   16.50
  -2   4  -3  569.74   15.40
  -2   4  -3  597.34   16.10
  -2   4  -3  579.34   16.00
  -2   4  -3  553.74   16.60
   2   4   3  576.54   16.50
   2   4   3  585.34   16.60
   2   4   3  602.24   16.70
   2   4   3  540.45   16.50
  -2   4  -3  561.84   16.60
  -2   4  -3  590.54   16.10
   3  -4   3 1066.49   28.80
  -3  -4  -3 1037.80   29.40
   3  -4   3 1070.19   29.00
   3  -4   3 1094.79   28.50
   3  -4   3 1105.39   30.10
  -3  -4  -3 1108.69   30.10
   3  -4   3 1104.49   30.00
  -3  -4  -3 1057.39   29.50
  -3   4  -3 1104.79   28.90
  -3   4  -3 1044.40   29.90
   3   4   3 1057.49   29.80
   3   4   3  993.10   29.70
   3   4   3 1065.09   29.70
  -3   4  -3 1075.59   28.40
  -3   4  -3 1089.79   29.50
  -3   4  -3 1058.19   29.80
   3   4   3 1102.79   30.00
  -3   4  -3 1102.69   29.70
   3   4   3 1115.19   29.70
   3   4   3 1066.99   29.80
  -4  -4  -3   16.60    2.40
   4  -4   3   19.90    2.20
   4  -4   3   17.10    2.70
   4  -4   3   12.40    2.60
  -4  -4  -3   11.30    2.60
  -4  -4  -3   13.40    2.60
   4  -4   3   15.90    1.90
   4  -4   3   15.10    2.20
   4   4   3   12.90    2.60
   4   4   3   14.90    2.80
  -4   4  -3   17.40    1.90
  -4   4  -3   16.50    2.30
   4   4   3   16.90    2.70
  -4   4  -3   16.10    2.50
  -4   4  -3   12.70    2.80
   4   4   3   15.20    2.50
   5  -4   3  222.98    9.30
  -5  -4  -3  227.68    9.50
   5  -4   3  227.38    7.70
   5  -4   3  215.18    8.50
  -5  -4  -3  216.88    9.40
   5  -4   3  220.98    9.50
   5  -4   3  216.38    7.60
   5   4   3  232.38    9.20
  -5   4  -3  203.38    7.40
   5   4   3  222.88    9.80
   5   4   3  206.18    9.40
  -5   4  -3  226.58    9.50
  -5   4  -3  218.78    9.00
   5   4   3  225.68    9.00
  -5   4  -3  224.78    8.00
  -6  -4  -3   81.19    6.20
   6  -4   3   71.49    4.00
   6  -4   3   75.69    4.40
   6  -4   3   76.69    6.20
  -6  -4  -3   77.19    6.30
  -6   4  -3   83.99    6.40
   6   4   3   72.29    6.00
  -6   4  -3   77.89    4.80
   6   4   3   80.29    5.80
   6   4   3   94.29    7.00
  -6   4  -3   74.69    6.40
   6   4   3   76.99    5.70
  -6   4  -3   73.39    5.40
   7  -4   3   70.49    4.60
  -7  -4  -3   77.39    6.70
   7  -4   3   70.89    6.40
  -7  -4  -3   75.59    6.40
  -7   4  -3   70.79    5.70
  -7   4  -3   69.79    5.90
   7   4   3   84.59    7.10
   7   4   3   75.49    6.10
  -7   4  -3   77.59    6.80
   7   4   3   58.39    5.60
  -7   4  -3   81.69    4.90
   8  -4   3   16.90    2.90
   8  -4   3    8.70    3.60
  -8  -4  -3   10.10    3.70
   8  -4   3   16.50    3.20
  -8  -4  -3   15.00    4.20
   8   4   3   13.80    4.20
  -8   4  -3   24.40    4.90
  -8   4  -3   12.80    3.70
   8   4   3   12.30    3.50
   8   4   3   22.90    4.30
  -8   4  -3   19.50    3.10
  -8   4  -3   23.30    3.80
   9  -4   3   11.40    3.80
  -9  -4  -3   24.20    4.50
   9  -4   3   20.70    4.50
  -9  -4  -3   26.90    5.10
   9   4   3   18.80    4.30
  -9   4  -3    6.90    4.10
  -9   4  -3   14.80    4.10
   9   4   3   17.50    4.00
  -9   4  -3   24.50    3.50
   9   4   3   16.50    4.80
  10  -4   3   12.80    3.10
  10  -4   3   10.80    4.10
 -10  -4  -3   12.60    4.10
 -10  -4  -3   10.10    5.70
 -10   4  -3    7.90    4.20
  10   4   3    5.90    4.30
  10   4   3   11.70    3.80
 -10   4  -3   20.70    4.60
  10   4   3   11.60    4.20
 -11  -4  -3    3.20    3.50
  11  -4   3    8.80    4.10
  11  -4   3   11.10    3.20
 -11   4  -3    4.40    4.70
 -11   4  -3    2.70    3.90
  11   4   3    2.40    3.50
  11   4   3    7.50    3.70
  11   4   3    8.00    4.50
 -11  -5   3   54.79    6.40
  11  -5  -3   50.39    5.80
  11  -5  -3   50.29    6.40
  11   5  -3   49.20    6.90
 -11   5   3   58.19    7.90
  11   5  -3   41.80    6.90
 -11   5   3   52.69    6.70
  11   5  -3   61.99    5.50
  10  -5  -3  235.08   12.30
 -10  -5   3  231.38   11.60
  10  -5  -3  227.68   11.20
  10   5  -3  241.88   13.00
 -10   5   3  241.08   14.10
  10   5  -3  221.68    9.80
  10   5  -3  222.18   13.10
 -10   5   3  234.38   12.30
  -9  -5   3   16.80    4.50
   9  -5  -3   14.00    3.90
  -9  -5   3   21.10    4.50
   9  -5  -3   16.60    3.90
   9   5  -3   20.50    4.70
   9   5  -3   20.70    3.20
  -9   5   3   22.70    5.60
  -9   5   3   16.70    4.60
   9   5  -3   17.60    4.80
  -8  -5   3    2.20    3.00
   8  -5  -3    1.00    2.60
  -8  -5   3    0.30    3.00
   8  -5  -3   -0.20    2.20
   8   5  -3    3.90    2.10
   8   5  -3    0.10    3.10
  -8   5   3   -1.00    2.70
   8   5  -3   -0.60    3.10
  -8   5   3    0.90    3.30
  -8   5   3   -2.40    3.00
   7  -5  -3   94.89    6.30
   7  -5  -3   95.29    6.00
  -7  -5   3  104.79    7.10
  -7  -5   3   99.59    6.90
   7  -5  -3  101.59    7.00
   7   5  -3  100.59    7.00
  -7   5   3  100.19    7.40
   7   5  -3  101.69    7.40
  -7   5   3  107.29    7.00
  -7   5   3  105.89    8.10
   7   5  -3  109.39    7.90
   7   5  -3   99.59    5.40
   6  -5  -3   38.40    3.80
  -6  -5   3   46.80    5.10
  -6  -5   3   41.70    3.10
   6  -5  -3   46.60    4.80
   6  -5  -3   46.00    4.80
  -6  -5   3   38.20    4.40
  -6   5   3   47.30    5.20
   6   5  -3   38.80    3.40
   6   5  -3   39.30    4.80
  -6   5   3   39.00    4.90
   6   5  -3   45.90    5.40
   6   5  -3   35.20    4.60
  -6   5   3   41.20    4.70
  -5  -5   3   29.30    3.90
   5  -5  -3   33.50    3.40
  -5  -5   3   36.70    4.50
  -5  -5   3   30.30    2.80
   5  -5  -3   39.10    4.50
   5  -5  -3   37.80    3.90
   5   5  -3   41.70    5.00
  -5   5   3   40.60    4.50
  -5   5   3   39.00    4.70
   5   5  -3   36.60    4.20
   5   5  -3   40.70    4.50
   5   5  -3   38.60    3.20
  -5   5   3   31.70    3.70
   4  -5  -3   28.60    3.70
  -4  -5   3   23.30    2.20
   4  -5  -3   23.80    2.70
  -4  -5   3   26.50    3.30
  -4  -5   3   22.60    2.80
   4  -5  -3   28.20    3.20
  -4   5   3   25.90    3.20
   4   5  -3   25.00    3.10
   4   5  -3   21.00    3.20
  -4   5   3   15.70    3.10
   4   5  -3   21.70    3.20
  -4   5   3   23.60    3.30
   4   5  -3   24.50    2.30
   3  -5  -3    0.30    1.10
  -3  -5   3    1.50    1.30
  -3  -5   3   -0.10    1.80
   3  -5  -3    2.20    1.50
  -3  -5   3    1.70    1.00
   3  -5  -3   -0.70    1.50
   3   5  -3    1.30    1.10
   3   5  -3    0.50    1.70
  -3   5   3    1.70    1.30
  -3   5   3   -0.80    1.50
   3   5  -3    1.80    1.50
   3   5  -3    2.10    1.80
  -3   5   3    1.10    2.00
  -3   5   3    0.40    1.70
  -2  -5   3   14.50    1.60
   2  -5  -3   14.40    2.30
   2  -5  -3   12.50    2.00
  -2  -5   3   11.30    2.20
  -2  -5   3   10.60    1.90
   2   5  -3   17.60    1.60
  -2   5   3   15.70    2.20
  -2   5   3    9.70    1.70
  -2   5   3   13.10    2.30
  -2   5   3   14.10    2.00
   2   5  -3   13.80    1.90
   2   5  -3   13.20    1.30
   2   5  -3   11.60    1.80
   2   5  -3   14.70    1.50
  -2   5   3   12.90    1.90
   2   5  -3   13.10    2.30
   2   5  -3   13.70    2.10
  -2   5   3   13.60    1.90
  -1  -5   3  220.58    7.80
   1  -5  -3  227.28    8.00
   1  -5  -3  235.08    7.90
   1  -5  -3  226.48    6.90
  -1  -5   3  219.78    7.20
  -1   5   3  233.08    7.90
   1   5  -3  216.68    7.70
  -1   5   3  216.48    7.60
  -1   5   3  227.48    6.90
   1   5  -3  220.98    6.90
  -1   5   3  216.88    7.80
  -1   5   3  226.28    7.00
   1   5  -3  216.78    6.80
   1   5  -3  214.48    7.40
   1   5  -3  222.78    7.60
  -1   5   3  226.28    7.00
   1   5  -3  210.58    7.00
  -1   5   3  223.78    7.60
   0  -5   3 3731.13   95.39
   0  -5  -3 3770.02   95.69
   0  -5  -3 3643.44   95.09
   0  -5   3 3760.42   94.99
   0  -5   3 3675.63   95.29
   0   5  -3 3568.04   95.09
   0   5  -3 3928.41   95.09
   0   5   3 3653.23   95.19
   0   5   3 3757.92   94.59
   0   5   3 3783.52   94.59
   0   5  -3 3595.04   94.89
   0   5   3 3638.84   95.49
   0   5  -3 3613.94   95.29
   0   5   3 3783.12   95.69
   0   5   3 3574.44   95.39
   0   5  -3 3720.53   94.99
   0   5   3 3565.84   94.89
  -1  -5  -3    8.30    1.80
  -1  -5  -3    5.60    1.40
  -1  -5  -3    4.30    1.80
   1  -5   3    6.60    1.90
   1  -5   3    3.80    1.50
   1  -5   3    5.20    1.20
   1   5   3    4.80    1.60
  -1   5  -3    4.00    1.40
   1   5   3    4.30    1.40
   1   5   3    5.10    1.40
  -1   5  -3    6.00    1.40
   1   5   3    3.30    1.40
  -1   5  -3    4.60    1.50
  -1   5  -3    9.50    1.40
   1   5   3    4.80    1.50
  -1   5  -3    5.50    1.50
   1   5   3    6.20    1.50
  -2  -5  -3   30.60    2.50
  -2  -5  -3   33.00    3.50
  -2  -5  -3   29.70    2.70
   2  -5   3   29.00    3.30
   2  -5   3   31.30    2.10
  -2  -5  -3   29.30    2.30
   2  -5   3   31.60    3.20
   2   5   3   30.70    3.10
   2   5   3   30.00    3.00
  -2   5  -3   32.80    2.80
   2   5   3   30.20    3.10
  -2   5  -3   30.30    2.40
  -2   5  -3   27.90    2.50
  -2   5  -3   26.30    1.90
  -2   5  -3   29.60    2.40
  -2   5  -3   28.10    2.70
   2   5   3   28.30    2.80
  -2   5  -3   31.00    2.50
   2   5   3   31.40    2.80
   3  -5   3   38.60    3.90
   3  -5   3   37.30    2.40
  -3  -5  -3   39.30    3.10
   3  -5   3   39.30    3.70
  -3  -5  -3   37.00    3.40
   3  -5   3   42.00    2.60
  -3  -5  -3   36.90    3.90
  -3   5  -3   37.80    2.30
  -3   5  -3   42.80    3.20
   3   5   3   41.70    3.80
   3   5   3   40.30    3.60
   3   5   3   37.30    3.50
   3   5   3   35.50    3.70
  -3   5  -3   39.00    2.90
  -3   5  -3   36.70    3.30
   4  -5   3  408.26   12.80
   4  -5   3  410.46   14.30
   4  -5   3  432.46   12.40
  -4  -5  -3  412.56   13.70
   4  -5   3  425.76   14.20
   4  -5   3  403.46   12.40
  -4  -5  -3  435.76   14.40
  -4   5  -3  405.66   12.30
  -4   5  -3  410.26   12.60
   4   5   3  437.76   14.10
   4   5   3  425.56   13.70
  -4   5  -3  432.86   13.90
   4   5   3  427.26   14.30
  -4   5  -3  420.36   13.60
   4   5   3  427.26   14.10
  -5  -5  -3  301.27   13.10
   5  -5   3  346.07   11.80
   5  -5   3  329.37   10.80
   5  -5   3  355.26   13.20
   5  -5   3  374.26   13.20
  -5  -5  -3  364.36   13.20
   5  -5   3  365.06   11.20
   5   5   3  376.26   13.00
  -5   5  -3  341.07   10.90
  -5   5  -3  349.67   11.20
   5   5   3  367.86   13.40
  -5   5  -3  375.26   13.10
  -5   5  -3  352.66   12.50
   5   5   3  345.87   13.00
   5   5   3  354.66   12.40
   6  -5   3  140.19    8.00
  -6  -5  -3  140.89    7.80
  -6  -5  -3  145.09    8.10
   6  -5   3  143.69    6.00
   6  -5   3  134.29    6.60
   6  -5   3  129.89    5.50
  -6   5  -3  133.79    8.10
   6   5   3  130.09    7.80
  -6   5  -3  130.29    6.00
   6   5   3  151.68    7.40
   6   5   3  141.69    8.50
  -6   5  -3  135.59    7.30
   6   5   3  148.49    7.90
   7  -5   3    0.10    1.70
   7  -5   3    3.00    2.90
  -7  -5  -3   -1.80    2.50
  -7  -5  -3   -0.60    2.60
   7  -5   3    0.10    1.70
   7   5   3    1.50    2.50
  -7   5  -3    2.50    3.20
  -7   5  -3    2.00    2.90
   7   5   3    3.70    3.00
   7   5   3   -0.70    2.60
  -7   5  -3   -2.40    1.90
  -7   5  -3    1.00    2.00
   7   5   3    3.80    3.20
   8  -5   3    8.50    2.90
  -8  -5  -3   11.30    3.70
  -8  -5  -3    8.00    3.60
   8  -5   3    8.10    3.70
   8  -5   3    9.90    2.60
   8   5   3    7.40    3.30
   8   5   3   11.30    4.00
  -8   5  -3   14.50    3.80
  -8   5  -3    7.70    3.80
   8   5   3   24.10    4.00
  -8   5  -3    3.60    2.70
  -9  -5  -3  124.39    9.10
   9  -5   3  109.99    6.50
  -9  -5  -3  123.59    8.60
   9  -5   3  133.79    9.30
  -9   5  -3  117.39    8.50
  -9   5  -3  121.19    9.70
   9   5   3  111.19    9.40
   9   5   3  117.99    7.80
   9   5   3  104.39    8.20
  10  -5   3    0.10    2.00
 -10  -5  -3    3.80    3.40
  10  -5   3    1.10    3.30
  10   5   3   -7.90    3.40
 -10   5  -3   -4.30    3.50
  10   5   3   -5.10    2.80
 -10   5  -3    6.20    3.90
  10   5   3    3.60    3.80
  11  -5   3    5.30    2.90
  11  -5   3    6.30    4.30
 -11  -5  -3    6.40    3.70
 -11   5  -3   10.20    5.10
  11   5   3    8.30    4.60
 -11   5  -3    5.10    3.70
  11   5   3    6.50    3.30
  11   5   3    3.00    3.70
  10  -6  -3   10.20    3.40
  10  -6  -3   18.00    4.40
 -10  -6   3   14.20    4.30
  10   6  -3    8.40    4.60
  10   6  -3   19.30    3.30
 -10   6   3    7.00    4.70
 -10   6   3   15.30    5.50
  10   6  -3   23.30    5.60
   9  -6  -3   25.10    4.30
  -9  -6   3    9.10    3.80
   9  -6  -3   21.60    4.40
  -9   6   3   15.60    4.90
  -9   6   3   17.60    5.20
   9   6  -3   16.20    2.90
   9   6  -3   16.30    4.80
   9   6  -3   24.40    5.00
   8  -6  -3    9.10    2.90
   8  -6  -3    4.90    2.30
  -8  -6   3   -1.10    3.30
  -8  -6   3    3.10    3.30
   8  -6  -3    4.90    3.10
   8   6  -3    6.50    3.80
   8   6  -3    6.90    3.40
  -8   6   3    3.10    3.70
   8   6  -3    2.00    2.00
  -8   6   3    2.20    3.40
  -7  -6   3  305.07   12.60
  -7  -6   3  271.27   13.90
   7  -6  -3  306.87   11.70
   7  -6  -3  279.57   11.20
   7  -6  -3  296.07   12.70
   7   6  -3  279.57   12.50
   7   6  -3  304.27   13.20
  -7   6   3  290.97   12.80
   7   6  -3  298.27   12.90
  -7   6   3  310.87   13.50
  -7   6   3  268.47   12.10
   7   6  -3  290.97   10.20
  -6  -6   3  140.29    5.90
   6  -6  -3  141.09    7.30
   6  -6  -3  138.69    6.70
   6  -6  -3  155.38    8.30
  -6  -6   3  140.79    7.40
  -6  -6   3  140.79    8.10
   6   6  -3  144.39    8.40
   6   6  -3  153.28    6.20
  -6   6   3  147.89    8.50
   6   6  -3  149.79    8.30
  -6   6   3  164.38    8.70
   6   6  -3  139.69    7.90
  -6   6   3  155.48    7.90
  -5  -6   3    3.00    2.20
  -5  -6   3    3.30    2.90
  -5  -6   3    2.00    1.50
   5  -6  -3    3.90    2.20
   5  -6  -3   -1.30    1.30
   5  -6  -3   -0.30    2.20
   5   6  -3   -2.70    2.40
   5   6  -3    0.70    1.60
   5   6  -3    4.20    2.80
  -5   6   3    3.00    2.30
  -5   6   3    3.00    3.00
  -5   6   3    1.70    2.70
   5   6  -3   -0.20    2.10
  -4  -6   3  141.49    5.30
   4  -6  -3  154.98    6.70
   4  -6  -3  139.59    5.70
  -4  -6   3  145.09    7.40
  -4  -6   3  133.69    6.10
   4  -6  -3  144.09    7.20
  -4   6   3  139.09    6.70
  -4   6   3  148.09    7.10
   4   6  -3  141.99    6.80
   4   6  -3  150.88    7.30
   4   6  -3  145.59    5.30
  -4   6   3  140.69    7.50
   4   6  -3  146.69    7.30
  -3  -6   3   21.10    3.10
   3  -6  -3   30.30    3.20
  -3  -6   3   29.00    2.50
   3  -6  -3   29.30    3.40
  -3   6   3   22.30    2.80
   3   6  -3   28.20    3.20
   3   6  -3   23.80    2.80
   3   6  -3   26.80    2.10
  -3   6   3   26.80    3.30
   3   6  -3   26.80    3.10
  -3   6   3   28.60    3.20
   3   6  -3   26.70    2.30
  -2  -6   3   14.70    2.50
  -2  -6   3   15.40    1.90
   2  -6  -3   14.20    2.40
   2  -6  -3   18.40    2.70
   2   6  -3   14.20    1.60
   2   6  -3   14.40    1.60
  -2   6   3   12.50    2.00
   2   6  -3   14.10    2.00
  -2   6   3   16.60    2.10
   2   6  -3   12.40    1.80
  -2   6   3   17.30    2.30
  -2   6   3   13.30    2.40
   2   6  -3   18.30    1.90
   2   6  -3   14.00    2.40
   1  -6  -3    9.70    2.20
   1  -6  -3   12.80    1.70
  -1  -6   3   12.40    2.30
  -1  -6   3   14.10    2.00
   1  -6  -3   11.00    2.00
   1   6  -3   11.40    1.60
   1   6  -3   11.30    2.10
  -1   6   3   11.00    1.90
  -1   6   3   10.90    1.50
   1   6  -3    9.10    1.80
  -1   6   3   13.00    2.10
   1   6  -3   13.90    1.70
   1   6  -3   14.40    2.00
   1   6  -3   11.70    1.60
  -1   6   3   13.40    2.20
  -1   6   3    9.60    1.60
  -1   6   3    8.30    1.80
   0  -6   3    1.20    1.30
   0  -6   3    0.50    1.50
   0  -6  -3    2.50    1.60
   0  -6  -3    1.90    1.70
   0  -6   3    1.00    1.50
   0   6  -3    4.00    1.40
   0   6   3    0.40    1.30
   0   6   3   -0.20    1.60
   0   6  -3    0.80    1.50
   0   6   3    1.00    1.10
   0   6  -3    0.20    1.10
   0   6   3    0.90    1.40
   0   6  -3    1.40    1.20
   0   6   3    1.40    1.40
   0   6  -3    1.30    1.30
   0   6   3    1.80    1.60
   0   6   3    0.70    1.30
  -1  -6  -3   19.20    2.60
   1  -6   3   21.20    2.20
   1  -6   3   21.90    2.50
   1  -6   3   23.30    2.70
  -1  -6  -3   19.30    2.50
   1   6   3   23.30    2.50
  -1   6  -3   20.20    2.40
  -1   6  -3   17.10    2.10
  -1   6  -3   20.60    2.40
   1   6   3   22.90    2.50
   1   6   3   19.20    2.10
  -1   6  -3   20.80    2.10
   1   6   3   22.20    2.30
   1   6   3   23.60    2.80
  -1   6  -3   16.60    2.10
   1   6   3   19.40    2.40
   1   6   3   22.80    2.40
   1   6   3   21.30    2.30
  -2  -6  -3 1817.42   48.40
  -2  -6  -3 1796.82   48.50
   2  -6   3 1838.62   48.50
   2  -6   3 1711.23   47.00
  -2  -6  -3 1748.93   48.00
   2  -6   3 1789.42   48.50
  -2   6  -3 1844.32   47.60
  -2   6  -3 1823.82   47.00
  -2   6  -3 1860.71   47.10
   2   6   3 1795.22   48.10
   2   6   3 1796.92   47.70
  -2   6  -3 1797.62   47.50
   2   6   3 1828.62   47.70
  -2   6  -3 1764.02   49.40
  -2   6  -3 1761.02   47.00
  -3  -6  -3  494.55   15.90
   3  -6   3  518.75   16.50
  -3  -6  -3  522.25   16.60
  -3  -6  -3  513.65   15.30
   3  -6   3  535.25   16.60
   3  -6   3  527.15   14.90
  -3   6  -3  513.65   15.00
  -3   6  -3  501.35   14.70
   3   6   3  510.55   15.90
   3   6   3  525.75   16.10
  -3   6  -3  531.55   15.50
   3   6   3  522.75   16.50
  -3   6  -3  525.55   15.20
  -3   6  -3  524.25   15.50
   3   6   3  516.15   16.00
   4  -6   3  110.79    6.50
  -4  -6  -3  106.09    5.70
  -4  -6  -3  107.39    6.70
   4  -6   3  108.29    4.60
   4  -6   3  115.29    6.80
   4  -6   3  109.29    4.70
  -4   6  -3  107.79    4.50
   4   6   3  120.89    6.20
  -4   6  -3  113.79    5.70
  -4   6  -3  110.59    5.00
  -4   6  -3  114.19    6.00
   4   6   3  112.19    6.20
   4   6   3   98.89    6.30
   4   6   3  114.19    6.50
   5  -6   3   32.60    4.40
  -5  -6  -3   27.70    3.60
   5  -6   3   28.50    2.90
   5  -6   3   30.60    3.00
   5  -6   3   26.10    2.50
   5  -6   3   33.40    4.30
  -5  -6  -3   30.50    4.30
   5   6   3   31.90    3.90
   5   6   3   25.70    4.20
   5   6   3   31.90    4.20
  -5   6  -3   32.50    3.40
  -5   6  -3   29.70    3.60
  -5   6  -3   27.00    3.90
   5   6   3   33.10    3.80
   6  -6   3   -0.80    1.40
  -6  -6  -3   -0.90    2.80
   6  -6   3    0.20    2.50
   6  -6   3    1.90    1.60
   6   6   3    2.50    2.40
   6   6   3    2.30    3.10
  -6   6  -3   -0.10    2.70
   6   6   3   -2.70    2.10
   6   6   3    0.50    2.90
  -6   6  -3    1.20    2.10
   7  -6   3   41.60    5.50
   7  -6   3   30.00    3.80
   7  -6   3   39.90    3.60
  -7  -6  -3   35.00    5.00
  -7  -6  -3   47.30    4.90
   7   6   3   45.10    5.40
  -7   6  -3   39.30    4.50
   7   6   3   25.90    4.80
   7   6   3   37.30    4.50
  -7   6  -3   39.10    5.40
  -7   6  -3   46.80    5.70
   7   6   3   43.60    5.40
  -8  -6  -3   40.60    5.50
   8  -6   3   51.29    6.30
   8  -6   3   43.70    4.10
   8  -6   3   36.80    4.70
  -8  -6  -3   48.60    5.90
   8   6   3   49.70    5.90
  -8   6  -3   56.99    6.40
   8   6   3   48.10    6.20
  -8   6  -3   49.50    6.40
   8   6   3   50.89    5.50
  -9  -6  -3   34.30    5.50
   9  -6   3   45.50    6.20
   9  -6   3   45.30    4.40
   9   6   3   28.20    5.90
  -9   6  -3   43.00    6.40
   9   6   3   45.10    5.30
   9   6   3   53.09    6.30
  -9   6  -3   49.00    6.30
  10  -6   3   75.19    7.90
  10  -6   3   67.89    5.30
 -10  -6  -3   60.69    7.10
 -10   6  -3   73.29    8.80
  10   6   3   78.49    7.80
  10   6   3   79.09    6.90
 -10   6  -3   80.19    7.90
  10   6   3   66.29    8.20
  10  -7  -3   16.10    3.60
  10  -7  -3    8.10    3.80
 -10  -7   3    3.60    3.80
  10   7  -3   17.10    5.10
 -10   7   3   17.00    5.30
  10   7  -3    8.30    4.80
 -10   7   3    3.40    4.10
  10   7  -3   12.60    2.90
   9  -7  -3   62.59    7.00
   9  -7  -3   64.59    5.90
  -9  -7   3   78.79    7.40
   9   7  -3   72.79    4.90
   9   7  -3   80.79    8.50
   9   7  -3   63.29    7.40
  -9   7   3   77.09    8.80
  -9   7   3   72.19    8.10
   8  -7  -3    5.80    2.50
  -8  -7   3    2.00    3.20
  -8  -7   3   10.30    3.80
   8  -7  -3   -0.60    2.80
   8   7  -3    5.10    2.10
   8   7  -3    3.60    3.70
   8   7  -3    0.00    3.10
  -8   7   3    4.50    3.80
  -8   7   3   -1.30    3.30
  -7  -7   3  301.87   12.70
   7  -7  -3  265.97   10.70
   7  -7  -3  289.07   11.50
  -7  -7   3  263.57   11.50
   7  -7  -3  285.17   12.70
   7   7  -3  270.37    9.80
   7   7  -3  308.77   13.10
   7   7  -3  284.57   13.00
  -7   7   3  279.67   12.20
  -7   7   3  299.77   13.20
  -7   7   3  298.67   13.20
   7   7  -3  270.27   12.50
  -6  -7   3  130.59    8.00
   6  -7  -3  126.39    6.10
  -6  -7   3  128.49    6.90
   6  -7  -3  123.89    6.90
   6  -7  -3  131.29    7.90
  -6  -7   3  131.09    5.60
   6   7  -3  131.99    8.20
   6   7  -3  137.19    8.30
   6   7  -3  123.09    5.60
  -6   7   3  134.99    8.40
   6   7  -3  136.29    7.80
  -6   7   3  128.49    7.30
  -6   7   3  134.29    8.30
  -5  -7   3  242.98   10.60
   5  -7  -3  241.68    9.70
  -5  -7   3  223.98    8.00
   5  -7  -3  253.47   10.70
   5  -7  -3  233.08    8.50
  -5  -7   3  236.58    9.00
  -5   7   3  240.78   10.80
   5   7  -3  236.58    8.10
   5   7  -3  237.68   10.00
  -5   7   3  241.78    9.80
   5   7  -3  259.77   10.60
  -5   7   3  231.28   10.30
   5   7  -3  238.18   10.50
  -4  -7   3   29.00    3.10
  -4  -7   3   23.90    3.80
   4  -7  -3   26.90    3.50
   4  -7  -3   22.90    3.80
   4   7  -3   23.30    3.50
  -4   7   3   28.20    3.40
  -4   7   3   28.80    3.90
   4   7  -3   27.30    3.40
   4   7  -3   28.70    2.80
   4   7  -3   20.00    3.60
  -4   7   3   18.70    3.20
   3  -7  -3  109.69    5.60
   3  -7  -3  102.69    6.10
  -3  -7   3  101.89    6.20
  -3   7   3  105.79    6.50
   3   7  -3  101.49    4.30
  -3   7   3  117.89    5.40
   3   7  -3  109.29    5.60
   3   7  -3  115.29    6.20
   3   7  -3  108.39    4.60
  -3   7   3  110.29    5.50
   3   7  -3  104.89    5.40
  -2  -7   3   66.49    4.80
  -2  -7   3   53.39    3.30
   2  -7  -3   53.59    4.10
   2  -7  -3   53.79    4.40
  -2   7   3   60.49    4.70
   2   7  -3   57.89    3.50
   2   7  -3   51.49    4.30
  -2   7   3   60.39    3.70
   2   7  -3   60.09    3.30
   2   7  -3   58.29    3.00
   2   7  -3   51.39    3.00
  -2   7   3   57.49    3.50
   2   7  -3   59.29    3.60
   1  -7  -3   13.00    2.30
   1  -7  -3   15.10    2.50
  -1  -7   3   11.50    2.30
   1  -7  -3   12.00    1.90
  -1  -7   3   12.30    2.10
  -1   7   3   13.40    1.90
   1   7  -3   10.20    1.80
   1   7  -3   12.40    1.70
  -1   7   3   12.80    2.50
   1   7  -3   10.50    1.70
   1   7  -3   13.10    2.40
   1   7  -3   13.20    2.00
   0  -7   3  469.55   14.30
   0  -7   3  473.05   13.90
   0  -7   3  455.95   14.10
   0  -7  -3  449.66   14.40
   0  -7  -3  464.65   13.90
   0   7   3  439.16   13.80
   0   7  -3  447.66   13.90
   0   7  -3  488.65   14.00
   0   7  -3  455.45   13.80
   0   7   3  463.55   14.60
   0   7  -3  450.05   13.70
   0   7   3  460.95   13.80
   0   7  -3  442.86   15.20
   0   7   3  461.55   14.10
   1  -7   3  176.28    7.00
   1  -7   3  173.18    6.50
  -1  -7  -3  171.68    7.30
   1  -7   3  176.58    7.30
  -1  -7  -3  180.88    7.30
  -1   7  -3  173.18    6.80
   1   7   3  168.38    6.10
   1   7   3  176.88    6.20
   1   7   3  161.28    6.20
   1   7   3  181.78    6.50
   1   7   3  182.58    7.30
  -1   7  -3  169.38    6.60
  -1   7  -3  177.58    6.40
  -1   7  -3  177.58    6.90
   2  -7   3  958.20   27.70
  -2  -7  -3  946.61   27.50
   2  -7   3  951.30   26.20
   2  -7   3  979.70   27.60
  -2   7  -3  959.00   26.60
   2   7   3  961.10   26.60
  -2   7  -3  954.40   26.50
   2   7   3  992.70   26.70
   2   7   3  981.60   27.30
  -2   7  -3  916.71   26.10
  -3  -7  -3   38.10    4.20
   3  -7   3   45.40    3.00
   3  -7   3   40.60    4.20
  -3  -7  -3   39.00    3.10
   3  -7   3   37.90    4.00
  -3   7  -3   36.60    3.30
  -3   7  -3   33.00    2.60
  -3   7  -3   44.20    3.50
  -3   7  -3   38.60    3.00
   3   7   3   36.10    4.20
   3   7   3   40.00    3.90
   3   7   3   39.00    4.20
  -3   7  -3   44.50    3.40
   3   7   3   39.70    4.10
  -4  -7  -3    1.50    1.90
  -4  -7  -3    2.70    2.90
   4  -7   3    2.30    2.50
   4  -7   3    2.60    3.10
   4  -7   3    2.50    1.70
   4   7   3   -1.60    2.10
   4   7   3    2.30    2.30
  -4   7  -3    3.30    1.40
   4   7   3   -3.70    2.40
  -4   7  -3    1.10    1.90
  -4   7  -3    3.20    1.50
  -4   7  -3    5.00    2.00
  -4   7  -3    1.90    2.30
   4   7   3   -1.40    2.40
  -5  -7  -3    1.00    2.70
  -5  -7  -3    2.90    2.20
   5  -7   3    5.50    1.80
   5  -7   3    5.90    3.10
   5  -7   3    4.00    2.80
   5   7   3    4.20    2.80
   5   7   3    3.70    2.50
  -5   7  -3    7.30    2.40
  -5   7  -3    3.10    2.70
  -5   7  -3    8.20    1.80
   5   7   3    0.70    2.70
   5   7   3    4.60    2.50
  -6  -7  -3   13.30    3.70
   6  -7   3   18.50    2.70
   6  -7   3   19.00    2.60
  -6  -7  -3   24.70    3.50
   6  -7   3   21.30    4.20
   6   7   3   18.10    3.60
  -6   7  -3   16.90    4.00
  -6   7  -3   21.10    3.50
   6   7   3   18.10    4.00
   6   7   3   18.70    3.40
   6   7   3   20.30    4.00
  -6   7  -3   16.60    3.90
   7  -7   3    0.80    1.90
   7  -7   3    3.20    1.90
  -7  -7  -3    1.80    3.30
  -7  -7  -3   -0.30    2.50
   7  -7   3    1.30    2.90
  -7   7  -3    5.50    3.50
   7   7   3    3.20    3.50
  -7   7  -3    6.20    3.60
   7   7   3    2.00    3.20
   7   7   3    3.20    2.80
   7   7   3   -1.30    3.10
  -7   7  -3    3.00    2.10
  -8  -7  -3    4.10    3.20
   8  -7   3   -2.10    2.80
   8  -7   3    2.70    1.90
  -8  -7  -3    4.60    3.50
  -8   7  -3    2.40    3.50
   8   7   3    0.50    3.40
   8   7   3    0.30    3.40
  -8   7  -3    3.60    3.80
   8   7   3    4.70    2.90
   9  -7   3   18.20    4.40
   9  -7   3   24.10    3.40
  -9  -7  -3   14.00    4.50
  -9   7  -3   16.50    5.10
   9   7   3   14.50    4.80
   9   7   3   10.40    4.70
  -9   7  -3   24.60    5.10
   9   7   3   26.00    4.20
  10  -7   3    3.30    3.90
  10  -7   3    2.00    2.20
 -10  -7  -3    4.30    3.80
 -10   7  -3   -1.80    3.80
  10   7   3    0.30    3.90
  10   7   3    5.00    3.20
  10   7   3   -1.30    3.50
 -10   7  -3    1.20    4.10
 -10  -8   3    1.20    3.60
  10  -8  -3   -3.40    2.60
  10  -8  -3    0.80    2.90
  10   8  -3    2.60    4.20
  10   8  -3   -1.90    3.50
 -10   8   3    1.40    3.90
 -10   8   3    3.20    4.20
  -9  -8   3   64.99    7.20
   9  -8  -3   80.99    7.70
   9  -8  -3   71.69    6.40
  -9   8   3   79.39    8.40
   9   8  -3   66.79    7.70
   9   8  -3   79.69    5.10
   9   8  -3   74.29    8.50
  -9   8   3   85.19    8.90
   8  -8  -3  133.79    9.00
  -8  -8   3  112.79    8.50
   8  -8  -3  119.09    7.40
   8   8  -3  122.89    9.50
   8   8  -3  110.39    5.80
  -8   8   3  136.99    9.90
  -8   8   3  120.39    9.30
   8   8  -3  115.29    9.00
   7  -8  -3    3.00    2.20
   7  -8  -3    0.20    2.60
  -7  -8   3    7.10    2.90
  -7  -8   3    4.30    3.50
  -7   8   3   -1.00    3.30
   7   8  -3    0.90    1.70
   7   8  -3    0.70    3.10
   7   8  -3   -2.10    2.80
   7   8  -3   -0.60    2.70
  -7   8   3   -3.70    2.70
   6  -8  -3   43.20    4.50
   6  -8  -3   46.00    5.70
  -6  -8   3   42.80    5.40
  -6  -8   3   37.00    4.20
  -6  -8   3   37.90    3.30
  -6   8   3   32.10    4.90
  -6   8   3   44.10    5.30
   6   8  -3   54.49    5.20
   6   8  -3   40.10    3.40
   6   8  -3   47.80    5.80
   6   8  -3   40.60    5.10
  -6   8   3   46.10    4.80
   5  -8  -3  154.58    8.40
  -5  -8   3  141.79    8.40
  -5  -8   3  147.19    6.40
   5  -8  -3  157.58    7.60
  -5   8   3  156.88    7.60
   5   8  -3  150.88    7.80
  -5   8   3  151.08    7.90
   5   8  -3  140.69    8.40
   5   8  -3  158.48    6.10
  -5   8   3  136.29    8.50
   5   8  -3  156.68    8.20
  -4  -8   3  322.57   12.50
   4  -8  -3  313.07   11.50
   4  -8  -3  328.27   12.60
   4   8  -3  311.77   10.00
   4   8  -3  288.57    9.80
  -4   8   3  306.77   11.10
  -4   8   3  322.27   12.70
  -4   8   3  316.47   11.50
   4   8  -3  325.97   11.80
   4   8  -3  296.67   11.40
   4   8  -3  306.47   12.20
   3  -8  -3   31.80    4.00
  -3  -8   3   24.00    3.90
   3  -8  -3   29.60    3.50
   3   8  -3   27.60    3.00
  -3   8   3   27.00    3.20
  -3   8   3   23.10    3.70
   3   8  -3   24.50    3.10
   3   8  -3   30.10    3.80
   3   8  -3   26.10    3.20
   3   8  -3   29.00    2.60
  -3   8   3   30.10    3.50
   2  -8  -3  706.93   21.30
  -2  -8   3  672.43   21.00
   2  -8  -3  708.33   20.70
  -2  -8   3  662.93   19.30
  -2   8   3  705.83   19.30
   2   8  -3  686.23   20.80
  -2   8   3  693.13   21.10
  -2   8   3  700.63   19.40
   2   8  -3  698.03   19.40
   2   8  -3  643.74   19.10
  -2   8   3  655.03   18.90
   2   8  -3  662.23   19.30
  -1  -8   3  317.47   11.30
  -1  -8   3  315.17   10.40
   1  -8  -3  325.17   11.20
   1  -8  -3  311.67   10.10
   1   8  -3  324.07   10.30
   1   8  -3  293.67   10.00
  -1   8   3  303.17   10.00
   1   8  -3  290.17   10.00
  -1   8   3  312.97   11.10
   1   8  -3  307.97   10.90
   0  -8  -3  233.18    9.00
   0  -8  -3  235.48    8.60
   0  -8   3  232.18    8.40
   0  -8   3  236.28    8.80
   0  -8   3  231.98    8.70
   0   8  -3  242.38    8.60
   0   8   3  223.88    8.60
   0   8   3  213.68    8.20
   0   8   3  219.48    8.20
   0   8   3  228.08    9.10
   0   8  -3  220.98    8.20
   1  -8   3   42.80    3.50
  -1  -8  -3   44.00    4.30
   1  -8   3   35.00    3.80
  -1  -8  -3   43.00    4.20
   1  -8   3   47.70    4.00
   1   8   3   43.50    3.20
  -1   8  -3   42.80    3.80
  -1   8  -3   43.70    3.10
   1   8   3   48.90    3.30
   1   8   3   46.30    3.80
   1   8   3   48.40    4.20
   2  -8   3   77.79    5.60
   2  -8   3   82.99    4.40
  -2  -8  -3   83.89    5.60
   2  -8   3   87.39    5.50
   2   8   3   81.49    4.70
  -2   8  -3   87.59    4.10
  -2   8  -3   71.89    4.30
   2   8   3   85.09    4.80
   2   8   3   75.69    5.20
  -2   8  -3   81.79    4.70
   3  -8   3   22.20    3.50
   3  -8   3   21.60    2.60
  -3  -8  -3   26.00    4.00
   3  -8   3   17.60    3.60
  -3   8  -3   18.20    2.60
  -3   8  -3   18.90    2.30
   3   8   3   21.70    3.40
   3   8   3   18.80    3.10
   3   8   3   21.60    3.60
  -3   8  -3   24.00    2.80
   3   8   3   16.70    2.90
  -3   8  -3   25.30    2.90
  -3   8  -3   21.80    2.50
   4  -8   3  764.92   24.20
   4  -8   3  791.32   21.90
   4  -8   3  780.22   24.20
  -4  -8  -3  782.02   24.20
   4   8   3  760.32   23.30
  -4   8  -3  723.33   21.60
  -4   8  -3  792.72   22.80
  -4   8  -3  776.02   22.60
  -4   8  -3  790.92   21.90
   4   8   3  792.02   23.60
  -4   8  -3  727.33   21.70
   4   8   3  759.82   24.00
   4   8   3  757.32   23.10
  -5  -8  -3   52.69    5.70
   5  -8   3   58.39    5.70
   5  -8   3   60.09    3.90
  -5  -8  -3   51.39    4.40
  -5   8  -3   59.29    5.20
   5   8   3   55.49    5.10
  -5   8  -3   56.49    4.60
   5   8   3   54.99    5.60
  -5   8  -3   49.10    3.40
   5   8   3   51.09    5.70
  -5   8  -3   51.99    3.70
   5   8   3   59.69    5.40
   6  -8   3   39.00    3.50
  -6  -8  -3   43.30    4.60
  -6  -8  -3   45.60    5.70
   6  -8   3   49.99    5.80
  -6   8  -3   48.20    5.70
   6   8   3   50.39    6.20
   6   8   3   39.60    4.80
  -6   8  -3   45.00    5.30
  -6   8  -3   38.00    4.50
   6   8   3   45.10    5.00
   6   8   3   46.50    5.60
   7  -8   3    7.00    3.40
  -7  -8  -3   14.00    4.00
   7  -8   3   11.30    2.30
  -7  -8  -3    7.60    3.30
  -7   8  -3    7.40    3.50
   7   8   3    7.50    3.10
   7   8   3   10.90    4.00
   7   8   3    2.30    3.20
  -7   8  -3   11.40    3.00
  -7   8  -3   13.20    4.30
   7   8   3   15.00    4.30
   8  -8   3   34.00    3.80
  -8  -8  -3   29.00    5.20
   8  -8   3   26.70    4.90
  -8   8  -3   29.50    5.70
  -8   8  -3   41.90    5.90
   8   8   3   45.30    5.10
   8   8   3   36.20    5.40
   8   8   3   35.50    5.60
   9  -8   3    7.90    2.60
   9  -8   3    0.10    3.00
  -9  -8  -3    1.80    3.70
   9   8   3   21.00    4.90
  -9   8  -3   13.10    4.70
   9   8   3   13.30    4.90
  -9   8  -3    8.80    4.40
   9   8   3   16.00    3.90
  10  -8   3   60.69    7.50
 -10  -8  -3   58.59    7.10
  10  -8   3   56.39    5.10
  10   8   3   77.49    6.50
  10   8   3   68.79    7.60
 -10   8  -3   76.49    8.60
 -10   8  -3   58.49    7.80
  10   8   3   58.49    7.60
  10  -9  -3    2.50    3.40
 -10  -9   3    9.10    4.60
  10  -9  -3   11.80    3.50
 -10   9   3    0.00    4.20
 -10   9   3    7.60    4.90
  10   9  -3    9.00    5.00
  10   9  -3    9.90    4.70
   9  -9  -3   11.40    3.90
  -9  -9   3    5.20    3.80
   9  -9  -3    5.70    2.80
   9   9  -3   -4.40    3.80
   9   9  -3    3.90    3.90
  -9   9   3    3.50    4.40
  -9   9   3    8.00    4.90
  -8  -9   3    5.30    4.00
   8  -9  -3   20.40    4.00
   8  -9  -3   10.50    3.60
  -8   9   3   12.00    4.60
   8   9  -3   11.30    2.40
   8   9  -3    2.40    3.80
  -8   9   3   21.70    5.00
   8   9  -3    6.60    4.30
   7  -9  -3   -0.70    2.20
  -7  -9   3    0.60    3.30
   7  -9  -3   -1.50    2.50
  -7   9   3    4.30    3.80
   7   9  -3    0.50    2.80
  -7   9   3    4.20    3.40
   7   9  -3   -2.50    2.90
  -7   9   3    0.20    2.30
   7   9  -3   -1.90    1.60
   7   9  -3    1.10    2.90
  -6  -9   3   49.30    5.70
   6  -9  -3   59.79    5.00
   6  -9  -3   51.69    5.90
   6   9  -3   51.09    5.40
  -6   9   3   40.20    4.90
   6   9  -3   49.40    6.00
  -6   9   3   48.20    5.70
   6   9  -3   46.50    5.90
   6   9  -3   36.20    3.20
  -6   9   3   44.70    6.00
   6   9  -3   45.50    3.50
   5  -9  -3   25.70    4.50
   5  -9  -3   23.40    3.60
  -5  -9   3   21.70    4.20
  -5   9   3   26.40    4.40
   5   9  -3   29.00    4.60
   5   9  -3   25.70    4.10
   5   9  -3   18.90    3.40
   5   9  -3   29.40    3.10
  -5   9   3   23.10    3.50
  -5   9   3   25.30    3.90
   5   9  -3   20.60    2.30
   4  -9  -3  657.23   21.00
   4  -9  -3  630.94   19.80
  -4  -9   3  633.64   20.80
   4   9  -3  646.04   19.80
   4   9  -3  555.64   17.80
  -4   9   3  608.14   19.00
  -4   9   3  654.63   19.50
   4   9  -3  647.14   20.70
   4   9  -3  619.24   18.00
   4   9  -3  609.94   19.40
  -4   9   3  592.34   20.70
   3  -9  -3   26.00    3.90
  -3  -9   3   28.20    4.30
   3  -9  -3   28.10    3.50
   3   9  -3   24.10    3.00
   3   9  -3   20.70    3.80
   3   9  -3   22.80    2.50
  -3   9   3   28.40    3.10
   3   9  -3   30.50    3.00
  -3   9   3   20.50    3.00
  -3   9   3   21.20    4.10
   3   9  -3   27.00    3.40
   2  -9  -3  836.22   24.70
  -2  -9   3  769.22   22.30
   2  -9  -3  805.82   22.10
   2  -9  -3  808.32   23.80
  -2  -9   3  808.92   24.30
   2   9  -3  755.22   22.20
  -2   9   3  784.52   22.10
   2   9  -3  799.62   22.60
  -2   9   3  809.32   24.30
   2   9  -3  744.63   22.40
   2   9  -3  806.42   24.00
   1  -9  -3    0.50    2.10
   1  -9  -3   -1.60    1.90
  -1  -9   3    0.90    2.10
  -1  -9   3    1.30    2.40
  -1   9   3   -0.10    2.20
   1   9  -3    0.40    2.30
   1   9  -3   -0.50    1.40
  -1   9   3    3.20    2.60
   1   9  -3    0.20    1.80
  -1   9   3   -1.00    1.70
   0  -9   3  103.29    6.00
   0  -9  -3  106.49    6.30
   0  -9   3  109.19    5.80
   0  -9   3  111.29    6.10
   0  -9  -3  111.69    5.90
   0   9  -3  109.39    5.90
   0   9   3  107.49    6.10
   0   9   3  108.49    6.40
  -1  -9  -3    3.00    2.60
   1  -9   3    1.80    2.50
  -1  -9  -3    0.10    2.30
   1  -9   3   -0.60    2.00
   1  -9   3    0.80    1.90
   1   9   3    1.10    2.20
   1   9   3    2.60    2.30
   1   9   3   -0.90    1.50
  -1   9  -3    0.50    2.10
   2  -9   3    1.50    1.80
   2  -9   3    3.80    3.00
   2  -9   3    4.10    2.40
  -2  -9  -3    2.00    2.60
   2   9   3    1.40    2.10
   2   9   3    0.30    1.90
   2   9   3    2.70    2.40
  -2   9  -3    2.00    2.10
   3  -9   3  185.98    8.80
   3  -9   3  168.08    8.80
   3  -9   3  172.18    7.00
  -3  -9  -3  168.68    8.70
  -3   9  -3  186.98    7.10
   3   9   3  177.78    7.80
   3   9   3  181.98    8.80
   3   9   3  167.68    8.00
   3   9   3  172.28    7.90
  -3   9  -3  173.38    7.20
   4  -9   3  265.17   11.30
  -4  -9  -3  260.27   11.30
   4  -9   3  251.67    9.10
   4  -9   3  260.47   11.40
   4   9   3  242.98   10.20
   4   9   3  242.28   10.20
  -4   9  -3  245.18    9.60
   4   9   3  272.67   11.40
  -4   9  -3  267.37    9.10
   4   9   3  247.28   10.50
  -4   9  -3  254.47    9.50
   5  -9   3    4.00    2.00
  -5  -9  -3    5.40    2.20
  -5  -9  -3    5.50    3.40
   5  -9   3    4.60    3.00
  -5   9  -3    8.40    2.20
   5   9   3   -1.30    2.70
   5   9   3    2.10    2.60
  -5   9  -3    7.50    2.90
   5   9   3    8.40    3.30
  -5   9  -3    2.10    2.10
   5   9   3    2.90    2.60
  -6  -9  -3  590.64   19.30
  -6  -9  -3  601.04   21.60
   6  -9   3  634.24   18.80
   6  -9   3  631.04   22.00
   6   9   3  621.44   21.60
  -6   9  -3  602.14   20.30
  -6   9  -3  617.34   21.80
  -6   9  -3  647.34   21.10
   6   9   3  650.43   20.40
   6   9   3  645.54   21.80
   6   9   3  575.54   20.90
   7  -9   3   21.30    4.50
   7  -9   3   19.30    2.90
  -7  -9  -3    8.90    4.20
  -7   9  -3   14.90    4.70
   7   9   3   25.80    5.10
  -7   9  -3   15.50    3.40
  -7   9  -3   15.10    4.20
   7   9   3   15.80    3.50
   7   9   3   18.30    4.70
  -8  -9  -3   19.50    4.80
   8  -9   3   35.40    3.80
   8  -9   3   38.50    6.00
  -8   9  -3   38.70    6.20
   8   9   3   29.90    5.60
   8   9   3   32.10    4.70
  -8   9  -3   29.50    5.50
   8   9   3   29.50    5.70
  -9  -9  -3    8.30    4.00
   9  -9   3    1.90    2.30
   9  -9   3    2.20    3.30
   9   9   3    7.90    4.40
   9   9   3    6.10    4.20
   9   9   3    3.10    2.90
  -9   9  -3   -0.30    3.90
  -9   9  -3   -4.30    3.40
  -9 -10   3    0.30    4.10
   9 -10  -3   10.10    4.00
   9 -10  -3    5.00    3.00
  -9  10   3    5.70    5.20
   9  10  -3    4.10    4.20
   9  10  -3    1.50    3.90
  -9  10   3    5.70    4.50
  -8 -10   3  109.29    8.80
   8 -10  -3  108.09    7.30
   8 -10  -3  111.89    8.80
  -8  10   3  103.19    9.20
   8  10  -3   94.89    8.60
   8  10  -3   92.39    5.10
   8  10  -3  112.49    9.30
  -8  10   3   98.69    9.40
   7 -10  -3    1.40    3.00
   7 -10  -3   -2.90    1.90
  -7 -10   3   -2.50    3.40
   7  10  -3   -2.00    2.90
  -7  10   3   -2.30    3.60
  -7  10   3    1.80    3.40
   7  10  -3    4.10    1.80
   7  10  -3   -6.50    3.20
  -7  10   3   -1.30    2.70
  -6 -10   3   63.49    6.80
   6 -10  -3   56.69    5.30
   6 -10  -3   65.29    6.60
   6  10  -3   60.59    6.80
   6  10  -3   57.09    5.80
  -6  10   3   53.89    6.50
  -6  10   3   59.59    5.50
   6  10  -3   54.29    3.80
   6  10  -3   54.49    6.30
  -6  10   3   64.19    6.50
  -5 -10   3    8.70    3.70
   5 -10  -3    4.70    2.60
   5 -10  -3    9.90    3.70
  -5  10   3    6.50    3.00
   5  10  -3    7.10    1.90
   5  10  -3    7.60    3.10
  -5  10   3    7.80    4.00
   5  10  -3   14.60    4.00
   5  10  -3   11.10    2.20
   5  10  -3    8.20    3.30
  -5  10   3   11.00    3.10
  -4 -10   3   13.70    3.90
   4 -10  -3   15.30    3.70
   4 -10  -3   16.30    3.30
   4  10  -3   12.40    3.40
  -4  10   3   14.10    4.00
  -4  10   3   15.40    3.20
   4  10  -3   14.70    2.10
   4  10  -3   18.00    2.50
  -4  10   3   19.70    3.10
   4  10  -3   12.70    2.80
   4  10  -3   20.20    3.60
   3 -10  -3   15.00    3.00
   3 -10  -3   10.60    3.30
  -3 -10   3    5.20    3.20
   3  10  -3    8.70    3.20
  -3  10   3   10.40    2.50
   3  10  -3   13.60    2.40
   3  10  -3   13.10    2.50
  -3  10   3   10.30    2.40
  -3  10   3   12.80    3.50
   3  10  -3   14.30    2.90
   3  10  -3   16.60    2.30
  -2 -10   3  186.08    7.40
   2 -10  -3  180.78    9.00
  -2 -10   3  201.78    9.20
   2 -10  -3  195.08    8.70
   2  10  -3  190.88    8.80
  -2  10   3  176.58    7.00
   2  10  -3  185.88    7.50
  -2  10   3  203.08    9.30
   2  10  -3  177.08    7.00
   1 -10  -3   14.40    2.60
  -1 -10   3    8.40    3.10
  -1 -10   3   12.20    2.80
   1 -10  -3   10.60    3.10
  -1  10   3   10.60    3.20
  -1  10   3   12.40    3.10
   1  10  -3   18.80    3.40
   1  10  -3   13.50    2.80
   0 -10  -3   27.60    3.80
   0 -10   3   26.40    3.60
   0 -10  -3   23.30    3.40
   0 -10   3   28.70    3.70
   0  10  -3   33.20    3.90
   0  10   3   17.40    3.30
   0  10   3   16.40    3.20
   1 -10   3   16.90    3.10
  -1 -10  -3   19.60    3.40
  -1 -10  -3   10.90    3.00
   1 -10   3   14.40    2.80
   1 -10   3   19.30    3.60
   1  10   3   13.80    2.90
   1  10   3   18.60    3.30
  -1  10  -3   16.50    3.10
   2 -10   3   14.20    3.10
   2 -10   3   10.10    3.30
   2 -10   3    8.60    2.30
  -2 -10  -3    8.10    3.10
   2  10   3    9.00    3.30
   2  10   3    7.80    1.80
   2  10   3   13.40    2.60
  -2  10  -3   10.90    2.60
   2  10   3    7.60    2.70
   2  10   3   16.40    2.50
   3 -10   3  189.98    9.40
  -3 -10  -3  200.58    9.60
   3 -10   3  207.28    8.10
   3 -10   3  204.38    9.90
   3  10   3  195.78    9.70
   3  10   3  210.98    8.60
  -3  10  -3  197.38    8.00
   3  10   3  201.18    8.70
   3  10   3  199.18    9.00
  -4 -10  -3  399.16   15.10
   4 -10   3  383.96   12.80
   4 -10   3  409.36   15.20
   4  10   3  375.36   15.00
  -4  10  -3  390.46   13.20
   4  10   3  395.76   14.20
   4  10   3  374.86   13.80
  -4  10  -3  387.26   12.90
   4  10   3  373.36   13.90
  -4  10  -3  384.06   12.60
   5 -10   3   67.89    6.40
   5 -10   3   58.99    4.40
  -5 -10  -3   59.89    6.60
   5  10   3   62.19    5.70
   5  10   3   71.69    6.70
  -5  10  -3   64.99    5.60
  -5  10  -3   54.99    4.90
  -5  10  -3   62.99    6.60
   5  10   3   71.09    6.50
   5  10   3   71.69    5.80
  -6 -10  -3    5.00    3.60
   6 -10   3   10.40    3.60
   6 -10   3    5.90    2.10
   6  10   3    6.70    3.70
   6  10   3    0.00    3.40
   6  10   3    8.20    3.00
  -6  10  -3    7.80    2.70
  -6  10  -3    5.00    3.20
   6  10   3    2.40    2.90
  -6  10  -3   10.90    4.00
   7 -10   3   -1.20    1.80
  -7 -10  -3   -1.30    3.40
   7 -10   3    5.50    3.60
   7  10   3    2.50    3.70
  -7  10  -3    1.10    4.00
   7  10   3    0.70    2.70
  -7  10  -3    0.00    3.20
  -7  10  -3    0.10    2.40
   7  10   3    2.10    3.70
  -8 -10  -3   45.10    6.30
   8 -10   3   50.09    6.90
   8  10   3   60.29    7.30
  -8  10  -3   61.59    7.40
  -8  10  -3   51.19    6.80
   8  10   3   51.09    5.60
   8  10   3   48.40    7.00
   9 -10   3    8.90    4.10
  -9 -10  -3    0.40    4.20
   9  10   3    0.50    3.90
   9  10   3    9.00    4.60
  -9  10  -3    5.20    4.70
   9  10   3   -0.90    2.70
  -9  10  -3    6.80    4.50
  -9 -11   3    3.90    4.40
   9 -11  -3    3.40    2.90
   9 -11  -3    4.80    3.90
  -9  11   3   -6.80    3.70
  -9  11   3    2.10    4.60
   9  11  -3    0.90    4.20
   9  11  -3    7.00    4.20
   8 -11  -3    2.80    2.70
   8 -11  -3    0.80    3.40
  -8 -11   3   -2.70    3.60
  -8  11   3   -0.20    3.70
  -8  11   3   -2.80    4.40
   8  11  -3   -0.50    3.80
   8  11  -3    6.00    4.30
   7 -11  -3   -1.90    3.20
  -7 -11   3    2.90    3.90
   7 -11  -3    5.10    2.90
  -7  11   3    4.80    4.40
   7  11  -3    0.20    3.90
   7  11  -3    3.60    1.90
   7  11  -3    6.30    3.80
  -7  11   3    8.80    4.20
   6 -11  -3  109.19    7.00
   6 -11  -3  121.49    8.50
  -6 -11   3  103.39    8.50
   6  11  -3   96.59    5.10
   6  11  -3  116.39    8.60
  -6  11   3  115.79    8.10
  -6  11   3  103.39    9.00
   6  11  -3  101.29    7.80
   6  11  -3  107.99    7.60
  -6  11   3  115.09    7.30
   5 -11  -3   62.29    6.90
   5 -11  -3   50.69    5.20
  -5 -11   3   55.49    6.30
  -5  11   3   51.29    5.10
   5  11  -3   55.79    5.50
  -5  11   3   46.50    6.30
   5  11  -3   49.20    3.90
  -5  11   3   52.89    5.70
   5  11  -3   57.69    5.90
   5  11  -3   59.19    6.50
   4 -11  -3   64.79    6.40
   4 -11  -3   63.59    5.40
  -4 -11   3   66.89    6.90
  -4  11   3   80.39    7.30
   4  11  -3   72.09    5.40
  -4  11   3   75.19    5.60
  -4  11   3   72.89    5.20
   4  11  -3   65.39    4.60
   4  11  -3   77.89    6.60
   4  11  -3   67.79    5.70
   3 -11  -3    2.30    2.40
   3 -11  -3    2.40    2.40
  -3 -11   3   -4.60    2.70
  -3  11   3   -0.90    1.90
  -3  11   3    0.80    2.00
   3  11  -3   -1.60    2.50
  -3  11   3    4.60    3.50
   3  11  -3    1.40    1.90
   2 -11  -3   66.69    5.60
  -2 -11   3   75.79    6.40
  -2  11   3   64.49    6.20
   2  11  -3   67.39    5.80
   2  11  -3   73.49    4.80
   1 -11  -3   10.90    3.10
  -1 -11   3    6.30    2.90
   1 -11  -3   10.60    2.60
  -1 -11   3    9.00    2.80
   1  11  -3   10.60    3.10
  -1  11   3    6.10    3.00
  -1  11   3    3.00    2.70
   1  11  -3   12.40    2.60
   0 -11  -3   84.79    5.70
   0 -11  -3   87.29    6.30
   0 -11   3   80.89    5.80
   0  11  -3   93.39    5.80
   0  11   3   78.29    5.90
   0  11  -3   84.69    5.80
   0  11   3   87.49    6.30
  -1 -11  -3   -0.80    2.50
   1 -11   3   -0.10    2.40
   1 -11   3    5.80    2.90
  -1 -11  -3    1.30    2.60
  -1  11  -3   -1.90    2.00
   1  11   3    2.30    2.40
   1  11   3    4.30    2.50
   2 -11   3  187.58    8.90
   2 -11   3  170.38    9.00
   2 -11   3  179.98    7.80
  -2 -11  -3  177.08    9.00
   2  11   3  175.58    9.10
   2  11   3  178.98    7.40
  -2  11  -3  181.98    8.00
   2  11   3  149.69    8.20
   2  11   3  184.28    7.60
   3 -11   3  366.26   14.00
   3 -11   3  335.67   12.10
  -3 -11  -3  352.96   14.00
  -3  11  -3  342.57   12.10
   3  11   3  343.47   12.30
   3  11   3  343.07   14.00
   3  11   3  339.57   13.10
   3  11   3  370.56   12.70
   4 -11   3  158.38    7.10
  -4 -11  -3  158.28    9.10
   4 -11   3  159.58    9.00
   4  11   3  152.18    9.10
   4  11   3  149.69    8.30
   4  11   3  141.59    8.00
  -4  11  -3  149.99    6.70
  -4  11  -3  151.78    9.30
   4  11   3  151.68    7.90
   5 -11   3    1.70    2.90
   5 -11   3   -0.40    1.80
  -5 -11  -3    4.10    3.60
  -5  11  -3   -0.10    2.00
   5  11   3    5.00    3.40
   5  11   3   -1.80    2.40
   5  11   3   -1.20    3.20
  -5  11  -3   -3.10    2.20
   5  11   3    0.70    2.50
  -5  11  -3    1.40    3.30
   6 -11   3   68.99    4.90
  -6 -11  -3   57.99    6.80
   6 -11   3   82.19    7.40
  -6  11  -3   74.89    7.70
   6  11   3   72.99    7.20
  -6  11  -3   68.39    5.50
   6  11   3   67.89    7.30
   6  11   3   74.29    6.10
   6  11   3   66.59    6.10
  -6  11  -3   76.49    6.70
   7 -11   3    4.90    3.50
   7 -11   3    6.30    2.30
  -7 -11  -3    6.00    4.10
  -7  11  -3    3.10    4.10
   7  11   3    7.50    3.90
   7  11   3    5.70    3.00
   7  11   3   11.20    4.60
  -7  11  -3   10.70    3.80
  -8 -11  -3    3.00    4.10
   8 -11   3   -0.20    3.40
   8  11   3    6.90    3.00
  -8  11  -3    4.50    4.30
   8  11   3    6.50    4.70
  -8  11  -3    0.70    3.60
   8  11   3    7.10    4.30
   9 -11   3   70.59    8.40
  -9 -11  -3   57.69    7.20
   9  11   3   48.70    7.00
   9  11   3   62.99    5.80
  -9  11  -3   51.69    7.00
   9  11   3   55.69    7.50
  -9  11  -3   79.49    8.90
   8 -12  -3   52.89    6.60
  -8 -12   3   52.89    7.30
   8 -12  -3   54.09    5.80
   8  12  -3   56.59    7.10
  -8  12   3   53.19    7.50
   8  12  -3   45.90    6.70
  -8  12   3   61.79    7.60
   7 -12  -3   51.49    7.20
   7 -12  -3   40.50    5.30
  -7 -12   3   49.90    7.00
  -7  12   3   48.70    7.70
  -7  12   3   61.39    7.10
   7  12  -3   46.20    6.30
   7  12  -3   50.09    6.80
   7  12  -3   45.50    5.10
  -6 -12   3    3.40    4.10
   6 -12  -3    4.80    2.90
   6 -12  -3    8.90    3.90
   6  12  -3    5.30    3.40
  -6  12   3    5.70    2.80
   6  12  -3    5.00    3.70
  -6  12   3    6.80    3.50
   6  12  -3    6.00    2.00
  -6  12   3   -4.50    3.40
   6  12  -3   -2.20    3.50
   5 -12  -3    0.60    2.90
  -5 -12   3   -1.10    3.20
   5 -12  -3    2.80    2.60
   5  12  -3    2.00    2.90
   5  12  -3    1.10    1.80
  -5  12   3   -3.10    3.50
  -5  12   3   -0.20    2.50
   5  12  -3   -0.60    3.20
   5  12  -3    0.70    2.70
   4 -12  -3   80.29    7.20
   4 -12  -3   74.39    6.10
  -4 -12   3   69.29    7.10
   4  12  -3   66.79    5.70
  -4  12   3   70.59    7.50
  -4  12   3   75.99    5.60
   4  12  -3   70.59    4.70
   4  12  -3   63.99    6.60
   4  12  -3   76.39    5.60
   3 -12  -3  165.48    9.50
  -3 -12   3  148.89    9.20
   3 -12  -3  171.58    8.70
   3  12  -3  165.68    9.10
   3  12  -3  147.09    7.10
  -3  12   3  149.39    9.50
   2 -12  -3  180.38    9.10
  -2 -12   3  176.98    9.50
  -2  12   3  176.38    9.60
   2  12  -3  186.28    8.00
   2  12  -3  186.38    9.30
   2  12  -3  174.78    7.80
  -2  12   3  179.78    9.80
  -1 -12   3   52.79    5.60
   1 -12  -3   56.19    5.60
   1 -12  -3   52.39    4.80
   1  12  -3   51.99    5.40
  -1  12   3   52.19    5.80
   1  12  -3   49.10    4.80
  -1  12   3   59.89    6.00
   0 -12  -3  145.89    7.40
   0 -12  -3  132.39    8.00
   0  12   3  144.19    7.70
   0  12  -3  140.79    7.60
   0  12   3  139.39    8.10
   0  12  -3  128.59    7.20
   1 -12   3   28.00    3.90
  -1 -12  -3   18.40    3.90
  -1 -12  -3   23.00    4.00
  -1  12  -3   29.40    4.00
  -1  12  -3   21.80    3.70
   1  12   3   24.30    3.60
   1  12   3   20.30    3.80
  -2 -12  -3  301.07   12.40
   2 -12   3  280.37   11.00
   2 -12   3  287.37   12.20
   2  12   3  283.97   10.30
   2  12   3  290.27   12.60
  -2  12  -3  284.67   11.00
   2  12   3  275.57   11.80
   3 -12   3  139.29    8.50
   3 -12   3  145.89    7.20
  -3 -12  -3  138.89    8.80
   3  12   3  149.29    8.20
   3  12   3  141.79    7.20
  -3  12  -3  156.98    9.20
   3  12   3  151.58    7.60
  -3  12  -3  152.58    7.20
   3  12   3  147.29    8.90
  -4 -12  -3   45.90    5.80
   4 -12   3   35.60    3.90
   4 -12   3   42.50    5.60
   4  12   3   45.50    4.80
  -4  12  -3   40.70    5.70
   4  12   3   34.70    4.70
   4  12   3   33.00    5.30
  -4  12  -3   36.90    3.90
   4  12   3   42.90    5.30
   5 -12   3   59.09    6.50
  -5 -12  -3   46.90    6.20
   5 -12   3   51.89    4.50
   5  12   3   45.20    5.60
  -5  12  -3   59.99    6.80
  -5  12  -3   55.29    4.80
   5  12   3   51.19    5.60
  -5  12  -3   46.30    5.20
   5  12   3   49.60    6.30
   5  12   3   45.10    5.10
   6 -12   3    1.90    3.20
   6 -12   3    1.20    2.10
  -6 -12  -3    3.40    3.60
   6  12   3    1.30    3.50
  -6  12  -3    4.20    3.90
  -6  12  -3   -0.10    2.30
   6  12   3    3.50    3.90
   6  12   3   -1.10    2.60
  -6  12  -3   -1.20    2.80
   7 -12   3   -5.80    2.60
   7 -12   3    0.60    2.30
  -7 -12  -3   -6.20    3.50
   7  12   3   10.60    4.30
   7  12   3    8.60    4.60
  -7  12  -3    6.70    4.20
   7  12   3    3.70    2.90
  -7  12  -3    3.40    3.60
  -8 -12  -3    6.10    4.60
   8 -12   3    7.90    4.40
  -8  12  -3   -0.70    4.50
   8  12   3    7.40    4.50
  -8  12  -3    6.90    4.10
   8  12   3    6.60    3.20
   8  12   3    6.20    4.30
   8 -13  -3    2.90    3.50
  -8 -13   3    4.50    4.20
   8 -13  -3    0.10    2.70
  -8  13   3    6.20    4.90
  -8  13   3    8.20    3.90
   8  13  -3   -2.10    4.00
   7 -13  -3   -1.30    2.90
  -7 -13   3   -0.20    3.80
   7 -13  -3    0.70    2.60
  -7  13   3   -2.70    3.40
   7  13  -3    4.10    4.20
   7  13  -3   -3.10    3.20
  -7  13   3    6.80    4.60
   6 -13  -3    4.60    2.90
   6 -13  -3    1.00    3.30
  -6 -13   3    6.20    4.30
  -6  13   3    5.60    4.90
   6  13  -3    2.50    1.90
   6  13  -3   -3.50    3.40
   6  13  -3    1.10    3.50
  -6  13   3    0.40    3.00
  -6  13   3    1.20    3.40
   5 -13  -3   48.10    5.70
   5 -13  -3   58.59    7.20
  -5 -13   3   52.09    6.80
  -5  13   3   58.69    6.00
   5  13  -3   63.29    6.00
   5  13  -3   57.09    6.30
   5  13  -3   55.99    6.80
   5  13  -3   52.89    4.40
  -5  13   3   63.29    5.50
  -5  13   3   50.89    6.70
  -4 -13   3   -0.70    3.40
   4 -13  -3    5.00    3.20
   4 -13  -3   -2.40    2.60
   4  13  -3    5.10    2.90
  -4  13   3    1.30    3.50
  -4  13   3    3.50    2.70
   4  13  -3    1.90    2.20
   4  13  -3    4.30    2.80
   4  13  -3    3.00    3.00
  -3 -13   3    5.20    3.70
   3 -13  -3   10.80    3.30
  -3  13   3   12.40    4.50
   3  13  -3    7.30    3.70
   3  13  -3   13.70    3.00
   2 -13  -3    0.60    2.70
  -2 -13   3    1.90    3.40
   2  13  -3    9.40    3.40
  -2  13   3    3.80    3.60
   2  13  -3   -1.30    2.20
   2  13  -3    5.90    2.70
  -2  13   3    2.50    2.90
  -2  13   3    3.30    2.30
   1 -13  -3  236.98   11.00
   1 -13  -3  226.28    9.60
  -1 -13   3  234.38   10.90
   1  13  -3  241.48   10.10
  -1  13   3  226.48   11.20
   1  13  -3  228.28    9.90
   1  13  -3  228.78   10.60
  -1  13   3  237.68   10.90
   0 -13  -3   63.99    6.20
   0 -13  -3   71.59    5.70
   0  13   3   67.59    6.20
   0  13  -3   60.09    5.60
   0  13  -3   58.79    5.60
   0  13  -3   61.89    5.90
   0  13   3   73.89    6.50
   0  13  -3   74.89    6.10
  -1 -13  -3    1.60    2.90
  -1  13  -3    5.40    2.90
  -1  13  -3    5.10    3.20
   1  13   3    2.70    2.90
  -1  13  -3    6.30    2.90
   1  13   3    3.00    2.80
   2 -13   3    9.40    3.50
  -2 -13  -3    7.90    3.60
   2  13   3   13.30    4.20
   2  13   3   18.90    3.80
  -2  13  -3   14.60    4.20
  -2  13  -3    9.50    3.00
   2  13   3   12.80    2.90
   3 -13   3   76.69    5.40
  -3 -13  -3   63.99    6.90
   3 -13   3   64.89    6.50
  -3  13  -3   65.69    5.10
   3  13   3   73.99    7.00
   3  13   3   63.09    6.10
   3  13   3   61.19    5.20
   3  13   3   70.99    5.80
  -3  13  -3   68.59    7.10
   4 -13   3   56.19    5.00
   4 -13   3   58.69    6.50
  -4 -13  -3   57.89    6.80
  -4  13  -3   54.79    4.60
   4  13   3   61.69    5.90
   4  13   3   53.79    6.60
   4  13   3   59.69    5.60
   4  13   3   59.39    6.00
  -4  13  -3   70.69    7.40
   5 -13   3   20.10    3.30
   5 -13   3   16.00    4.20
  -5 -13  -3   28.30    5.20
   5  13   3   24.50    3.90
   5  13   3   26.20    4.30
   5  13   3   13.90    4.60
   5  13   3   21.10    4.50
  -5  13  -3   22.80    5.20
   6 -13   3   35.00    5.70
   6 -13   3   28.20    3.80
  -6 -13  -3   28.30    5.70
  -6  13  -3   26.90    5.90
   6  13   3   32.00    4.50
   6  13   3   28.90    5.30
   6  13   3   31.10    5.90
  -6  13  -3   27.60    4.50
  -6  13  -3   38.80    5.00
  -7 -13  -3   -0.90    4.00
   7 -13   3   -1.40    3.00
   7 -13   3    2.90    2.40
   7  13   3    2.30    4.10
   7  13   3    4.80    4.10
   7  13   3    2.90    2.90
  -7  13  -3   15.50    5.20
  -7  13  -3    5.50    3.50
   7 -14  -3   -1.60    2.80
  -7 -14   3   -2.00    3.90
   7 -14  -3   -1.00    3.10
  -7  14   3   -0.90    3.40
   7  14  -3    0.70    3.70
   7  14  -3    4.80    4.10
  -7  14   3    2.00    4.60
  -6 -14   3   -4.80    3.60
   6 -14  -3    2.30    3.10
   6 -14  -3    1.10    3.20
  -6  14   3    6.00    5.00
   6  14  -3    1.30    3.60
   6  14  -3    0.70    3.90
  -6  14   3    5.80    3.80
   5 -14  -3    3.40    3.60
   5 -14  -3   13.40    3.90
  -5 -14   3   19.00    5.20
   5  14  -3    7.20    4.30
   5  14  -3   15.00    2.80
   5  14  -3   12.20    3.80
  -5  14   3   11.70    3.60
   5  14  -3   14.70    4.10
  -5  14   3   12.80    5.20
  -4 -14   3   -2.00    3.90
   4 -14  -3    9.80    3.80
   4  14  -3   11.10    3.50
  -4  14   3   15.50    5.00
   4  14  -3    3.10    3.50
   4  14  -3    2.90    2.40
  -3 -14   3   59.09    6.80
   3 -14  -3   73.39    6.70
  -3  14   3   73.59    7.70
   3  14  -3   73.79    7.00
  -3  14   3   62.39    7.20
   3  14  -3   63.79    5.20
   2 -14  -3   22.20    4.20
  -2 -14   3   24.50    4.70
  -2  14   3   25.00    3.60
  -2  14   3   14.20    4.40
  -2  14   3   26.30    5.00
   2  14  -3   27.60    4.00
   2  14  -3   25.20    4.80
   2  14  -3   26.90    3.80
   1 -14  -3   28.80    4.60
   1 -14  -3   27.00    3.90
   1  14  -3   26.10    4.50
  -1  14   3   37.70    5.10
   1  14  -3   27.60    3.90
  -1  14   3   31.10    4.80
   0 -14  -3   22.10    3.90
   0 -14  -3   22.60    4.40
   0  14  -3   15.60    3.80
   0  14   3   20.50    4.10
   0  14  -3   26.70    4.50
   0  14  -3   23.00    3.80
   0  14  -3   27.40    4.30
   0  14   3   22.70    4.30
  -1 -14  -3   89.79    6.90
   1  14   3   90.49    7.30
  -1  14  -3   95.39    6.90
   1  14   3   80.79    6.70
  -1  14  -3   86.59    6.60
   1  14   3  107.79    6.70
  -1  14  -3   88.89    7.20
  -1  14  -3   81.59    6.40
   2 -14   3  203.98   10.60
  -2 -14  -3  203.68   10.80
  -2  14  -3  224.18   11.20
  -2  14  -3  190.08    9.30
   2  14   3  197.88   10.30
  -2  14  -3  208.78    9.70
   2  14   3  205.88   11.20
  -3 -14  -3  302.87   13.60
   3 -14   3  298.97   13.50
   3  14   3  306.97   14.00
   3  14   3  286.27   12.60
  -3  14  -3  283.57   11.30
  -3  14  -3  284.57   13.70
  -4 -14  -3   34.50    5.70
   4 -14   3   48.50    4.90
   4 -14   3   42.80    6.00
  -4  14  -3   40.80    4.30
   4  14   3   46.50    5.50
  -4  14  -3   38.80    6.20
   4  14   3   45.50    5.20
   4  14   3   37.10    5.70
   4  14   3   48.10    5.60
   5 -14   3    5.80    2.60
   5 -14   3    3.00    3.30
  -5 -14  -3    9.50    4.30
  -5  14  -3    2.90    4.20
   5  14   3   -0.50    2.70
   5  14   3    6.50    4.10
   5  14   3    8.50    3.90
  -6 -14  -3   -1.20    3.80
   6 -14   3    1.00    3.10
   6 -14   3    2.20    2.70
   6  14   3    6.30    4.20
  -6  14  -3   -4.20    3.70
  -6  14  -3   -4.50    2.80
   6  14   3   -0.60    2.90
   6  14   3    8.30    3.90
  -7 -14  -3    8.80    5.00
   7 -14   3    8.60    4.30
  -7  14  -3   11.40    4.10
   7  14   3    3.40    4.00
   7  14   3    6.10    4.50
  -7  14  -3   17.00    5.60
   7  14   3    3.50    3.00
  -6 -15   3   28.50    6.00
   6 -15  -3   22.60    4.50
   6 -15  -3   18.90    4.80
   6  15  -3   18.30    4.60
   6  15  -3   23.10    5.60
  -6  15   3   20.70    6.10
  -5 -15   3    4.40    4.10
   5 -15  -3   -3.80    2.50
   5  15  -3   -0.60    2.90
   5  15  -3    1.10    3.30
   5  15  -3   -2.40    3.30
  -5  15   3   -1.60    4.10
  -4 -15   3  150.28   10.60
   4 -15  -3  158.18    9.40
   4  15  -3  172.08   10.50
  -4  15   3  166.98   11.20
   4  15  -3  157.78    7.70
  -4  15   3  155.28   10.90
   3 -15  -3   51.29    6.10
  -3 -15   3   53.89    6.80
   3  15  -3   49.40    5.10
  -3  15   3   48.40    6.60
  -3  15   3   62.59    7.20
   3  15  -3   54.39    6.70
   2 -15  -3    6.90    3.40
  -2 -15   3   -0.20    3.50
   2  15  -3    2.80    3.50
  -2  15   3   -2.50    3.40
   2  15  -3    3.60    3.10
   2  15  -3    0.90    2.50
  -2  15   3    1.10    3.30
  -2  15   3    3.80    2.60
   1 -15  -3  240.38   11.70
  -1  15   3  220.18   11.20
   1  15  -3  214.38   11.00
   1  15  -3  227.98   10.50
   1  15  -3  221.88   10.40
  -1  15   3  219.88   11.70
   0 -15  -3  201.48   10.00
   0  15   3  202.08   11.00
   0  15   3  211.18   10.40
   0  15  -3  210.58   10.50
   0  15  -3  222.28   10.80
   0  15  -3  198.38   10.20
   0  15  -3  199.68   10.60
  -1 -15  -3   87.59    7.20
   1  15   3   72.79    6.80
  -1  15  -3   89.29    6.80
  -1  15  -3   86.59    6.90
   1  15   3   90.39    7.70
  -1  15  -3   78.79    7.70
  -1  15  -3   76.69    6.80
   1  15   3   77.79    6.50
  -2 -15  -3    4.80    3.60
   2  15   3    0.30    3.30
  -2  15  -3    0.60    2.70
  -2  15  -3    3.20    3.70
  -2  15  -3   -5.70    2.30
   2  15   3    0.40    3.00
  -2  15  -3    2.30    2.90
  -3 -15  -3   -6.80    3.30
   3 -15   3   -0.30    3.20
  -3  15  -3    0.10    2.70
   3  15   3   -1.50    3.30
  -3  15  -3   -4.90    3.80
  -3  15  -3    1.40    2.40
   3  15   3    0.50    2.70
  -4 -15  -3    6.30    4.20
   4 -15   3    7.90    4.00
   4  15   3    4.40    4.10
   4  15   3   19.50    4.10
   4  15   3   14.30    3.80
   4  15   3   15.00    3.50
  -4  15  -3   13.10    2.90
  -4  15  -3   13.60    5.10
   5 -15   3   17.20    3.50
  -5 -15  -3   28.00    5.50
   5 -15   3   22.60    5.00
   5  15   3   23.40    4.70
   5  15   3   12.80    3.50
  -5  15  -3   28.80    5.90
   5  15   3    9.00    4.70
   6 -15   3    4.80    3.90
  -6 -15  -3    6.30    4.70
   6 -15   3    5.90    3.30
   6  15   3   -2.70    3.90
  -6  15  -3    3.50    4.90
   6  15   3    8.70    3.40
   6  15   3    9.40    4.00
   5 -16  -3    2.70    3.10
  -5 -16   3    3.90    4.80
  -5  16   3   -3.70    3.10
  -5  16   3   -0.60    4.40
   5  16  -3    5.70    4.30
   4 -16  -3   21.00    4.60
  -4 -16   3   31.10    5.90
  -4  16   3   37.60    6.50
   4  16  -3   27.10    3.80
  -4  16   3   23.30    5.30
   4  16  -3   27.00    5.00
   3 -16  -3   72.39    7.00
  -3 -16   3   56.89    7.10
   3  16  -3   63.29    7.20
   3  16  -3   56.19    5.30
  -3  16   3   67.89    7.80
  -3  16   3   47.90    6.90
   2 -16  -3    8.20    3.70
   2  16  -3    4.40    3.00
  -2  16   3    2.20    3.80
  -2  16   3    4.10    2.80
   2  16  -3    3.40    3.30
   2  16  -3    5.00    3.10
  -2  16   3    4.60    3.60
   1 -16  -3   24.80    4.70
   1  16  -3   24.10    4.50
  -1  16   3   25.10    4.10
  -1  16   3   27.70    5.10
   1  16  -3   30.50    4.30
   1  16  -3   23.90    4.90
  -1  16   3   24.40    5.20
   1  16  -3   24.80    4.50
   0 -16  -3    3.00    3.30
   0  16   3    6.70    3.70
   0  16  -3   15.80    4.30
   0  16  -3   12.80    3.60
   0  16  -3   13.80    4.20
   0  16  -3   15.80    4.00
   0  16   3    2.80    3.50
   0  16   3   13.90    4.20
  -1 -16  -3   20.60    4.60
   1  16   3   25.80    4.70
  -1  16  -3   26.00    4.90
   1  16   3   32.50    4.70
   1  16   3   29.10    5.30
  -1  16  -3   31.50    4.90
  -1  16  -3   38.10    5.30
  -1  16  -3   32.70    4.80
  -2 -16  -3    8.30    4.00
  -2  16  -3    9.30    4.10
   2  16   3    6.20    3.70
  -2  16  -3    6.30    3.10
   2  16   3   10.10    4.60
  -2  16  -3    7.10    3.20
  -2  16  -3    8.00    3.40
  -3 -16  -3   -0.90    3.90
   3  16   3   10.70    3.80
  -3  16  -3    6.60    3.10
   3  16   3    3.30    4.30
  -3  16  -3    7.40    3.30
  -3  16  -3   13.70    4.70
  -4 -16  -3    2.30    4.00
   4 -16   3    0.60    3.40
  -4  16  -3   14.40    5.10
  -4  16  -3    4.00    2.20
   4  16   3    2.90    3.30
   4  16   3   14.00    3.90
  -4  16  -3    5.10    3.20
   4  16   3   -0.10    3.60
   5 -16   3    2.00    3.70
  -5 -16  -3    4.60    4.70
  -5  16  -3    7.10    4.70
   5  16   3    0.30    4.20
   5  16   3    3.80    3.80
   5  16   3   -2.80    2.60
   3 -17  -3    2.70    3.60
  -3 -17   3    7.80    4.10
  -3  17   3    8.20    4.40
  -3  17   3    7.60    4.50
   3  17  -3   -0.70    3.40
   3  17  -3    8.20    3.10
   2 -17  -3   48.30    6.00
   2  17  -3   44.50    6.20
   2  17  -3   57.49    5.50
  -2  17   3   51.29    6.50
  -2  17   3   40.10    4.50
   2  17  -3   34.90    5.70
   2  17  -3   56.29    5.80
  -2  17   3   49.10    6.80
  -1  17   3   36.40    4.80
  -1  17   3   21.20    5.00
  -1  17   3   27.00    5.50
   1  17  -3   36.90    5.60
   1  17  -3   34.80    5.00
   1  17  -3   22.10    5.00
   1  17  -3   27.20    4.40
   0  17  -3    1.40    3.20
   0  17   3    3.10    3.50
   0  17  -3    3.90    3.40
   0  17   3    4.30    3.50
   0  17  -3    6.60    3.60
   0  17   3    0.30    3.40
   0  17  -3   11.30    3.90
  -1 -17  -3  162.18    9.70
   1  17   3  177.18    9.20
  -1  17  -3  146.69    9.50
  -1  17  -3  151.28   10.40
  -1  17  -3  166.18    9.30
  -1  17  -3  165.58    9.60
   1  17   3  167.08   10.80
  -2 -17  -3    8.10    4.20
  -2  17  -3    7.50    4.30
  -2  17  -3    6.60    3.30
  -2  17  -3    6.40    2.90
   2  17   3    4.30    3.80
  -2  17  -3    8.10    3.90
   2  17   3    7.10    4.10
  -3 -17  -3   56.69    7.10
  -3  17  -3   52.19    5.80
   3  17   3   49.20    6.90
  -3  17  -3   40.50    6.10
  -3  17  -3   56.89    7.30
  -3  17  -3   46.50    5.20
   3  17   3   37.60    5.60
  11   0  -4    2.90    5.10
 -11   0   4   -4.00    3.00
  11   0  -4    2.50    3.10
 -11   0   4    0.20    4.40
  11   0  -4    0.30    2.80
 -10   0   4   45.20    5.20
  10   0  -4   42.10    5.00
 -10   0   4   54.79    5.10
  10   0  -4   39.70    5.90
 -10   0   4   41.50    6.70
  10   0  -4   46.60    6.00
   9   0  -4    3.50    3.20
   9   0  -4   -2.90    2.60
   9   0  -4    2.10    2.50
  -9   0   4    1.40    2.90
  -9   0   4    1.10    3.40
  -9   0   4    3.60    2.30
   8   0  -4  252.57   12.00
  -8   0   4  250.57    9.60
   8   0  -4  254.97   11.30
   8   0  -4  254.17   10.40
  -8   0   4  252.87   12.40
  -8   0   4  242.38   10.30
   7   0  -4    0.20    2.30
   7   0  -4    0.80    2.30
  -7   0   4   -1.30    2.40
  -7   0   4    1.30    2.00
  -7   0   4    2.60    3.00
   7   0  -4    0.40    2.00
   6   0  -4  206.98    9.60
   6   0  -4  206.28    8.30
  -6   0   4  208.28    7.70
  -6   0   4  210.78   10.00
   6   0  -4  203.38    9.00
   6   0  -4  196.18    7.40
  -6   0   4  210.38    8.60
   5   0  -4    0.20    1.20
   5   0  -4   -1.00    1.90
   5   0  -4   -1.70    1.40
  -5   0   4    1.30    1.90
  -5   0   4   -0.90    1.50
  -5   0   4    0.40    1.20
  -5   0   4    1.70    2.50
   5   0  -4    0.20    2.00
   5   0  -4   -1.00    1.80
  -5   0   4   -1.60    1.90
  -4   0   4   35.00    2.70
   4   0  -4   35.70    3.30
  -4   0   4   37.70    3.20
  -4   0   4   35.60    3.40
  -4   0   4   35.60    3.70
   4   0  -4   39.90    2.50
  -4   0   4   41.00    2.80
   4   0  -4   36.20    3.70
   4   0  -4   40.90    2.90
   4   0  -4   33.40    2.80
  -4   0   4   40.80    3.60
   4   0  -4   37.30    3.50
  -3   0   4   -0.20    1.50
   3   0  -4    1.80    1.50
   3   0  -4   -0.60    1.20
   3   0  -4   -0.40    1.40
   3   0  -4   -1.40    1.00
  -3   0   4    0.30    1.10
  -3   0   4    1.40    1.50
  -3   0   4   -0.70    0.90
   3   0  -4    0.10    1.20
  -3   0   4    1.10    1.20
  -3   0   4   -1.20    1.40
   3   0  -4   -0.40    1.00
   2   0  -4  563.34   16.40
   2   0  -4  593.94   16.10
  -2   0   4  571.14   16.50
   2   0  -4  552.74   15.50
  -2   0   4  573.54   15.50
  -2   0   4  567.54   16.40
  -2   0   4  593.54   16.20
  -2   0   4  571.84   16.20
   2   0  -4  634.94   16.40
  -2   0   4  555.04   15.50
   2   0  -4  579.74   16.50
   2   0  -4  567.04   15.60
  -1   0   4    3.20    1.40
  -1   0   4    1.10    1.10
   1   0  -4    1.70    1.20
  -1   0   4    1.70    1.50
  -1   0   4    1.30    0.90
   1   0  -4    2.90    1.30
   1   0  -4    1.60    1.10
  -1   0   4    1.80    1.10
  -1   0   4    3.60    1.50
  -1   0   4    1.90    0.90
   1   0  -4    1.30    1.20
   1   0  -4    1.50    1.30
   0   0   4 2585.24   69.29
   0   0  -4 2724.73   69.79
   0   0  -4 2728.93   69.69
   0   0  -4 2772.82   69.49
   0   0   4 2798.72   69.49
   0   0   4 2735.53   69.59
   0   0   4 2763.02   69.69
   0   0  -4 2633.84   69.79
   0   0   4 2743.63   69.79
   0   0  -4 2625.04   69.29
   0   0  -4 2754.52   69.59
   0   0   4 2687.13   69.79
  -1   0  -4    2.00    1.10
   1   0   4   -0.20    0.80
   1   0   4    0.40    1.20
  -1   0  -4    2.10    1.50
  -1   0  -4    2.10    0.80
   1   0   4    2.90    1.50
   1   0   4   -0.20    1.20
  -1   0  -4    1.20    1.30
   1   0   4   -0.30    1.20
   1   0   4    2.20    1.30
  -1   0  -4    1.20    1.30
  -1   0  -4    1.20    1.10
   2   0   4 2121.89   55.49
   2   0   4 2137.89   54.99
   2   0   4 1924.91   55.29
  -2   0  -4 2149.39   55.59
  -2   0  -4 2115.39   54.89
  -2   0  -4 2159.88   55.29
  -2   0  -4 2163.28   55.69
   2   0   4 2141.39   55.59
   2   0   4 2124.89   54.49
   2   0   4 2154.08   55.29
   2   0   4 2093.09   54.49
  -2   0  -4 2181.78   55.49
   3   0   4   -0.90    1.30
   3   0   4    0.80    1.30
   3   0   4    0.30    1.50
  -3   0  -4    0.40    0.90
   3   0   4    0.30    1.10
  -3   0  -4   -1.40    1.20
  -3   0  -4   -0.60    1.10
  -3   0  -4   -2.10    0.80
   3   0   4   -0.80    1.40
  -3   0  -4    0.30    1.50
  -3   0  -4    2.70    1.70
   3   0   4   -0.80    1.10
   4   0   4 1326.97   35.30
   4   0   4 1332.77   36.60
   4   0   4 1295.77   36.60
   4   0   4 1335.07   35.40
  -4   0  -4 1271.87   35.20
   4   0   4 1346.97   36.30
   4   0   4 1298.27   35.70
  -4   0  -4 1318.37   36.60
  -4   0  -4 1337.77   35.90
  -4   0  -4 1374.56   36.90
  -4   0  -4 1301.07   35.20
   5   0   4   -0.70    2.10
   5   0   4    2.60    2.10
   5   0   4   -1.40    2.10
   5   0   4   -0.20    1.60
  -5   0  -4   -0.70    1.60
  -5   0  -4   -1.60    2.00
  -5   0  -4   -0.20    1.10
  -5   0  -4    0.60    2.20
  -5   0  -4   -0.80    1.20
   5   0   4    0.90    1.80
   6   0   4  185.08    7.40
  -6   0  -4  158.98    6.60
   6   0   4  171.78    8.40
  -6   0  -4  162.98    8.80
   6   0   4  160.18    8.50
  -6   0  -4  171.18    7.90
  -6   0  -4  180.48    9.10
   7   0   4    1.80    2.20
  -7   0  -4   -2.70    2.00
  -7   0  -4    5.10    3.30
   7   0   4   -2.00    2.70
   7   0   4   -3.10    2.20
  -7   0  -4   -1.20    2.40
   8   0   4  203.68    9.00
   8   0   4  206.18   10.80
  -8   0  -4  215.28   11.30
  -8   0  -4  194.08    8.50
  -8   0  -4  200.98    9.40
   8   0   4  198.68   10.20
   9   0   4    2.60    3.40
  -9   0  -4    0.50    3.30
   9   0   4    3.60    3.40
  -9   0  -4   -0.50    2.60
   9   0   4   -1.10    2.30
  -9   0  -4   -1.40    2.30
 -10   0  -4   72.29    5.90
  10   0   4   87.19    7.70
  10   0   4   85.99    8.10
 -10   0  -4   77.19    8.60
  10   0   4   88.59    6.50
 -10   0  -4   78.79    6.70
  11   0   4   -3.30    3.30
 -11   0  -4   11.10    5.20
  11   0   4   -1.30    2.70
 -11   0  -4    0.00    3.00
 -11  -1   4    5.80    3.10
  11  -1  -4   13.10    3.80
 -11  -1   4    1.00    4.90
  11  -1  -4   10.20    3.70
  11   1  -4   13.30    4.30
 -11   1   4   23.40    4.50
 -11   1   4   11.80    5.50
  11   1  -4   15.70    4.80
  11   1  -4   17.60    3.80
  10  -1  -4    7.30    3.10
  10  -1  -4    2.00    3.20
 -10  -1   4    7.60    3.20
 -10  -1   4    5.90    4.30
 -10  -1   4    6.80    3.20
  10  -1  -4    4.50    3.30
  10   1  -4    8.40    4.20
  10   1  -4    7.30    3.00
  10   1  -4    8.80    4.00
 -10   1   4   10.30    3.70
 -10   1   4    5.70    4.60
  -9  -1   4    5.10    3.60
   9  -1  -4   -1.60    2.40
   9  -1  -4   -1.50    2.50
   9  -1  -4    1.40    2.50
  -9  -1   4    0.00    2.70
  -9  -1   4    1.30    2.50
   9   1  -4    1.20    3.00
  -9   1   4    2.10    3.00
   9   1  -4    4.70    3.40
   9   1  -4   -1.10    2.20
  -9   1   4    2.40    3.50
   8  -1  -4  131.19    8.30
  -8  -1   4  126.19    6.90
   8  -1  -4  126.99    7.80
  -8  -1   4  124.39    6.70
  -8  -1   4  136.89    9.10
   8  -1  -4  130.29    7.40
  -8   1   4  132.89    7.60
   8   1  -4  108.09    7.50
   8   1  -4  125.49    6.80
   8   1  -4  128.49    8.50
  -8   1   4  127.79    6.00
  -8   1   4  136.29    9.40
  -7  -1   4    6.70    3.20
  -7  -1   4    8.30    2.50
   7  -1  -4    4.00    2.80
   7  -1  -4    9.30    1.80
  -7  -1   4    5.80    2.70
   7  -1  -4    9.70    2.70
   7  -1  -4    7.70    2.90
  -7   1   4   12.60    2.20
  -7   1   4    6.90    3.40
  -7   1   4    5.30    2.90
   7   1  -4    3.30    2.70
   7   1  -4    6.60    2.90
   7   1  -4    7.40    2.30
  -6  -1   4  378.26   12.20
  -6  -1   4  380.46   14.10
  -6  -1   4  330.87   11.50
   6  -1  -4  367.26   12.60
   6  -1  -4  373.46   13.70
  -6  -1   4  379.46   12.10
   6  -1  -4  368.66   13.00
   6  -1  -4  340.17   11.00
   6   1  -4  356.46   13.10
  -6   1   4  349.37   13.40
  -6   1   4  363.56   14.00
   6   1  -4  358.96   13.80
  -6   1   4  365.76   12.90
   6   1  -4  363.76   12.10
  -5  -1   4   88.69    5.90
   5  -1  -4   94.19    5.80
   5  -1  -4   99.99    5.20
   5  -1  -4   95.39    5.40
   5  -1  -4   89.69    3.90
  -5  -1   4   97.59    5.70
  -5  -1   4   96.39    4.90
  -5  -1   4   87.09    4.30
  -5  -1   4   93.39    5.00
   5   1  -4   95.39    4.60
   5   1  -4   89.09    4.40
  -5   1   4   85.89    6.00
  -5   1   4   99.69    5.70
   5   1  -4   90.39    4.40
  -5   1   4   93.39    4.80
   5   1  -4  103.29    6.10
   5   1  -4   89.49    5.60
   5   1  -4   95.99    5.50
  -5   1   4   94.39    5.70
  -4  -1   4   99.39    4.10
  -4  -1   4  103.89    5.60
  -4  -1   4   90.99    5.10
   4  -1  -4   99.89    5.20
   4  -1  -4   96.19    5.30
   4  -1  -4  101.79    4.70
  -4  -1   4  101.49    4.70
   4  -1  -4   98.09    4.60
   4  -1  -4  107.99    5.10
  -4  -1   4  107.29    4.60
  -4   1   4   97.99    5.50
   4   1  -4   97.39    4.30
  -4   1   4  103.79    5.20
   4   1  -4  106.29    5.30
   4   1  -4   97.79    5.30
  -4   1   4   96.89    5.40
   4   1  -4   99.79    4.30
  -4   1   4   97.99    4.70
   4   1  -4  100.99    5.50
  -4   1   4   94.49    4.40
   4   1  -4  102.49    4.30
  -3  -1   4  341.37   11.30
  -3  -1   4  346.07   11.30
   3  -1  -4  366.06   10.70
  -3  -1   4  367.56   10.60
  -3  -1   4  354.76   10.50
  -3  -1   4  362.36   11.10
  -3  -1   4  346.67   10.00
   3  -1  -4  362.66   11.10
   3  -1  -4  360.96   10.90
   3  -1  -4  352.96   11.30
   3  -1  -4  353.06   11.30
   3   1  -4  335.37   11.30
  -3   1   4  347.27   11.30
  -3   1   4  364.06   11.60
  -3   1   4  341.67   10.50
   3   1  -4  384.96   11.60
  -3   1   4  317.37   10.80
  -3   1   4  360.66   11.10
   3   1  -4  337.27   10.40
   3   1  -4  356.16   10.50
   3   1  -4  351.56   11.10
   3   1  -4  345.57   10.00
   2  -1  -4    0.90    1.30
   2  -1  -4    0.50    1.30
   2  -1  -4   -0.30    1.20
  -2  -1   4   -0.70    1.10
   2  -1  -4    1.60    1.10
  -2  -1   4   -0.40    1.10
   2  -1  -4    0.20    1.20
  -2  -1   4    0.30    1.30
  -2  -1   4   -0.40    0.60
  -2  -1   4   -0.50    1.20
  -2  -1   4   -0.20    1.00
  -2   1   4    0.20    1.40
  -2   1   4    0.00    1.30
  -2   1   4    1.00    1.10
   2   1  -4    1.50    1.20
  -2   1   4    1.50    1.40
   2   1  -4    1.00    1.30
   2   1  -4    1.20    1.00
   2   1  -4    0.50    1.40
   2   1  -4   -0.50    1.20
   2   1  -4    1.00    0.70
  -2   1   4   -0.20    1.10
   1  -1  -4    3.10    1.50
   1  -1  -4    2.50    1.50
  -1  -1   4    3.50    1.50
  -1  -1   4    1.60    1.30
   1  -1  -4    1.50    1.30
  -1  -1   4    1.50    1.30
   1  -1  -4    1.10    1.30
  -1  -1   4    0.70    1.10
   1  -1  -4    3.40    1.00
  -1  -1   4    2.80    0.70
   1   1  -4    3.10    1.40
   1   1  -4    2.20    1.20
  -1   1   4    2.10    1.20
   1   1  -4    1.80    1.20
  -1   1   4    1.40    1.30
  -1   1   4    4.70    1.70
  -1   1   4    2.20    0.90
  -1   1   4    1.50    1.10
   1   1  -4    3.40    1.20
   1   1  -4    2.60    1.30
   1   1  -4    3.00    1.40
  -1   1   4    3.10    1.30
  -1   1   4    1.20    1.20
   0  -1   4  911.81   23.60
   0  -1  -4  892.41   23.70
   0  -1  -4  878.01   23.40
   0  -1   4  873.51   23.20
   0  -1   4  855.71   23.50
   0  -1  -4  886.41   23.50
   0  -1  -4  908.31   23.50
   0  -1   4  863.81   23.00
   0  -1   4  870.31   23.50
   0  -1  -4  913.71   23.40
   0  -1  -4  894.31   23.60
   0  -1   4  758.52   23.90
   0   1  -4  887.61   23.00
   0   1   4  874.11   23.40
   0   1  -4  893.21   23.50
   0   1   4  904.71   23.70
   0   1   4  872.91   23.70
   0   1  -4  901.41   23.60
[truncated: 1,543,336 more chars]
