# Supplementary material for: Crystal structure and Hirshfeld surface analysis of 10-(3-benzyl­thio­phen-2-yl)-5,5-di­fluoro-5H-4λ4,5λ4-di­pyrrolo­[1,2-c:2′,1′-f][1,3,2]di­aza­borinine
Source: Acta Crystallogr E Crystallogr Commun. 2026 Apr 29;82(Pt 5):505–10. doi: 10.1107/S2056989026003889 (PMC13148195; doi:10.1107/S2056989026003889)
Supplement: Supplementary file 2 [file e-82-00505-Isup2.hkl]

data_I                                                                          
_shelx_title ' ZV3488 in P2(1)/n'                                               
_shelx_refln_list_code          4                                               
_shelx_F_calc_maximum      155.94                                               
_exptl_crystal_F_000       752.00                                               
_reflns_d_resolution_high  0.6588                                               
                                                                                
loop_                                                                           
 _space_group_symop_operation_xyz                                               
 'x, y, z'                                                                      
 '-x+1/2, y+1/2, -z+1/2'                                                        
 '-x, -y, -z'                                                                   
 'x-1/2, -y-1/2, z-1/2'                                                         
                                                                                
_cell_length_a     7.6652                                                       
_cell_length_b    11.9170                                                       
_cell_length_c    18.8416                                                       
_cell_angle_alpha  90.000                                                       
_cell_angle_beta   91.720                                                       
_cell_angle_gamma  90.000                                                       
                                                                                
_shelx_F_squared_multiplier     1.000                                           
                                                                                
loop_                                                                           
 _refln_index_h                                                                 
 _refln_index_k                                                                 
 _refln_index_l                                                                 
 _refln_F_squared_calc                                                          
 _refln_F_squared_meas                                                          
 _refln_F_squared_sigma                                                         
 _refln_observed_status                                                         
   2   0   0         54.64         59.37         1.70 o                         
   4   0   0        277.16        326.08         4.33 o                         
   6   0   0         59.06         49.20         3.17 o                         
   8   0   0        413.26        378.53         9.38 o                         
  10   0   0        643.82        636.21        13.55 o                         
   1   1   0       3270.81       3282.53        21.30 o                         
   2   1   0      10540.31      10803.71        60.49 o                         
   3   1   0         81.12         85.54         1.55 o                         
   4   1   0          5.17          4.55         0.92 o                         
   5   1   0         39.62         24.43         1.43 o                         
   6   1   0        466.70        506.45         5.98 o                         
   7   1   0        183.84        136.87         3.96 o                         
   8   1   0         36.72         50.78         3.17 o                         
   9   1   0          2.71         -0.52         2.57 o                         
  10   1   0          7.01          7.08         2.97 o                         
  11   1   0        173.96        173.66         6.33 o                         
   0   2   0        199.36        181.64         2.68 o                         
   1   2   0        142.37        165.67         1.89 o                         
   2   2   0        354.15        318.54         2.96 o                         
   3   2   0        101.84         97.04         1.85 o                         
   4   2   0         10.99         23.13         1.20 o                         
   5   2   0         41.43         46.00         2.12 o                         
   6   2   0         75.05         88.76         3.01 o                         
   7   2   0         15.17         23.28         2.29 o                         
   8   2   0         10.17          6.82         2.57 o                         
   9   2   0          4.19          3.62         2.62 o                         
  10   2   0         35.48         33.79         5.21 o                         
  11   2   0        141.60        148.43         6.71 o                         
   1   3   0       9084.34       9331.49        61.89 o                         
   2   3   0       4583.69       4659.53        28.13 o                         
   3   3   0         78.43         96.70         1.97 o                         
   4   3   0       2775.33       2786.79        19.72 o                         
   5   3   0         26.95         26.03         1.97 o                         
   6   3   0        618.42        547.05         7.57 o                         
   7   3   0        342.33        316.90         6.37 o                         
   8   3   0         17.36          9.13         2.85 o                         
   9   3   0        298.19        307.30         7.51 o                         
  10   3   0        295.66        301.77         8.39 o                         
  11   3   0         19.46         19.58         4.56 o                         
   0   4   0       3028.81       2843.27        26.93 o                         
   1   4   0       5090.42       5210.19        34.00 o                         
   2   4   0        792.51        785.09         6.13 o                         
   3   4   0         13.12         17.37         1.17 o                         
   4   4   0       1055.21       1144.05        10.40 o                         
   5   4   0       1072.37        978.22        10.21 o                         
   6   4   0        173.98        216.67         5.26 o                         
   7   4   0        779.69        731.73         9.48 o                         
   8   4   0        181.07        177.24         5.51 o                         
   9   4   0          0.95         -0.15         2.79 o                         
  10   4   0        346.10        373.81         9.23 o                         
  11   4   0        505.55        529.59        17.06 o                         
   1   5   0         72.56         81.37         1.85 o                         
   2   5   0        309.55        348.63         4.66 o                         
   3   5   0       1517.77       1495.77        13.03 o                         
   4   5   0          0.11          1.48         1.38 o                         
   5   5   0         60.92         66.10         2.88 o                         
   6   5   0        117.73         99.57         3.68 o                         
   7   5   0       1403.07       1371.41        16.23 o                         
   8   5   0        138.03        144.22         5.40 o                         
   9   5   0         14.50         17.82         3.53 o                         
  10   5   0        173.49        199.98         7.54 o                         
  11   5   0         13.85         16.17         4.16 o                         
   0   6   0       1187.31       1218.38        13.18 o                         
   1   6   0        279.47        295.10         3.59 o                         
   2   6   0        165.66        184.08         3.26 o                         
   3   6   0        493.67        499.94         5.66 o                         
   4   6   0        103.78        111.78         3.19 o                         
   5   6   0        742.40        747.47         8.43 o                         
   6   6   0        426.42        403.44         6.51 o                         
   7   6   0         92.12         91.88         4.10 o                         
   8   6   0          1.41          3.93         2.50 o                         
   9   6   0          0.51          0.23         3.27 o                         
  10   6   0         14.79         10.34         3.81 o                         
   1   7   0         99.27        109.22         2.90 o                         
   2   7   0       2157.10       2172.53        19.78 o                         
   3   7   0        270.50        237.22         4.21 o                         
   4   7   0          6.93          5.59         1.94 o                         
   5   7   0        430.28        425.37         6.35 o                         
   6   7   0        251.47        248.96         5.33 o                         
   7   7   0         73.84         89.62         3.85 o                         
   8   7   0        446.98        437.18         9.09 o                         
   9   7   0         43.18         54.53         4.92 o                         
  10   7   0         87.84         94.20         5.88 o                         
   0   8   0        277.13        270.25         7.57 o                         
   1   8   0       2568.68       2515.23        23.97 o                         
   2   8   0          8.39          4.87         1.72 o                         
   3   8   0         19.77         24.50         1.95 o                         
   4   8   0         66.72         77.67         3.78 o                         
   5   8   0       1483.73       1433.42        14.88 o                         
   6   8   0        162.87        179.08         5.20 o                         
   7   8   0        306.07        296.66         6.63 o                         
   8   8   0        455.49        465.69        10.09 o                         
   9   8   0         38.49         45.96         4.99 o                         
  10   8   0         41.80         38.07         5.60 o                         
   1   9   0         22.37         18.83         2.53 o                         
   2   9   0          1.89          0.35         1.79 o                         
   3   9   0       4036.80       3899.09        36.84 o                         
   4   9   0        324.51        326.04         6.29 o                         
   5   9   0         44.69         47.40         3.33 o                         
   6   9   0        178.44        205.72         5.92 o                         
   7   9   0        227.83        231.52         6.51 o                         
   8   9   0         11.00         12.81         3.67 o                         
   9   9   0          0.43          2.33         3.71 o                         
  10   9   0        113.15        119.77         7.34 o                         
   0  10   0          3.95          6.72         3.88 o                         
   1  10   0         67.59         63.37         3.71 o                         
   2  10   0          0.62         -1.37         3.29 o                         
   3  10   0          8.06         16.48         2.30 o                         
   4  10   0         61.10         60.65         3.40 o                         
   5  10   0        408.99        404.11         7.60 o                         
   6  10   0         18.85         17.55         3.10 o                         
   7  10   0         18.42         19.71         3.39 o                         
   8  10   0         28.61         26.89         4.40 o                         
   9  10   0         50.20         46.92         4.82 o                         
   1  11   0         24.90         27.92         3.38 o                         
   2  11   0         48.06         39.93         3.01 o                         
   3  11   0       1092.47       1122.14        13.77 o                         
   4  11   0        138.46        145.17         5.01 o                         
   5  11   0          0.05          0.05         2.52 o                         
   6  11   0         43.20         51.65         4.48 o                         
   7  11   0         62.53         58.01         5.19 o                         
   8  11   0         96.45         94.83         5.72 o                         
   9  11   0        153.60        159.20         8.76 o                         
   0  12   0        111.75         98.12         7.55 o                         
   1  12   0         94.61         95.10         4.91 o                         
   2  12   0        161.96        176.05         5.89 o                         
   3  12   0       1193.69       1188.39        15.72 o                         
   4  12   0        313.86        307.56        10.04 o                         
   5  12   0        273.00        272.45         6.72 o                         
   6  12   0        230.29        239.81         7.27 o                         
   7  12   0        141.62        150.51         6.91 o                         
   8  12   0         43.75         39.18         4.78 o                         
   1  13   0         42.54         40.65         3.81 o                         
   2  13   0        433.97        422.05         9.17 o                         
   3  13   0         12.47         13.71         3.27 o                         
   4  13   0          6.03          5.06         3.22 o                         
   5  13   0         68.84         66.05         4.43 o                         
   6  13   0          5.68          9.09         3.43 o                         
   7  13   0        238.07        242.02         8.18 o                         
   8  13   0         44.89         44.41         7.53 o                         
   0  14   0        325.20        334.65        15.63 o                         
   1  14   0        269.78        278.74         7.64 o                         
   2  14   0        436.04        464.19         9.40 o                         
   3  14   0          2.53          4.48         3.39 o                         
   4  14   0         11.50         10.40         3.96 o                         
   5  14   0        157.85        165.86         8.26 o                         
   6  14   0        223.79        227.91         7.99 o                         
   7  14   0         87.78         88.31         6.46 o                         
   1  15   0        100.70        103.90         5.80 o                         
   2  15   0        302.35        294.32         8.07 o                         
   3  15   0        700.44        721.57        14.40 o                         
   4  15   0        379.90        371.68        11.48 o                         
   5  15   0          0.16          2.67         3.81 o                         
   6  15   0         50.25         49.23         5.28 o                         
   0  16   0          9.35         16.21         6.17 o                         
   1  16   0        140.11        152.19         6.53 o                         
   2  16   0          9.54          9.01         4.07 o                         
   3  16   0        131.11        123.74         6.72 o                         
   4  16   0        197.49        187.33         9.65 o                         
   5  16   0        125.31        128.02         6.71 o                         
   1  17   0         26.36         12.49         4.03 o                         
   2  17   0        346.93        359.85        10.07 o                         
   3  17   0         20.27         16.86         4.55 o                         
   0  18   0        880.06        872.09        20.82 o                         
   1  18   0          8.11         -0.57         3.82 o                         
 -11   0   1         11.46         16.03         4.93 o                         
  -9   0   1        859.36        851.35        15.28 o                         
  -7   0   1        418.60        412.94         9.20 o                         
  -5   0   1        927.89        932.99         9.76 o                         
  -3   0   1          0.22          0.30         1.07 o                         
  -1   0   1       5249.35       4963.19        48.17 o                         
   1   0   1      22832.47      22854.35       604.88 o                         
   3   0   1       2421.85       2523.32        20.03 o                         
   5   0   1        561.62        557.55         6.87 o                         
   7   0   1       4149.00       3854.96        45.40 o                         
   9   0   1          0.00          0.38         3.42 o                         
  11   0   1         34.00         31.92         5.95 o                         
 -11   1   1         24.19         14.90         3.83 o                         
 -10   1   1          0.86          1.02         2.80 o                         
  -9   1   1         91.88         96.28         4.05 o                         
  -8   1   1        143.40        127.60         4.34 o                         
  -7   1   1       2454.72       2448.78        23.83 o                         
  -6   1   1         24.57         31.28         2.11 o                         
  -5   1   1        339.43        344.32         3.75 o                         
  -4   1   1        578.11        608.24         4.55 o                         
  -3   1   1        134.93        173.96         2.01 o                         
  -2   1   1       3787.61       3912.72        21.94 o                         
  -1   1   1         15.31         17.17         0.62 o                         
   1   1   1        449.85        461.00         3.84 o                         
   2   1   1       3745.30       3922.10        22.01 o                         
   3   1   1       6626.39       6855.13        38.17 o                         
   4   1   1       1112.99       1223.77         7.96 o                         
   5   1   1        199.95        244.51         3.22 o                         
   6   1   1         59.01         65.50         2.55 o                         
   7   1   1         42.78         39.55         2.58 o                         
   8   1   1          5.29          2.69         2.31 o                         
   9   1   1        162.81        160.48         5.11 o                         
  10   1   1        185.76        204.74         6.36 o                         
  11   1   1          0.16         -3.52         3.52 o                         
 -11   2   1         60.55         58.25         4.88 o                         
 -10   2   1         96.29        101.81         5.14 o                         
  -9   2   1        437.53        385.22         8.12 o                         
  -8   2   1         52.02         67.17         3.64 o                         
  -7   2   1        780.61        684.10         8.12 o                         
  -6   2   1        225.45        232.19         4.37 o                         
  -5   2   1       4317.47       4118.23        30.52 o                         
  -4   2   1        112.58        135.68         2.36 o                         
  -3   2   1         23.76         52.99         1.47 o                         
  -2   2   1          8.74         11.19         0.96 o                         
  -1   2   1       3511.81       3539.13        20.64 o                         
   0   2   1       5924.00       5899.61        39.10 o                         
   1   2   1       1465.33       1538.05         9.85 o                         
   2   2   1       1818.00       1748.18        10.37 o                         
   3   2   1       1549.23       1712.02        11.02 o                         
   4   2   1       3187.15       3376.04        20.34 o                         
   5   2   1        621.71        652.35         6.45 o                         
   6   2   1          0.03          1.60         1.75 o                         
   7   2   1        126.65        110.01         3.86 o                         
   8   2   1        123.89        125.55         4.66 o                         
   9   2   1         85.04         83.02         4.15 o                         
  10   2   1         32.16         30.21         4.43 o                         
  11   2   1          2.71          4.70         3.78 o                         
 -11   3   1         69.03         80.35         5.50 o                         
 -10   3   1         19.45         21.73         3.89 o                         
  -9   3   1        666.80        644.26        10.59 o                         
  -8   3   1        353.11        343.19         7.34 o                         
  -7   3   1       1900.41       1708.25        17.50 o                         
  -6   3   1        399.57        474.80         7.03 o                         
  -5   3   1        110.47        112.34         3.29 o                         
  -4   3   1         74.72         84.13         2.29 o                         
  -3   3   1       3358.18       3397.48        21.22 o                         
  -2   3   1        274.26        262.71         2.60 o                         
  -1   3   1        372.39        361.68         3.13 o                         
   0   3   1       8345.52       8439.68        54.18 o                         
   1   3   1       1379.76       1537.10        10.99 o                         
   2   3   1       2302.06       2420.32        14.05 o                         
   3   3   1         39.71         64.88         1.52 o                         
   4   3   1        714.42        732.01         6.20 o                         
   5   3   1        860.72        822.54         7.58 o                         
   6   3   1          5.91          5.65         1.86 o                         
   7   3   1        280.43        275.80         5.15 o                         
   8   3   1         57.73         70.44         4.00 o                         
   9   3   1        842.71        819.56        13.71 o                         
  10   3   1         61.93         69.56         4.90 o                         
  11   3   1        225.14        222.20         8.00 o                         
 -11   4   1        644.92        648.47        15.90 o                         
 -10   4   1        196.15        181.05         7.06 o                         
  -9   4   1         10.63          5.42         2.94 o                         
  -8   4   1        246.50        228.46         6.01 o                         
  -7   4   1         54.62         35.32         2.87 o                         
  -6   4   1         70.06         52.61         3.12 o                         
  -5   4   1        114.84        122.52         3.48 o                         
  -4   4   1        310.45        315.40         4.43 o                         
  -3   4   1       5487.77       5947.64        35.19 o                         
  -2   4   1         32.42         42.82         1.35 o                         
  -1   4   1          0.16          1.68         0.85 o                         
   0   4   1         25.73         20.51         1.09 o                         
   1   4   1       2784.13       3055.68        20.46 o                         
   2   4   1       3961.19       4051.55        24.76 o                         
   3   4   1         28.67         16.07         1.04 o                         
   4   4   1          0.46          4.08         1.37 o                         
   5   4   1        172.18        166.72         3.45 o                         
   6   4   1         77.12         80.29         3.60 o                         
   7   4   1        926.75        955.21        11.76 o                         
   8   4   1          6.02          6.95         2.60 o                         
   9   4   1        154.34        162.01         5.87 o                         
  10   4   1        135.07        135.99         6.24 o                         
  11   4   1        137.16        114.83         7.23 o                         
 -11   5   1         10.94          6.17         3.79 o                         
 -10   5   1         14.22         14.67         3.84 o                         
  -9   5   1          8.09         11.31         3.37 o                         
  -8   5   1        560.49        540.07         9.00 o                         
  -7   5   1        129.83        137.67         4.48 o                         
  -6   5   1        178.41        178.31         5.68 o                         
  -5   5   1        490.45        553.58         7.14 o                         
  -4   5   1         23.43         29.55         1.82 o                         
  -3   5   1        854.16        835.56         7.55 o                         
  -2   5   1        783.91        775.79         6.48 o                         
  -1   5   1        399.11        405.40         4.04 o                         
   0   5   1       2068.94       2225.61        15.92 o                         
   1   5   1       3742.12       3905.43        26.95 o                         
   2   5   1        155.77        179.14         2.46 o                         
   3   5   1       1202.96       1368.33        11.18 o                         
   4   5   1        611.60        604.47         6.63 o                         
   5   5   1          0.41          5.18         1.88 o                         
   6   5   1          0.11         -0.85         1.98 o                         
   7   5   1        342.02        374.65         6.73 o                         
   8   5   1        128.39        153.99         5.21 o                         
   9   5   1        209.19        207.39         7.05 o                         
  10   5   1         15.57         15.03         3.94 o                         
  11   5   1         32.22         28.72         4.39 o                         
 -10   6   1         16.84         22.33         4.67 o                         
  -9   6   1        329.35        347.33         9.14 o                         
  -8   6   1          5.70          7.23         2.62 o                         
  -7   6   1          0.89         -1.79         2.22 o                         
  -6   6   1        810.16        765.79         9.37 o                         
  -5   6   1       2168.10       2122.70        18.14 o                         
  -4   6   1       1877.29       1903.51        16.03 o                         
  -3   6   1          0.51          1.04         1.32 o                         
  -2   6   1       1174.85       1217.94        11.30 o                         
  -1   6   1          8.32          9.38         1.13 o                         
   0   6   1       1450.40       1403.11        10.50 o                         
   1   6   1       1322.73       1370.53        10.66 o                         
   2   6   1         34.70         43.94         1.81 o                         
   3   6   1        428.52        449.91         4.99 o                         
   4   6   1        112.53        119.04         3.36 o                         
   5   6   1        290.40        305.41         5.43 o                         
   6   6   1         96.73        109.07         3.82 o                         
   7   6   1         28.20         21.16         3.18 o                         
   8   6   1         28.02         20.14         3.00 o                         
   9   6   1         23.68         19.60         3.96 o                         
  10   6   1          6.93          4.87         3.58 o                         
 -10   7   1        106.79        117.57         6.23 o                         
  -9   7   1          1.17         -3.81         3.81 o                         
  -8   7   1         55.50         54.27         4.14 o                         
  -7   7   1        116.20        127.77         4.42 o                         
  -6   7   1        207.20        192.44         4.81 o                         
  -5   7   1        277.36        262.99         5.10 o                         
  -4   7   1         92.96         97.56         3.26 o                         
  -3   7   1        228.67        248.15         4.92 o                         
  -2   7   1       2864.85       2902.19        23.41 o                         
  -1   7   1       1036.14       1055.34         9.44 o                         
   0   7   1       1402.82       1499.02        11.42 o                         
   1   7   1        575.24        591.09         5.86 o                         
   2   7   1         14.93         14.72         1.72 o                         
   3   7   1        262.13        264.63         3.93 o                         
   4   7   1          7.97          4.79         1.91 o                         
   5   7   1         77.63         64.49         3.23 o                         
   6   7   1        162.36        163.46         4.52 o                         
   7   7   1        128.21        128.65         4.45 o                         
   8   7   1         77.64         87.21         4.87 o                         
   9   7   1        221.09        220.34         7.80 o                         
  10   7   1         21.97         15.42         4.01 o                         
 -10   8   1         32.64         27.71         4.31 o                         
  -9   8   1         43.61         47.03         5.36 o                         
  -8   8   1         99.49         97.28         5.46 o                         
  -7   8   1        101.84         98.31         4.34 o                         
  -6   8   1         24.03         27.16         2.87 o                         
  -5   8   1          0.37         -0.11         2.03 o                         
  -4   8   1        733.40        768.86         9.88 o                         
  -3   8   1        887.01        883.34        10.19 o                         
  -2   8   1         10.53          9.45         1.69 o                         
  -1   8   1        588.66        591.21         7.04 o                         
   0   8   1       1623.82       1649.19        16.70 o                         
   1   8   1          3.20          0.66         1.72 o                         
   2   8   1        873.48        773.15         8.60 o                         
   3   8   1         90.26         95.69         3.26 o                         
   4   8   1         60.82         54.34         3.17 o                         
   5   8   1          9.83          6.86         2.28 o                         
   6   8   1        727.89        729.71         9.90 o                         
   7   8   1        119.98        125.86         5.09 o                         
   8   8   1        278.26        285.00         8.23 o                         
   9   8   1        191.06        193.00         7.47 o                         
  10   8   1          5.94          1.59         3.85 o                         
 -10   9   1          1.69          3.20         4.20 o                         
  -9   9   1          4.05          2.91         3.56 o                         
  -8   9   1          0.14         -0.22         3.30 o                         
  -7   9   1         89.15         93.46         4.62 o                         
  -6   9   1        278.95        276.91         6.59 o                         
  -5   9   1        118.20        127.87         4.74 o                         
  -4   9   1       1238.28       1247.52        13.92 o                         
  -3   9   1        129.67        116.26         4.38 o                         
  -2   9   1       1149.18       1061.25        12.71 o                         
  -1   9   1         34.48         32.42         2.83 o                         
   0   9   1        348.75        361.23         7.88 o                         
   1   9   1          0.33          0.72         2.33 o                         
   2   9   1        164.03        157.94         4.11 o                         
   3   9   1        115.15        134.94         4.22 o                         
   4   9   1       1107.82       1080.67        12.57 o                         
   5   9   1         66.70         70.00         3.68 o                         
   6   9   1         39.99         53.66         3.43 o                         
   7   9   1         40.28         44.22         4.74 o                         
   8   9   1         16.38         13.46         3.73 o                         
   9   9   1         15.43         10.65         3.75 o                         
  10   9   1        326.94        348.64         9.97 o                         
  -9  10   1          4.69          6.12         3.78 o                         
  -8  10   1        274.07        266.89         8.29 o                         
  -7  10   1         51.11         50.86         4.14 o                         
  -6  10   1         68.73         78.56         4.18 o                         
  -5  10   1        291.76        273.50         6.40 o                         
  -4  10   1        527.63        539.38         8.30 o                         
  -3  10   1         50.50         63.95         4.11 o                         
  -2  10   1         40.31         28.05         2.61 o                         
  -1  10   1          7.60         14.21         3.01 o                         
   0  10   1        489.25        480.07         8.90 o                         
   1  10   1        345.63        336.91         8.69 o                         
   2  10   1          7.39          4.24         2.16 o                         
   3  10   1        577.60        581.58         8.77 o                         
   4  10   1        106.00        124.30         4.59 o                         
   5  10   1         82.46         90.85         4.15 o                         
   6  10   1        246.70        245.45         6.49 o                         
   7  10   1         15.81         21.16         3.53 o                         
   8  10   1        222.45        226.80         7.86 o                         
   9  10   1         29.62         21.97         4.36 o                         
  -9  11   1         70.72         66.39         7.02 o                         
  -8  11   1        214.08        225.72         7.98 o                         
  -7  11   1        132.48        123.07         6.08 o                         
  -6  11   1        110.42        110.27         4.85 o                         
  -5  11   1         13.95         17.73         2.97 o                         
  -4  11   1        303.98        289.23         6.77 o                         
  -3  11   1          5.34          4.79         2.74 o                         
  -2  11   1        536.48        567.43         9.35 o                         
  -1  11   1        511.45        522.78         8.93 o                         
   0  11   1        320.42        334.93         7.70 o                         
   1  11   1        429.42        430.59         9.32 o                         
   2  11   1         67.88         88.63         4.68 o                         
   3  11   1          0.84          4.28         2.51 o                         
   4  11   1        509.81        526.84         9.74 o                         
   5  11   1        416.13        412.04         7.82 o                         
   6  11   1         16.83         14.28         3.15 o                         
   7  11   1         34.72         30.99         4.28 o                         
   8  11   1         35.32         34.84         4.73 o                         
   9  11   1        142.50        138.96         8.75 o                         
  -8  12   1          1.13         -4.00         4.00 o                         
  -7  12   1        248.28        265.36         8.23 o                         
  -6  12   1        246.19        250.96         6.93 o                         
  -5  12   1        316.05        311.57         7.10 o                         
  -4  12   1        426.82        449.07         8.54 o                         
  -3  12   1        257.79        267.01         6.85 o                         
  -2  12   1        117.38        124.16         5.12 o                         
  -1  12   1          0.46          0.93         3.23 o                         
   0  12   1         17.88         15.39         3.06 o                         
   1  12   1        511.57        470.05         9.38 o                         
   2  12   1          5.45         -0.84         2.96 o                         
   3  12   1         46.48         45.63         3.84 o                         
   4  12   1         70.34         79.40         4.61 o                         
   5  12   1          4.73          8.02         2.89 o                         
   6  12   1        349.47        373.34         8.56 o                         
   7  12   1         27.56         34.50         4.42 o                         
   8  12   1         21.13         22.61         4.51 o                         
  -8  13   1         75.72         72.78         6.29 o                         
  -7  13   1          0.02         -4.08         4.08 o                         
  -6  13   1        128.42        133.93         5.95 o                         
  -5  13   1         17.14         18.34         3.47 o                         
  -4  13   1         39.87         49.40         4.26 o                         
  -3  13   1          0.09         -2.93         2.93 o                         
  -2  13   1        109.64        119.45         5.23 o                         
  -1  13   1        326.26        324.26         8.41 o                         
   0  13   1        164.62        159.43         6.06 o                         
   1  13   1          0.39         -1.23         2.87 o                         
   2  13   1         33.57         26.66         3.80 o                         
   3  13   1        160.94        183.05         6.32 o                         
   4  13   1         33.37         41.07         4.08 o                         
   5  13   1          3.00          4.67         2.95 o                         
   6  13   1        150.58        154.41         6.37 o                         
   7  13   1         74.14         76.93         5.49 o                         
   8  13   1        132.70        124.96         7.45 o                         
  -7  14   1          0.96         -2.11         4.13 o                         
  -6  14   1        114.26        116.88         6.08 o                         
  -5  14   1        255.01        262.16         8.07 o                         
  -4  14   1        368.08        373.60        14.34 o                         
  -3  14   1         78.89         85.06         5.60 o                         
  -2  14   1        262.00        290.21         7.69 o                         
  -1  14   1         92.96        110.73         5.28 o                         
   0  14   1        319.26        306.95         9.12 o                         
   1  14   1        444.95        450.55         9.98 o                         
   2  14   1        342.78        342.65         8.71 o                         
   3  14   1          8.27         -0.65         3.31 o                         
   4  14   1          2.35          3.95         3.53 o                         
   5  14   1        126.33        135.26         6.37 o                         
   6  14   1        207.06        203.40         7.73 o                         
   7  14   1          0.40         -0.13         3.86 o                         
  -6  15   1         74.89         82.86         6.93 o                         
  -5  15   1          4.81          0.40         3.79 o                         
  -4  15   1         57.40         65.92         6.05 o                         
  -3  15   1        698.97        683.87        14.80 o                         
  -2  15   1         55.10         61.04         4.57 o                         
  -1  15   1        405.70        396.52         9.78 o                         
   0  15   1          4.86         10.57         3.52 o                         
   1  15   1          4.12         -1.05         3.28 o                         
   2  15   1         65.46         54.76         4.82 o                         
   3  15   1         40.91         37.58         4.85 o                         
   4  15   1        951.24        969.48        16.56 o                         
   5  15   1         28.02         21.32         4.58 o                         
   6  15   1         69.50         61.26         5.55 o                         
  -5  16   1        127.34        127.84         7.98 o                         
  -4  16   1         20.67         14.78         4.99 o                         
  -3  16   1         82.09         83.34         5.65 o                         
  -2  16   1        144.63        155.60         8.22 o                         
  -1  16   1         91.03         97.94         5.91 o                         
   0  16   1          4.51          2.71         3.73 o                         
   1  16   1         15.37         10.90         3.63 o                         
   2  16   1        446.01        451.70        10.93 o                         
   3  16   1         55.36         51.49         7.46 o                         
   4  16   1          0.69         -1.54         4.21 o                         
   5  16   1          4.81         14.27         4.70 o                         
  -3  17   1         22.29         21.88         4.97 o                         
  -2  17   1         96.05         98.81         6.80 o                         
  -1  17   1        160.11        192.02         7.29 o                         
   0  17   1         32.03         30.00         5.07 o                         
   1  17   1          6.51          7.86         3.79 o                         
   2  17   1          2.03         -0.83         3.73 o                         
   3  17   1         50.41         54.15         5.16 o                         
  -1  18   1         25.12         20.20         8.34 o                         
   0  18   1          0.28         -3.53         3.53 o                         
   1  18   1        256.87        215.55        23.11 o                         
 -10   0   2        223.63        213.45         8.56 o                         
  -8   0   2        518.28        514.98        10.98 o                         
  -6   0   2         57.00         44.85         2.93 o                         
  -4   0   2       3030.02       3059.26        24.45 o                         
  -2   0   2       1582.35       1666.84        13.32 o                         
   2   0   2       8692.13       8450.68        62.85 o                         
   4   0   2       2688.23       2759.26        22.41 o                         
   6   0   2       1671.73       1606.50        24.81 o                         
   8   0   2       1569.72       1445.11        21.10 o                         
  10   0   2        424.57        443.03        13.87 o                         
 -11   1   2        129.34        136.35         7.82 o                         
 -10   1   2         39.94         44.64         4.07 o                         
  -9   1   2        163.49        166.23         5.12 o                         
  -8   1   2        171.70        164.12         4.83 o                         
  -7   1   2          4.16          3.23         1.92 o                         
  -6   1   2        681.72        705.35         7.18 o                         
  -5   1   2        186.35        178.91         2.79 o                         
  -4   1   2        427.14        454.23         3.97 o                         
  -3   1   2       1251.05       1193.69         7.86 o                         
  -2   1   2        258.11        249.71         2.33 o                         
  -1   1   2       3420.12       3400.06        21.51 o                         
   0   1   2        229.67        229.83         2.73 o                         
   1   1   2         79.22         75.44         1.22 o                         
   2   1   2       2106.20       2116.51        11.77 o                         
   3   1   2       1540.50       1630.42         9.58 o                         
   4   1   2       1783.45       1774.73        10.93 o                         
   5   1   2         13.13          9.26         1.32 o                         
   6   1   2       1110.34       1130.24        10.64 o                         
   7   1   2         41.18         41.94         2.63 o                         
   8   1   2         98.47         98.63         3.90 o                         
   9   1   2        151.20        163.12         5.12 o                         
  10   1   2        218.60        236.04         6.71 o                         
  11   1   2        283.32        280.19         7.69 o                         
 -11   2   2         88.41         77.56         5.37 o                         
 -10   2   2         84.13         98.93         5.08 o                         
  -9   2   2         13.14         10.75         3.02 o                         
  -8   2   2         65.75         94.25         4.40 o                         
  -7   2   2        458.80        450.87         6.51 o                         
  -6   2   2        142.31        132.29         3.63 o                         
  -5   2   2          3.43          1.57         1.44 o                         
  -4   2   2        688.15        837.89         6.29 o                         
  -3   2   2       3021.96       3155.36        18.77 o                         
  -2   2   2       1892.82       1932.85        11.91 o                         
  -1   2   2       2156.06       2169.18        12.65 o                         
   0   2   2       2876.46       2826.79        16.96 o                         
   1   2   2      18131.32      18570.07       250.59 o                         
   2   2   2       6431.41       6453.04        36.60 o                         
   3   2   2          0.98          2.44         0.84 o                         
   4   2   2         48.10         72.64         1.77 o                         
   5   2   2        805.54        794.49        10.00 o                         
   6   2   2         53.82         53.70         2.64 o                         
   7   2   2        171.01        214.01         5.10 o                         
   8   2   2        640.49        639.32         9.36 o                         
   9   2   2          4.97          5.88         2.66 o                         
  10   2   2         18.07         16.36         4.18 o                         
  11   2   2         40.78         47.23         4.91 o                         
 -11   3   2         78.06         80.95         5.46 o                         
 -10   3   2         41.45         42.81         4.41 o                         
  -9   3   2         22.88         25.35         3.45 o                         
  -8   3   2        649.27        606.63         9.75 o                         
  -7   3   2          4.06          6.12         2.33 o                         
  -6   3   2          3.18          2.59         1.97 o                         
  -5   3   2       2797.86       2810.98        22.68 o                         
  -4   3   2        117.74        157.96         2.77 o                         
  -3   3   2         21.67         25.63         1.27 o                         
  -2   3   2        402.90        422.96         3.51 o                         
  -1   3   2        990.01       1085.42         6.96 o                         
   0   3   2      16080.32      15866.34       122.01 o                         
   1   3   2       1635.52       1777.26        12.21 o                         
   2   3   2       1483.52       1482.81         9.24 o                         
   3   3   2        361.43        341.35         3.17 o                         
   4   3   2         24.61         31.04         1.49 o                         
   5   3   2       3676.13       3771.36        27.26 o                         
   6   3   2       1789.89       1719.89        14.88 o                         
   7   3   2        382.22        397.92         6.65 o                         
   8   3   2         92.46        107.05         4.36 o                         
   9   3   2        334.87        318.62         7.05 o                         
  10   3   2        232.57        239.64         7.69 o                         
  11   3   2          1.22          4.37         3.76 o                         
 -11   4   2        108.23         99.91         5.97 o                         
 -10   4   2        579.48        600.05        11.82 o                         
  -9   4   2        110.92        115.71         5.18 o                         
  -8   4   2        221.23        205.13         5.79 o                         
  -7   4   2        186.01        181.83         4.97 o                         
  -6   4   2         92.82         91.32         3.46 o                         
  -5   4   2        122.90        109.81         3.40 o                         
  -4   4   2        216.31        224.26         3.74 o                         
  -3   4   2        844.14        871.81         6.47 o                         
  -2   4   2        910.42        930.14         6.45 o                         
  -1   4   2        620.28        615.68         4.85 o                         
   0   4   2        826.62        781.70         6.10 o                         
   1   4   2        440.82        426.02         3.66 o                         
   2   4   2        295.64        351.78         3.21 o                         
   3   4   2         28.64         30.03         1.19 o                         
   4   4   2         42.93         55.60         1.91 o                         
   5   4   2        310.09        303.17         4.42 o                         
   6   4   2         98.80         97.91         3.52 o                         
   7   4   2        869.12        812.25        10.59 o                         
   8   4   2        516.86        505.97         8.44 o                         
   9   4   2         89.11         90.01         4.79 o                         
  10   4   2         11.09         11.34         3.63 o                         
  11   4   2         13.08         10.77         4.29 o                         
 -11   5   2         20.00         14.23         4.03 o                         
 -10   5   2         58.87         56.31         4.96 o                         
  -9   5   2          0.80          4.27         3.16 o                         
  -8   5   2          3.95          7.98         2.63 o                         
  -7   5   2        862.54        894.14        11.73 o                         
  -6   5   2        201.59        191.90         4.76 o                         
  -5   5   2         46.77         48.37         2.56 o                         
  -4   5   2        949.08        931.93         9.05 o                         
  -3   5   2         27.26         55.24         1.92 o                         
  -2   5   2          1.01          0.17         1.00 o                         
  -1   5   2       2716.95       2780.69        18.99 o                         
   0   5   2        476.14        449.58         4.23 o                         
   1   5   2         37.46         37.13         1.30 o                         
   2   5   2       2000.76       2135.00        13.44 o                         
   3   5   2        335.69        328.76         4.11 o                         
   4   5   2       1319.65       1416.47        11.55 o                         
   5   5   2          4.08          1.68         1.66 o                         
   6   5   2         21.07         16.58         2.40 o                         
   7   5   2       1353.42       1254.68        13.59 o                         
   8   5   2         34.42         29.53         3.18 o                         
   9   5   2         43.40         41.82         4.68 o                         
  10   5   2         51.94         49.42         4.81 o                         
  11   5   2          9.35          9.25         4.76 o                         
 -10   6   2        440.92        457.85        10.71 o                         
  -9   6   2          0.89          6.57         3.44 o                         
  -8   6   2        185.91        174.07         5.61 o                         
  -7   6   2        525.60        490.96         8.05 o                         
  -6   6   2        403.67        405.57         6.14 o                         
  -5   6   2          7.06          8.10         1.87 o                         
  -4   6   2        112.77        141.46         3.40 o                         
  -3   6   2        898.58        793.11         8.12 o                         
  -2   6   2        526.75        555.87         6.55 o                         
  -1   6   2        214.72        223.32         2.97 o                         
   0   6   2        410.54        456.29         4.49 o                         
   1   6   2       2718.82       2786.45        18.14 o                         
   2   6   2       8155.56       8666.87        62.89 o                         
   3   6   2        856.79        901.37         7.90 o                         
   4   6   2          7.92          9.89         1.69 o                         
   5   6   2        240.48        215.07         4.51 o                         
   6   6   2         33.11         21.93         2.44 o                         
   7   6   2        415.75        397.66         7.25 o                         
   8   6   2         36.60         43.26         3.58 o                         
   9   6   2        188.71        187.45         7.35 o                         
  10   6   2          3.43         -1.76         3.48 o                         
 -10   7   2        228.15        233.55         8.23 o                         
  -9   7   2        219.33        219.28         7.84 o                         
  -8   7   2         44.01         47.91         4.98 o                         
  -7   7   2          1.14          3.29         2.27 o                         
  -6   7   2        318.47        316.76         5.54 o                         
  -5   7   2        931.71        883.99         9.35 o                         
  -4   7   2        361.99        347.77         5.41 o                         
  -3   7   2          1.17          0.77         1.64 o                         
  -2   7   2        122.35        110.75         2.98 o                         
  -1   7   2        152.84        108.40         2.75 o                         
   0   7   2        276.29        299.25         3.88 o                         
   1   7   2        362.54        382.21         4.59 o                         
   2   7   2          0.71          3.92         1.55 o                         
   3   7   2          0.86          2.08         1.48 o                         
   4   7   2          2.29         -1.59         1.59 o                         
   5   7   2        621.94        628.08         8.83 o                         
   6   7   2          6.55          6.86         2.26 o                         
   7   7   2         74.94         75.89         3.64 o                         
   8   7   2        143.87        163.46         6.10 o                         
   9   7   2         24.38         22.12         4.04 o                         
  10   7   2        135.49        148.00         6.86 o                         
 -10   8   2         45.27         49.05         5.60 o                         
  -9   8   2        290.48        276.88         8.56 o                         
  -8   8   2          9.36         12.85         3.52 o                         
  -7   8   2          0.10         -2.39         2.39 o                         
  -6   8   2        166.31        150.03         4.77 o                         
  -5   8   2         85.19         91.50         3.44 o                         
  -4   8   2        210.98        206.22         4.74 o                         
  -3   8   2        684.26        673.86         8.51 o                         
  -2   8   2        860.81        868.51         9.62 o                         
  -1   8   2        479.02        487.28         6.22 o                         
   0   8   2          9.69          3.91         1.61 o                         
   1   8   2         71.97         53.95         2.48 o                         
   2   8   2         17.66         23.04         2.06 o                         
   3   8   2        534.69        522.14         6.24 o                         
   4   8   2        165.03        165.98         4.59 o                         
   5   8   2          3.03          4.86         2.23 o                         
   6   8   2         50.40         46.09         3.22 o                         
   7   8   2        488.95        446.81         8.05 o                         
   8   8   2         23.23         32.79         4.38 o                         
   9   8   2        249.53        263.32         8.39 o                         
  10   8   2          0.02         -3.62         3.62 o                         
 -10   9   2         10.81         11.31         4.52 o                         
  -9   9   2         17.67         18.78         4.02 o                         
  -8   9   2        108.12        113.14         7.45 o                         
  -7   9   2         33.07         28.54         3.32 o                         
  -6   9   2          0.65          0.41         2.44 o                         
  -5   9   2         30.88         33.46         3.00 o                         
  -4   9   2          7.67          3.51         2.06 o                         
  -3   9   2         96.84         86.88         3.34 o                         
  -2   9   2         91.39         98.39         3.46 o                         
  -1   9   2        259.06        222.10         4.97 o                         
   0   9   2        898.97        923.33        12.79 o                         
   1   9   2        242.83        235.35         5.30 o                         
   2   9   2          1.65          2.23         2.28 o                         
   3   9   2       1032.72       1015.26        11.63 o                         
   4   9   2         61.37         70.19         3.25 o                         
   5   9   2       1070.53       1067.73        13.03 o                         
   6   9   2         13.32         17.02         2.74 o                         
   7   9   2          6.89          4.87         3.00 o                         
   8   9   2         46.53         59.20         4.93 o                         
   9   9   2        120.34        141.81         7.92 o                         
  10   9   2          0.00          0.33         4.70 o                         
  -9  10   2        347.33        365.36        11.82 o                         
  -8  10   2         26.97         28.37         4.17 o                         
  -7  10   2        684.55        693.45        13.98 o                         
  -6  10   2         32.51         29.84         3.23 o                         
  -5  10   2          7.54          7.29         2.65 o                         
  -4  10   2        474.21        450.91         9.22 o                         
  -3  10   2        117.42        104.97         4.14 o                         
  -2  10   2        214.98        213.77         5.53 o                         
  -1  10   2        275.09        340.47         7.00 o                         
   0  10   2       1273.04       1308.89        16.92 o                         
   1  10   2        479.92        483.58         8.32 o                         
   2  10   2        170.17        167.61         5.83 o                         
   3  10   2        575.90        574.09         9.24 o                         
   4  10   2        611.02        584.64         8.12 o                         
   5  10   2        274.70        283.46         6.51 o                         
   6  10   2        191.04        188.85         6.31 o                         
   7  10   2        386.43        385.96         8.63 o                         
   8  10   2         24.13         20.28         4.10 o                         
   9  10   2         45.84         48.30         4.84 o                         
  -9  11   2         40.84         47.72         5.72 o                         
  -8  11   2          1.56          1.94         3.48 o                         
  -7  11   2        183.85        182.95         7.02 o                         
  -6  11   2        198.86        218.28         6.25 o                         
  -5  11   2        561.50        566.62         9.21 o                         
  -4  11   2         14.52         15.63         2.77 o                         
  -3  11   2        129.98        120.11         5.01 o                         
  -2  11   2        241.96        244.67         6.22 o                         
  -1  11   2        191.03        218.25         6.53 o                         
   0  11   2        541.22        545.84         9.82 o                         
   1  11   2        166.11        182.12         6.10 o                         
   2  11   2          2.99         -0.83         2.31 o                         
   3  11   2         33.64         40.50         3.35 o                         
   4  11   2          8.49          8.32         2.53 o                         
   5  11   2        460.63        465.38         8.29 o                         
   6  11   2         15.13         15.33         3.09 o                         
   7  11   2          3.50          1.52         3.55 o                         
   8  11   2        130.11        141.66         6.95 o                         
   9  11   2        116.85        115.14         6.40 o                         
  -8  12   2         61.65         56.56         7.00 o                         
  -7  12   2         44.13         43.61         4.61 o                         
  -6  12   2        135.78        134.27         5.47 o                         
  -5  12   2        169.02        175.50         6.92 o                         
  -4  12   2         24.85         31.98         3.72 o                         
  -3  12   2        356.67        374.95         9.86 o                         
  -2  12   2         44.51         57.32         4.05 o                         
  -1  12   2         44.68         46.83         3.76 o                         
   0  12   2          1.24          2.12         2.87 o                         
   1  12   2          0.27         -1.33         3.16 o                         
   2  12   2       1226.94       1166.63        15.35 o                         
   3  12   2        112.51        123.89         4.99 o                         
   4  12   2        130.54        136.60         5.25 o                         
   5  12   2          3.72          0.73         2.65 o                         
   6  12   2          0.12         -3.14         3.14 o                         
   7  12   2         82.19         88.59         5.52 o                         
   8  12   2        130.28        129.03         6.45 o                         
  -8  13   2          4.01          8.55         4.47 o                         
  -7  13   2         24.49         31.49         5.01 o                         
  -6  13   2          1.07         -3.04         3.04 o                         
  -5  13   2        198.19        205.69         6.36 o                         
  -4  13   2        175.29        169.98         6.42 o                         
  -3  13   2         33.96         25.43         4.41 o                         
  -2  13   2          0.19          7.06         2.98 o                         
  -1  13   2        594.17        579.13        13.07 o                         
   0  13   2          0.41          1.71         3.10 o                         
   1  13   2          8.84         11.74         3.46 o                         
   2  13   2        113.67        128.31         5.98 o                         
   3  13   2         84.52         82.50         4.27 o                         
   4  13   2        282.30        296.18         8.01 o                         
   5  13   2          2.37          8.11         3.50 o                         
   6  13   2          2.51         -2.98         2.98 o                         
   7  13   2          1.32          0.76         3.68 o                         
   8  13   2          0.02          9.97        10.52 o                         
  -7  14   2         91.01         97.64         6.72 o                         
  -6  14   2        117.29        115.75         5.91 o                         
  -5  14   2          1.10          4.02         3.26 o                         
  -4  14   2        183.39        194.99         7.57 o                         
  -3  14   2        540.22        545.95        12.66 o                         
  -2  14   2         43.16         39.78         4.00 o                         
  -1  14   2          6.49          7.75         3.57 o                         
   0  14   2        215.07        233.68         7.61 o                         
   1  14   2        371.18        369.56         8.58 o                         
   2  14   2        878.34        892.73        15.70 o                         
   3  14   2        171.04        185.48         6.66 o                         
   4  14   2        269.57        285.67         9.09 o                         
   5  14   2         13.63          8.61         3.86 o                         
   6  14   2        151.32        164.46         8.30 o                         
   7  14   2        255.10        258.90         8.62 o                         
  -6  15   2          7.33         10.27         4.68 o                         
  -5  15   2        143.38        138.31         6.95 o                         
  -4  15   2          4.92          4.76         4.21 o                         
  -3  15   2        112.45        115.40         8.80 o                         
  -2  15   2        371.18        378.35         8.89 o                         
  -1  15   2        131.72        139.28         6.50 o                         
   0  15   2        448.55        443.31         9.69 o                         
   1  15   2         31.62         34.12         4.08 o                         
   2  15   2          3.54         -3.48         3.48 o                         
   3  15   2         80.77         87.00         7.19 o                         
   4  15   2        460.17        470.54        10.23 o                         
   5  15   2        197.49        227.04         8.60 o                         
   6  15   2        409.46        404.71        11.02 o                         
  -5  16   2          9.46         13.53         6.41 o                         
  -4  16   2          2.60          3.26         4.28 o                         
  -3  16   2         11.05         12.62         4.38 o                         
  -2  16   2          0.17         -3.34         3.34 o                         
  -1  16   2         65.24         79.28         5.84 o                         
   0  16   2         83.78         91.68         7.41 o                         
   1  16   2          9.24          6.81         3.55 o                         
   2  16   2          0.85          7.96         3.89 o                         
   3  16   2         72.64         68.68         5.41 o                         
   4  16   2         75.70         64.80         7.03 o                         
   5  16   2          0.00          1.05         4.04 o                         
  -3  17   2         46.67         44.69         5.68 o                         
  -2  17   2         20.95         17.81         4.84 o                         
  -1  17   2         60.02         46.23         4.59 o                         
   0  17   2         15.02         15.80         4.27 o                         
   1  17   2          0.00         -1.29         3.50 o                         
   2  17   2         73.77         70.73         5.61 o                         
   3  17   2         14.51         11.67         4.15 o                         
   0  18   2          3.29          3.05         3.84 o                         
 -11   0   3        103.33        102.24         7.60 o                         
  -9   0   3         15.35         18.09         3.91 o                         
  -7   0   3       1427.98       1366.36        19.46 o                         
  -5   0   3       1401.52       1398.77        14.18 o                         
  -3   0   3      20050.38      20138.99       155.30 o                         
  -1   0   3      24317.08      28214.93      3853.11 o                         
   1   0   3       3038.64       2940.81        23.31 o                         
   3   0   3       5551.87       5713.11        43.45 o                         
   5   0   3        229.34        209.78         4.40 o                         
   7   0   3        641.58        605.13        11.45 o                         
   9   0   3        126.23        133.49         6.67 o                         
  11   0   3         30.64         23.84         4.97 o                         
 -11   1   3         19.73         21.08         3.93 o                         
 -10   1   3        207.75        239.11         6.67 o                         
  -9   1   3         11.86         15.31         2.91 o                         
  -8   1   3          2.48         -0.27         2.28 o                         
  -7   1   3        202.84        214.54         4.91 o                         
  -6   1   3        315.35        327.28         4.73 o                         
  -5   1   3       2295.84       2304.51        15.09 o                         
  -4   1   3       1706.03       1828.14        11.47 o                         
  -3   1   3        715.26        714.08         5.12 o                         
  -2   1   3       1639.85       1658.58         9.90 o                         
  -1   1   3         36.26         29.26         1.08 o                         
   0   1   3       2922.34       2834.80        15.82 o                         
   1   1   3      17667.68      16874.51       635.09 o                         
   2   1   3       3721.95       3804.23        21.51 o                         
   3   1   3          8.77          9.92         0.88 o                         
   4   1   3        777.69        904.45         6.19 o                         
   5   1   3        506.30        433.24         4.55 o                         
   6   1   3         28.03         28.20         2.23 o                         
   7   1   3         59.33         59.03         2.86 o                         
   8   1   3          4.79          2.44         2.37 o                         
   9   1   3        171.57        181.21         5.76 o                         
  10   1   3          6.90          1.60         2.97 o                         
  11   1   3        101.58        108.58         6.27 o                         
 -11   2   3         77.31         96.24         5.78 o                         
 -10   2   3        371.60        386.13         8.66 o                         
  -9   2   3         93.09        101.02         6.12 o                         
  -8   2   3          1.52          0.23         2.41 o                         
  -7   2   3        531.26        490.77         7.32 o                         
  -6   2   3         52.03         59.25         2.52 o                         
  -5   2   3        513.05        540.45         5.96 o                         
  -4   2   3        252.00        286.27         3.16 o                         
  -3   2   3         58.51         65.20         1.50 o                         
  -2   2   3        868.36        860.83         5.90 o                         
  -1   2   3       4200.62       4304.20        25.82 o                         
   0   2   3       2043.37       2115.39        12.03 o                         
   1   2   3        982.48        998.39         6.35 o                         
   2   2   3       2906.61       3106.76        19.21 o                         
   3   2   3        167.70        133.77         2.06 o                         
   4   2   3         30.88         14.16         1.17 o                         
   5   2   3        141.61        134.66         3.18 o                         
   6   2   3        182.36        198.38         5.07 o                         
   7   2   3        236.74        218.36         5.15 o                         
   8   2   3          5.62         15.75         2.83 o                         
   9   2   3        204.03        204.87         6.02 o                         
  10   2   3         29.60         33.61         4.04 o                         
  11   2   3         61.99         56.02         5.73 o                         
 -11   3   3         52.97         50.80         4.86 o                         
 -10   3   3          8.30          8.32         3.54 o                         
  -9   3   3        110.22        127.88         5.32 o                         
  -8   3   3         81.92         83.63         4.28 o                         
  -7   3   3        416.59        396.35         7.03 o                         
  -6   3   3         35.50         37.41         2.52 o                         
  -5   3   3        620.00        621.44         7.17 o                         
  -4   3   3        384.69        415.20         4.64 o                         
  -3   3   3        506.14        525.50         4.62 o                         
  -2   3   3         67.96         68.60         1.44 o                         
  -1   3   3       8713.61       8701.60        50.06 o                         
   0   3   3       1571.29       1514.07         9.63 o                         
   1   3   3      13837.35      13717.64        80.54 o                         
   2   3   3        140.22        120.25         1.98 o                         
   3   3   3        151.38        122.04         2.07 o                         
   4   3   3        101.59        132.95         2.59 o                         
   5   3   3        212.44        180.85         3.53 o                         
   6   3   3        452.54        444.83         6.36 o                         
   7   3   3         12.46          8.41         2.35 o                         
   8   3   3        275.70        266.61         6.26 o                         
   9   3   3          0.78         -0.35         2.59 o                         
  10   3   3         83.57         86.56         4.70 o                         
  11   3   3        318.78        313.40         9.17 o                         
 -11   4   3         66.01         64.77         5.14 o                         
 -10   4   3          3.32          6.96         3.64 o                         
  -9   4   3        121.90        127.64         5.33 o                         
  -8   4   3         25.53         27.45         3.16 o                         
  -7   4   3       1341.64       1340.12        16.65 o                         
  -6   4   3        955.00        891.91         9.70 o                         
  -5   4   3       1709.03       1677.36        15.39 o                         
  -4   4   3        722.03        723.13         7.72 o                         
  -3   4   3       1886.01       1854.39        12.08 o                         
  -2   4   3       2074.50       2121.07        13.15 o                         
  -1   4   3       2893.20       2991.19        19.01 o                         
   0   4   3         10.37         16.70         1.01 o                         
   1   4   3       1719.48       1908.15        11.86 o                         
   2   4   3       1752.14       1814.91        12.21 o                         
   3   4   3       3270.01       3408.89        20.88 o                         
   4   4   3         52.58         50.12         1.90 o                         
   5   4   3        656.96        697.51         7.15 o                         
   6   4   3        246.25        245.15         4.85 o                         
   7   4   3        228.19        234.28         5.60 o                         
   8   4   3         52.95         54.61         4.22 o                         
   9   4   3         59.83         61.64         5.21 o                         
  10   4   3         34.88         38.18         4.32 o                         
  11   4   3         24.59         19.53         4.25 o                         
 -11   5   3        151.27        169.12         7.23 o                         
 -10   5   3        702.53        731.52        13.40 o                         
  -9   5   3         56.48         59.37         4.50 o                         
  -8   5   3          5.56          1.68         2.72 o                         
  -7   5   3        358.44        320.57         6.24 o                         
  -6   5   3        102.55        131.83         3.82 o                         
  -5   5   3        106.97        114.39         3.42 o                         
  -4   5   3         50.36         76.28         2.57 o                         
  -3   5   3          1.53          3.06         1.18 o                         
  -2   5   3         40.59         43.30         1.38 o                         
  -1   5   3        612.68        703.86         5.49 o                         
   0   5   3      11299.97      11695.32        73.06 o                         
   1   5   3         35.48         18.12         1.14 o                         
   2   5   3         72.76         94.67         1.90 o                         
   3   5   3        111.70        123.15         2.57 o                         
   4   5   3       1312.25       1331.43        11.00 o                         
   5   5   3       1143.25       1118.38        12.05 o                         
   6   5   3        501.00        438.12         6.24 o                         
   7   5   3          0.08          2.14         2.05 o                         
   8   5   3         39.29         34.99         3.75 o                         
   9   5   3        416.39        372.68         8.85 o                         
  10   5   3          2.66         -1.66         4.96 o                         
  11   5   3         21.38         19.53         4.19 o                         
 -10   6   3         38.91         48.62         5.42 o                         
  -9   6   3         55.68         59.45         5.06 o                         
  -8   6   3         21.70         13.08         2.94 o                         
  -7   6   3        989.61        924.89        11.25 o                         
  -6   6   3        562.92        464.54         6.58 o                         
  -5   6   3          3.84          4.18         1.79 o                         
  -4   6   3        449.21        455.12         5.71 o                         
  -3   6   3         98.18         84.91         2.58 o                         
  -2   6   3         30.81         47.66         1.72 o                         
  -1   6   3         27.28         37.35         1.41 o                         
   0   6   3          6.84          3.78         1.05 o                         
   1   6   3         44.19         65.89         1.76 o                         
   2   6   3       5470.22       5695.47        39.11 o                         
   3   6   3       1576.01       1642.55        12.84 o                         
   4   6   3        367.73        349.89         4.77 o                         
   5   6   3         77.15         94.62         3.01 o                         
   6   6   3          0.07          1.11         2.15 o                         
   7   6   3        118.92        124.81         4.59 o                         
   8   6   3        135.89        149.26         5.52 o                         
   9   6   3        132.83        139.31         6.65 o                         
  10   6   3        227.88        229.81         8.10 o                         
 -10   7   3         35.00         35.28         5.89 o                         
  -9   7   3        229.46        225.66         7.69 o                         
  -8   7   3          9.09         10.27         3.23 o                         
  -7   7   3        896.83        897.89        11.99 o                         
  -6   7   3        430.69        411.12         6.24 o                         
  -5   7   3        792.25        756.30         8.41 o                         
  -4   7   3         65.48         82.11         3.25 o                         
  -3   7   3        282.93        341.83         5.21 o                         
  -2   7   3        195.71        180.98         3.21 o                         
  -1   7   3         37.64         39.20         1.86 o                         
   0   7   3       1498.65       1453.65        11.92 o                         
   1   7   3        546.58        552.82         5.67 o                         
   2   7   3       2844.51       3039.58        26.89 o                         
   3   7   3        106.29        125.61         2.95 o                         
   4   7   3          7.99          5.36         1.71 o                         
   5   7   3         20.47         14.73         2.19 o                         
   6   7   3         52.31         61.01         3.17 o                         
   7   7   3          8.68          7.14         2.41 o                         
   8   7   3          6.88          7.22         3.12 o                         
   9   7   3         41.81         64.92         6.30 o                         
  10   7   3          4.15          5.39         3.74 o                         
 -10   8   3          0.44          0.78         4.07 o                         
  -9   8   3        225.33        240.14         8.00 o                         
  -8   8   3        382.65        379.77         9.16 o                         
  -7   8   3          0.04          2.70         2.59 o                         
  -6   8   3        132.50        133.95         4.17 o                         
  -5   8   3        518.65        478.70         7.27 o                         
  -4   8   3        984.25        986.63        10.91 o                         
  -3   8   3         81.70         87.83         3.18 o                         
  -2   8   3       2265.89       2161.29        18.87 o                         
  -1   8   3        981.44        981.01        10.50 o                         
   0   8   3        771.68        724.39         8.18 o                         
   1   8   3        129.54        140.78         3.51 o                         
   2   8   3        277.72        259.16         4.81 o                         
   3   8   3         66.92         67.18         2.59 o                         
   4   8   3       2508.99       2434.94        20.15 o                         
   5   8   3        178.92        173.51         4.24 o                         
   6   8   3        128.86        138.78         4.74 o                         
   7   8   3         30.71         31.19         3.17 o                         
   8   8   3        113.18        112.35         5.94 o                         
   9   8   3         33.98         31.71         6.70 o                         
  10   8   3        200.43        204.46         8.87 o                         
 -10   9   3         25.85         22.44         5.01 o                         
  -9   9   3         25.53         14.89         4.52 o                         
  -8   9   3         43.89         38.04         6.29 o                         
  -7   9   3          0.38          0.19         2.54 o                         
  -6   9   3        151.56        147.99         4.62 o                         
  -5   9   3         68.79         76.95         3.40 o                         
  -4   9   3       2041.40       1971.17        23.81 o                         
  -3   9   3         71.56         81.05         3.14 o                         
  -2   9   3       2589.03       2509.45        22.10 o                         
  -1   9   3          1.20          0.56         1.96 o                         
   0   9   3        371.32        343.51         6.78 o                         
   1   9   3          1.64          2.45         2.19 o                         
   2   9   3          0.71          6.60         2.47 o                         
   3   9   3        525.62        556.72         7.92 o                         
   4   9   3        823.47        808.06         9.75 o                         
   5   9   3         14.10         14.34         2.41 o                         
   6   9   3       2011.83       1963.63        20.30 o                         
   7   9   3         66.56         56.09         4.16 o                         
   8   9   3         92.77        102.90         5.71 o                         
   9   9   3          3.60          8.82         3.87 o                         
  -9  10   3         17.79         14.56         4.76 o                         
  -8  10   3        330.22        324.09         8.74 o                         
  -7  10   3          2.68         -2.71         2.78 o                         
  -6  10   3        191.74        184.71         5.72 o                         
  -5  10   3         28.60         28.12         2.76 o                         
  -4  10   3         38.39         50.89         2.92 o                         
  -3  10   3         30.49         40.36         2.62 o                         
  -2  10   3        582.89        593.10         8.93 o                         
  -1  10   3         27.75         41.62         3.34 o                         
   0  10   3         75.15         80.11         6.18 o                         
   1  10   3         57.12         51.90         3.49 o                         
   2  10   3         30.09         35.36         2.80 o                         
   3  10   3        670.05        636.95         9.42 o                         
   4  10   3       1285.35       1225.49        13.79 o                         
   5  10   3        205.98        203.03         5.76 o                         
   6  10   3         17.02         19.38         3.06 o                         
   7  10   3         10.29          2.41         3.03 o                         
   8  10   3        155.18        166.31         7.99 o                         
   9  10   3         15.98         11.93         4.82 o                         
  -9  11   3          4.91          6.69         4.62 o                         
  -8  11   3          0.01          1.79         4.27 o                         
  -7  11   3         10.70         11.36         3.53 o                         
  -6  11   3        333.43        342.14         7.46 o                         
  -5  11   3        153.74        169.49         5.52 o                         
  -4  11   3        217.51        223.05         5.75 o                         
  -3  11   3          0.42          1.46         2.64 o                         
  -2  11   3        237.27        221.69         8.03 o                         
  -1  11   3         13.09         28.59         3.17 o                         
   0  11   3        229.62        270.48         7.09 o                         
   1  11   3          4.34          4.28         2.91 o                         
   2  11   3        552.35        560.34         8.72 o                         
   3  11   3       1108.14       1105.12        14.51 o                         
   4  11   3        457.63        482.91         8.57 o                         
   5  11   3          0.12          0.90         2.53 o                         
   6  11   3        223.09        224.87         6.39 o                         
   7  11   3         16.19         21.44         3.83 o                         
   8  11   3         12.39         12.56         4.53 o                         
   9  11   3        171.82        193.45        11.15 o                         
  -8  12   3        174.09        170.90         8.21 o                         
  -7  12   3        163.66        154.37         7.13 o                         
  -6  12   3         10.70         12.84         3.12 o                         
  -5  12   3          0.06          1.29         2.81 o                         
  -4  12   3        220.07        228.90         6.38 o                         
  -3  12   3        510.16        499.59        13.54 o                         
  -2  12   3        564.50        570.73        10.67 o                         
  -1  12   3        125.70        168.78         6.43 o                         
   0  12   3        428.61        439.28         9.88 o                         
   1  12   3         72.04         76.24         4.59 o                         
   2  12   3        894.94        904.88        13.80 o                         
   3  12   3        471.44        466.23         8.42 o                         
   4  12   3        122.97        125.20         5.11 o                         
   5  12   3        158.38        161.92         5.52 o                         
   6  12   3          1.69          3.71         3.05 o                         
   7  12   3         14.11          5.78         6.09 o                         
   8  12   3         21.13         18.48         4.95 o                         
  -8  13   3          0.02          9.43         4.74 o                         
  -7  13   3          3.78          0.71         4.01 o                         
  -6  13   3          6.74          6.25         3.25 o                         
  -5  13   3        175.40        178.59         5.97 o                         
  -4  13   3          9.23          7.33         3.00 o                         
  -3  13   3         38.14         32.94         5.02 o                         
  -2  13   3         14.60          9.46         3.11 o                         
  -1  13   3        727.27        736.11        11.73 o                         
   0  13   3        218.76        211.32         6.66 o                         
   1  13   3         23.77         12.64         3.78 o                         
   2  13   3         42.57         40.24         4.19 o                         
   3  13   3        216.11        215.13         6.32 o                         
   4  13   3        178.90        186.02         6.18 o                         
   5  13   3         58.97         70.33         4.78 o                         
   6  13   3        101.74         98.22         5.26 o                         
   7  13   3          0.69         10.69         4.00 o                         
  -7  14   3          0.89          0.20         4.22 o                         
  -6  14   3          9.29          5.00         4.34 o                         
  -5  14   3         51.84         39.56         4.07 o                         
  -4  14   3         23.53         19.60         7.64 o                         
  -3  14   3        203.77        214.03         8.54 o                         
  -2  14   3         75.54         78.44         4.74 o                         
  -1  14   3         86.21         93.67         5.69 o                         
   0  14   3         65.97         72.27         4.60 o                         
   1  14   3        294.75        287.35         7.63 o                         
   2  14   3        668.69        647.49        12.41 o                         
   3  14   3        927.63        928.12        16.81 o                         
   4  14   3        127.46        136.93         5.66 o                         
   5  14   3         13.85         15.01         4.04 o                         
   6  14   3          1.14          1.96         4.23 o                         
   7  14   3         17.30         24.72         4.95 o                         
  -6  15   3         74.80         69.75         6.65 o                         
  -5  15   3          0.81         -2.48         4.15 o                         
  -4  15   3        504.11        506.44        12.66 o                         
  -3  15   3        167.40        167.77         8.13 o                         
  -2  15   3          6.48          6.59         3.45 o                         
  -1  15   3        728.81        709.75        14.28 o                         
   0  15   3        660.59        654.16        12.55 o                         
   1  15   3        260.69        261.79         7.85 o                         
   2  15   3          2.01          1.30         3.54 o                         
   3  15   3          0.12         -3.54         3.54 o                         
   4  15   3         33.34         39.87         4.74 o                         
   5  15   3         64.48         64.32         8.03 o                         
   6  15   3         14.96         16.55         4.67 o                         
  -5  16   3          0.49          4.05         5.30 o                         
  -4  16   3        104.51         87.53         6.40 o                         
  -3  16   3        188.34        193.05        10.05 o                         
  -2  16   3          8.98         14.36         3.91 o                         
  -1  16   3         76.99         82.07         5.17 o                         
   0  16   3         23.65         33.60         5.74 o                         
   1  16   3         94.31         95.34         5.46 o                         
   2  16   3         23.50         24.55         4.35 o                         
   3  16   3         30.32         21.17         5.38 o                         
   4  16   3         15.83         16.04         5.08 o                         
   5  16   3          1.28          6.05         4.79 o                         
  -3  17   3          6.85         17.23         4.84 o                         
  -2  17   3        154.79        152.98         6.94 o                         
  -1  17   3        114.06         96.46         7.58 o                         
   0  17   3         15.03         13.44         4.17 o                         
   1  17   3        507.62        516.51        11.66 o                         
   2  17   3         24.08         21.56         4.41 o                         
   3  17   3        144.55        153.32         7.74 o                         
 -10   0   4        151.48        145.63         7.18 o                         
  -8   0   4        829.46        794.65        14.04 o                         
  -6   0   4        637.20        650.81        10.20 o                         
  -4   0   4         99.49        119.46         2.83 o                         
  -2   0   4       1873.87       1827.58        15.05 o                         
   0   0   4       8956.05       8591.88        63.61 o                         
   2   0   4       6796.49       6723.90        50.45 o                         
   4   0   4       3954.01       4184.46        34.32 o                         
   6   0   4        647.18        538.93        10.36 o                         
   8   0   4        663.62        640.46        12.56 o                         
  10   0   4        260.91        258.24         9.13 o                         
 -11   1   4         49.92         42.20         5.16 o                         
 -10   1   4         20.77         21.28         3.35 o                         
  -9   1   4          3.38          3.11         2.62 o                         
  -8   1   4        447.00        403.85         6.84 o                         
  -7   1   4         23.85         25.12         2.27 o                         
  -6   1   4       1207.04       1146.54        10.76 o                         
  -5   1   4        282.04        295.57         3.69 o                         
  -4   1   4        385.48        317.30         3.35 o                         
  -3   1   4       1179.17       1116.71         7.35 o                         
  -2   1   4          0.90          1.11         0.73 o                         
  -1   1   4          9.93          7.39         0.79 o                         
   0   1   4       2775.24       2809.61        15.17 o                         
   1   1   4        766.99        796.61         5.21 o                         
   2   1   4       1804.05       1766.11        10.62 o                         
   3   1   4        363.69        386.47         3.23 o                         
   4   1   4       1365.13       1434.34         9.19 o                         
   5   1   4        464.42        452.44         4.57 o                         
   6   1   4         35.61         34.83         2.42 o                         
   7   1   4        352.53        344.92         5.71 o                         
   8   1   4        548.15        537.57         8.83 o                         
   9   1   4        366.77        365.38         8.85 o                         
  10   1   4        105.46        111.21         4.97 o                         
  11   1   4          3.63          0.33         3.59 o                         
 -11   2   4         34.54         27.89         4.18 o                         
 -10   2   4        274.82        297.51         8.29 o                         
  -9   2   4        290.69        295.08         7.25 o                         
  -8   2   4        379.05        377.09         7.08 o                         
  -7   2   4        321.55        292.84         5.57 o                         
  -6   2   4        340.02        320.09         4.89 o                         
  -5   2   4        102.73        108.62         2.87 o                         
  -4   2   4        180.89        200.50         2.75 o                         
  -3   2   4         15.36         20.17         1.05 o                         
  -2   2   4        928.47        889.26         6.24 o                         
  -1   2   4       6602.53       6460.72        40.65 o                         
   0   2   4      20953.55      20998.94       328.56 o                         
   1   2   4        826.33        842.26         5.88 o                         
   2   2   4          0.09          0.72         0.81 o                         
   3   2   4        553.55        589.47         4.89 o                         
   4   2   4          0.35          0.45         1.03 o                         
   5   2   4         80.81         90.03         2.69 o                         
   6   2   4         80.43         80.95         3.08 o                         
   7   2   4        273.59        246.51         5.48 o                         
   8   2   4         76.50         94.63         4.22 o                         
   9   2   4         36.35         36.64         3.44 o                         
  10   2   4        157.09        146.90         5.82 o                         
  11   2   4         91.68         97.55         5.30 o                         
 -11   3   4          8.15          8.80         4.59 o                         
 -10   3   4        751.95        734.73        12.55 o                         
  -9   3   4        325.81        319.71         7.56 o                         
  -8   3   4        165.89        152.98         5.34 o                         
  -7   3   4        634.34        581.84         8.62 o                         
  -6   3   4          0.65          1.25         1.64 o                         
  -5   3   4         26.67         23.98         1.77 o                         
  -4   3   4        709.51        725.41         6.39 o                         
  -3   3   4          7.00          8.85         0.96 o                         
  -2   3   4        527.82        559.53         4.55 o                         
  -1   3   4       7137.42       7238.79        41.95 o                         
   0   3   4        294.27        297.38         2.65 o                         
   1   3   4        355.14        380.19         3.12 o                         
   2   3   4        290.57        239.63         3.13 o                         
   3   3   4        227.33        270.22         3.21 o                         
   4   3   4         27.60         30.84         1.81 o                         
   5   3   4         52.52         71.72         2.52 o                         
   6   3   4        924.94        928.18         9.54 o                         
   7   3   4         10.03          8.45         2.31 o                         
   8   3   4        258.62        253.09         6.13 o                         
   9   3   4        169.96        165.66         5.49 o                         
  10   3   4         24.17         17.43         3.74 o                         
  11   3   4         22.46         20.67         5.17 o                         
 -11   4   4          9.67          6.61         3.90 o                         
 -10   4   4          5.06          8.00         3.59 o                         
  -9   4   4         29.99         27.81         3.57 o                         
  -8   4   4        191.94        203.89         6.03 o                         
  -7   4   4        804.42        709.29         9.29 o                         
  -6   4   4       1113.12       1070.94        11.17 o                         
  -5   4   4        495.45        505.15         6.65 o                         
  -4   4   4        176.68        237.71         4.00 o                         
  -3   4   4        158.01        145.03         2.65 o                         
  -2   4   4        382.83        381.50         3.58 o                         
  -1   4   4          0.88          1.06         0.75 o                         
   0   4   4       2289.12       2311.37        13.78 o                         
   1   4   4       5540.77       5778.17        33.82 o                         
   2   4   4        944.02        945.44         6.75 o                         
   3   4   4        745.85        774.05         7.05 o                         
   4   4   4        355.51        321.53         4.44 o                         
   5   4   4          0.46          0.59         1.53 o                         
   6   4   4         17.44         29.66         2.36 o                         
   7   4   4        552.64        528.72         8.15 o                         
   8   4   4          8.92         11.44         2.55 o                         
   9   4   4         80.54         80.75         4.26 o                         
  10   4   4        175.95        178.45         7.00 o                         
  11   4   4         31.83         40.04         5.34 o                         
 -11   5   4        123.65        126.69         7.31 o                         
 -10   5   4          1.96          0.80         3.47 o                         
  -9   5   4         19.28         13.74         3.40 o                         
  -8   5   4         67.14         69.51         4.12 o                         
  -7   5   4         54.26         51.59         2.87 o                         
  -6   5   4        396.92        353.19         5.67 o                         
  -5   5   4        713.74        659.47         7.58 o                         
  -4   5   4        429.91        448.10         5.54 o                         
  -3   5   4       2499.11       2708.05        21.10 o                         
  -2   5   4         81.20         64.89         1.60 o                         
  -1   5   4        307.34        345.56         3.37 o                         
   0   5   4        183.11        199.78         2.56 o                         
   1   5   4          0.16          5.77         0.95 o                         
   2   5   4       2143.14       2479.43        16.47 o                         
   3   5   4        510.68        497.38         5.77 o                         
   4   5   4       1650.82       1768.93        15.81 o                         
   5   5   4       1783.05       1763.51        14.38 o                         
   6   5   4        413.95        451.39         6.17 o                         
   7   5   4         30.69         39.99         3.19 o                         
   8   5   4         45.39         54.89         3.44 o                         
   9   5   4         31.54         26.31         3.82 o                         
  10   5   4         62.21         45.70         4.77 o                         
  11   5   4         56.19         56.98        15.19 o                         
 -10   6   4        129.90        149.96         6.73 o                         
  -9   6   4         27.80         22.80         3.84 o                         
  -8   6   4        284.08        278.26         7.25 o                         
  -7   6   4        430.76        420.92         6.63 o                         
  -6   6   4       1437.56       1316.15        13.68 o                         
  -5   6   4        982.44        878.79         9.24 o                         
  -4   6   4        272.99        238.67         4.08 o                         
  -3   6   4        916.13        947.81         8.83 o                         
  -2   6   4        191.04        193.36         3.14 o                         
  -1   6   4        189.20        221.80         3.13 o                         
   0   6   4        793.96        884.07         7.25 o                         
   1   6   4        964.50       1047.13         8.67 o                         
   2   6   4        913.96        937.99         7.96 o                         
   3   6   4        541.77        531.90         6.36 o                         
   4   6   4        574.66        602.19         7.40 o                         
   5   6   4          8.08          1.27         1.50 o                         
   6   6   4        160.97        146.50         3.90 o                         
   7   6   4          0.09          1.69         2.48 o                         
   8   6   4        264.98        269.91         6.89 o                         
   9   6   4        590.04        584.56        11.68 o                         
  10   6   4        280.27        266.80         8.47 o                         
 -10   7   4         16.66         21.08         4.65 o                         
  -9   7   4        137.93        129.25         6.15 o                         
  -8   7   4        150.57        152.11         5.92 o                         
  -7   7   4        214.27        210.10         5.19 o                         
  -6   7   4        129.27         99.13         3.46 o                         
  -5   7   4        653.54        611.42         7.30 o                         
  -4   7   4       1959.49       1960.54        17.35 o                         
  -3   7   4         86.79         74.35         2.81 o                         
  -2   7   4       1788.60       1951.34        16.99 o                         
  -1   7   4        453.45        447.92         4.94 o                         
   0   7   4       1801.49       1883.14        16.00 o                         
   1   7   4       1594.84       1640.32        13.68 o                         
   2   7   4         53.66         66.10         2.52 o                         
   3   7   4          1.08          1.12         1.46 o                         
   4   7   4        139.00        134.47         3.92 o                         
   5   7   4        632.03        592.32         7.75 o                         
   6   7   4          9.11          9.73         2.32 o                         
   7   7   4          1.95          5.50         2.32 o                         
   8   7   4        314.07        307.24         7.91 o                         
   9   7   4          6.75          9.71         3.55 o                         
  10   7   4          0.16          3.23         3.88 o                         
 -10   8   4          0.75         -1.34         4.28 o                         
  -9   8   4         92.81         85.50         5.24 o                         
  -8   8   4        274.32        256.53         7.63 o                         
  -7   8   4         29.91         32.96         2.80 o                         
  -6   8   4        419.87        393.11         6.97 o                         
  -5   8   4        205.80        208.25         4.50 o                         
  -4   8   4         71.94         70.29         3.08 o                         
  -3   8   4       1217.47       1207.54        12.25 o                         
  -2   8   4          2.43         -0.54         1.46 o                         
  -1   8   4       3624.59       3562.89        32.67 o                         
   0   8   4        113.84        120.39         3.46 o                         
   1   8   4          6.54          8.93         1.94 o                         
   2   8   4        626.76        687.32         8.50 o                         
   3   8   4        111.45         89.45         3.06 o                         
   4   8   4          2.36         -0.08         1.73 o                         
   5   8   4        559.34        542.70         7.03 o                         
   6   8   4        143.06        136.72         5.41 o                         
   7   8   4         82.06         84.13         4.59 o                         
   8   8   4         48.13         53.64         5.43 o                         
   9   8   4         54.94         58.25         6.22 o                         
  10   8   4         40.15         22.75         5.06 o                         
 -10   9   4         54.11         45.90        17.73 o                         
  -9   9   4         30.11         32.03         5.18 o                         
  -8   9   4         29.21         32.04         3.99 o                         
  -7   9   4        210.81        216.65         6.45 o                         
  -6   9   4          4.34          1.10         2.07 o                         
  -5   9   4       1164.35       1098.39        12.72 o                         
  -4   9   4         66.79         55.94         3.10 o                         
  -3   9   4       2551.43       2529.88        29.23 o                         
  -2   9   4        859.98        868.63         9.05 o                         
  -1   9   4        799.12        707.35         8.81 o                         
   0   9   4          0.13          0.16         2.60 o                         
   1   9   4         46.41         32.20         2.75 o                         
   2   9   4         85.38         78.55         3.14 o                         
   3   9   4         39.21         48.68         2.70 o                         
   4   9   4        129.43        137.10         3.95 o                         
   5   9   4        582.75        581.57         7.92 o                         
   6   9   4         41.16         38.77         3.64 o                         
   7   9   4        972.37        980.74        15.45 o                         
   8   9   4          7.70          7.53         4.32 o                         
   9   9   4         66.95         65.48         8.34 o                         
  -9  10   4       1167.74       1166.90        20.16 o                         
  -8  10   4          4.60          3.89         4.05 o                         
  -7  10   4          0.78         -2.81         3.92 o                         
  -6  10   4        145.42        151.77         5.22 o                         
  -5  10   4        868.99        818.72        14.23 o                         
  -4  10   4         71.74         72.29         3.20 o                         
  -3  10   4       1446.07       1392.61        14.10 o                         
  -2  10   4          3.26         -1.79         1.79 o                         
  -1  10   4       1501.45       1523.94        17.83 o                         
   0  10   4          3.50          0.03         2.76 o                         
   1  10   4        737.91        696.88        10.39 o                         
   2  10   4         13.61          9.27         2.48 o                         
   3  10   4        911.38        900.21        11.79 o                         
   4  10   4         78.23         80.63         3.53 o                         
   5  10   4         53.76         64.65         3.58 o                         
   6  10   4          1.65          5.51         2.69 o                         
   7  10   4        213.47        216.98        10.74 o                         
   8  10   4         24.61         15.71         4.73 o                         
   9  10   4         72.23         79.62         6.45 o                         
  -9  11   4         15.88         13.81         4.77 o                         
  -8  11   4         27.80         29.26         5.01 o                         
  -7  11   4         77.58         84.19         6.20 o                         
  -6  11   4         41.70         41.98         3.44 o                         
  -5  11   4        249.50        259.33         5.93 o                         
  -4  11   4        353.50        347.10         6.28 o                         
  -3  11   4        676.70        713.21        10.24 o                         
  -2  11   4        194.46        213.37         5.92 o                         
  -1  11   4         42.19         43.02         3.43 o                         
   0  11   4         47.21         60.18         4.16 o                         
   1  11   4        262.92        286.72         7.91 o                         
   2  11   4          2.48         -0.75         2.54 o                         
   3  11   4        253.96        268.57         6.49 o                         
   4  11   4         93.54         93.84         4.26 o                         
   5  11   4          0.66          1.79         2.56 o                         
   6  11   4         75.62         85.13         4.44 o                         
   7  11   4        144.45        152.61         7.66 o                         
   8  11   4         20.92         21.72         4.98 o                         
   9  11   4          6.45          5.28         4.56 o                         
  -8  12   4         14.62          9.47         4.52 o                         
  -7  12   4        350.64        353.22        10.80 o                         
  -6  12   4         96.54        101.18         6.86 o                         
  -5  12   4          0.41          1.62         3.34 o                         
  -4  12   4          3.88          4.94         2.55 o                         
  -3  12   4        193.66        205.55         6.66 o                         
  -2  12   4         24.42         25.93         4.02 o                         
  -1  12   4        128.42        136.03         5.40 o                         
   0  12   4          2.36          0.47         2.83 o                         
   1  12   4         72.84         82.10         4.49 o                         
   2  12   4         62.80         67.29         4.85 o                         
   3  12   4        132.92        135.44         5.45 o                         
   4  12   4         58.64         60.08         4.16 o                         
   5  12   4        135.56        150.98         5.36 o                         
   6  12   4         18.76         17.79         4.05 o                         
   7  12   4        367.15        379.45        10.93 o                         
   8  12   4         13.03         11.65         4.57 o                         
  -7  13   4          1.76          4.98         4.26 o                         
  -6  13   4          7.70          6.79         5.16 o                         
  -5  13   4        713.64        698.03        10.73 o                         
  -4  13   4         97.86        101.72         4.50 o                         
  -3  13   4         18.00         20.42         4.13 o                         
  -2  13   4        294.57        296.70         8.11 o                         
  -1  13   4        149.41        146.29         6.58 o                         
   0  13   4         89.33        100.25         5.28 o                         
   1  13   4         65.58         67.45         4.71 o                         
   2  13   4         58.19         64.04         5.05 o                         
   3  13   4         43.73         51.42         4.15 o                         
   4  13   4        118.95        123.62         5.22 o                         
   5  13   4        123.57        129.33         5.51 o                         
   6  13   4        377.30        394.72         9.88 o                         
   7  13   4          1.61          4.92         4.27 o                         
  -7  14   4        165.51        145.67         7.84 o                         
  -6  14   4         30.41         27.04         4.90 o                         
  -5  14   4          6.61          1.68         4.57 o                         
  -4  14   4        137.08        136.06         6.76 o                         
  -3  14   4        169.04        162.53         8.16 o                         
  -2  14   4         36.31         40.49         3.83 o                         
  -1  14   4         58.81         64.42         4.72 o                         
   0  14   4        168.06        177.73         8.46 o                         
   1  14   4          5.28          3.74         3.30 o                         
   2  14   4        993.06        978.32        15.81 o                         
   3  14   4         92.75         95.78         5.22 o                         
   4  14   4          0.59         -1.77         3.26 o                         
   5  14   4          0.03          1.27         3.67 o                         
   6  14   4         13.66         19.61         4.64 o                         
   7  14   4         14.31         16.06         4.78 o                         
  -6  15   4        319.92        344.03        11.39 o                         
  -5  15   4        125.49        127.36         8.31 o                         
  -4  15   4        110.92        109.26         9.94 o                         
  -3  15   4        592.33        618.22        13.83 o                         
  -2  15   4         67.23         66.52         4.96 o                         
  -1  15   4        250.69        269.09         8.61 o                         
   0  15   4          1.82         -1.47         3.22 o                         
   1  15   4        153.84        166.79         6.68 o                         
   2  15   4         24.74         26.04         5.92 o                         
   3  15   4        536.23        551.79        10.86 o                         
   4  15   4         33.49         31.37         4.20 o                         
   5  15   4         42.00         47.08         6.12 o                         
   6  15   4        352.54        355.45        11.94 o                         
  -5  16   4         15.19         19.12         6.10 o                         
  -4  16   4        203.45        210.75        14.03 o                         
  -3  16   4        178.77        168.80         8.20 o                         
  -2  16   4         36.14         28.67         4.12 o                         
  -1  16   4         80.14         74.08         5.47 o                         
   0  16   4         80.84         80.59         5.46 o                         
   1  16   4          7.30         18.35         3.90 o                         
   2  16   4         13.79          8.14         4.00 o                         
   3  16   4         54.20         57.78         7.86 o                         
   4  16   4        257.50        257.92        11.64 o                         
   5  16   4         52.82         47.73         9.17 o                         
  -3  17   4          2.13         -4.81         6.48 o                         
  -2  17   4         17.85         14.38         4.04 o                         
  -1  17   4        287.56        293.22         9.13 o                         
   0  17   4         22.92         11.36         3.93 o                         
   1  17   4         32.81         21.35         5.73 o                         
   2  17   4        296.57        294.54         9.48 o                         
   3  17   4         27.53         18.47         4.47 o                         
 -11   0   5        280.43        289.06        12.52 o                         
  -9   0   5          3.99          6.08         3.54 o                         
  -7   0   5         18.32         23.04         3.47 o                         
  -5   0   5        158.14        172.30         3.83 o                         
  -3   0   5         43.35         35.68         1.65 o                         
  -1   0   5        566.10        641.10         6.87 o                         
   1   0   5       6592.60       6557.55        51.28 o                         
   3   0   5       6081.11       6550.41        49.83 o                         
   5   0   5       2487.75       2444.22        23.89 o                         
   7   0   5        923.19        892.15        14.69 o                         
   9   0   5          0.12          1.06         4.07 o                         
  11   0   5        536.37        541.48        18.05 o                         
 -11   1   5          3.50          1.01         3.47 o                         
 -10   1   5         62.08         62.28         4.27 o                         
  -9   1   5         13.01         10.68         2.79 o                         
  -8   1   5         74.48         68.74         3.72 o                         
  -7   1   5         22.79         32.07         2.84 o                         
  -6   1   5          0.46          3.19         1.92 o                         
  -5   1   5       1062.67       1032.30         8.65 o                         
  -4   1   5        984.00       1041.96         7.69 o                         
  -3   1   5         32.56         22.52         1.11 o                         
  -2   1   5         86.71        127.55         1.75 o                         
  -1   1   5         85.28         93.24         1.47 o                         
   0   1   5        128.39        127.38         1.82 o                         
   1   1   5       6831.47       6841.60        37.87 o                         
   2   1   5       1283.06       1391.25         8.93 o                         
   3   1   5       2968.21       3120.69        18.35 o                         
   4   1   5        649.59        665.04         5.37 o                         
   5   1   5          0.21          1.11         1.26 o                         
   6   1   5        242.25        241.43         4.35 o                         
   7   1   5        201.11        200.37         5.24 o                         
   8   1   5          0.35          3.29         2.39 o                         
   9   1   5        194.75        197.72         7.40 o                         
  10   1   5         23.03         22.47         3.47 o                         
  11   1   5         82.08         71.84         5.88 o                         
 -11   2   5          1.68         -3.76         3.76 o                         
 -10   2   5          1.06         -1.95         3.02 o                         
  -9   2   5         22.55         17.39         3.02 o                         
  -8   2   5        366.81        352.60         7.56 o                         
  -7   2   5        230.45        199.22         5.14 o                         
  -6   2   5        104.42        114.43         3.46 o                         
  -5   2   5        310.94        297.41         4.20 o                         
  -4   2   5        201.61        200.76         2.87 o                         
  -3   2   5       2821.67       2957.56        17.42 o                         
  -2   2   5        209.86        231.86         2.71 o                         
  -1   2   5         37.02         61.93         1.38 o                         
   0   2   5          0.16         -0.68         0.68 o                         
   1   2   5        638.23        661.28         5.21 o                         
   2   2   5       3712.29       3837.91        22.48 o                         
   3   2   5       1562.01       1489.34         9.79 o                         
   4   2   5         84.33         98.55         2.21 o                         
   5   2   5        791.11        796.39         8.15 o                         
   6   2   5       1536.52       1436.45        13.52 o                         
   7   2   5        122.78        134.36         4.75 o                         
   8   2   5          2.26          2.85         2.55 o                         
   9   2   5          0.12         -2.62         2.62 o                         
  10   2   5          3.83          1.16         3.04 o                         
  11   2   5         19.04         15.09         3.75 o                         
 -11   3   5        223.56        206.81         7.83 o                         
 -10   3   5        101.83        114.79         5.76 o                         
  -9   3   5        374.15        373.13         8.11 o                         
  -8   3   5         87.08        100.72         4.54 o                         
  -7   3   5        130.39        126.16         4.05 o                         
  -6   3   5        151.35        154.19         4.29 o                         
  -5   3   5         31.42         39.19         2.01 o                         
  -4   3   5          0.37          1.67         1.17 o                         
  -3   3   5        130.93        103.72         2.13 o                         
  -2   3   5        942.88       1001.09         7.44 o                         
  -1   3   5        109.59        131.68         1.87 o                         
   0   3   5       4495.85       4561.98        25.00 o                         
   1   3   5        126.09        110.80         1.78 o                         
   2   3   5        896.83        857.05         5.94 o                         
   3   3   5       2728.48       2769.13        17.43 o                         
   4   3   5        476.57        516.68         6.48 o                         
   5   3   5         45.49         64.63         2.77 o                         
   6   3   5        656.47        607.66         7.32 o                         
   7   3   5        210.29        199.29         5.33 o                         
   8   3   5        211.73        213.01         5.83 o                         
   9   3   5         10.98          8.68         2.87 o                         
  10   3   5          0.45         -0.17         3.19 o                         
  11   3   5          0.78          1.24         3.61 o                         
 -11   4   5        253.20        262.65         9.69 o                         
 -10   4   5          3.65          3.34         3.53 o                         
  -9   4   5         26.19         20.31         3.35 o                         
  -8   4   5         38.25         39.79         3.44 o                         
  -7   4   5        615.05        605.95         9.33 o                         
  -6   4   5        383.59        362.71         5.73 o                         
  -5   4   5         79.86         77.17         2.63 o                         
  -4   4   5        816.74        865.51         9.40 o                         
  -3   4   5          1.44          1.90         1.22 o                         
  -2   4   5        895.78       1001.68         7.14 o                         
  -1   4   5        161.13        159.68         1.96 o                         
   0   4   5        219.12        235.00         2.44 o                         
   1   4   5       1517.75       1624.50        10.50 o                         
   2   4   5          0.53          1.11         0.87 o                         
   3   4   5        481.07        507.06         6.28 o                         
   4   4   5          9.13          7.63         1.73 o                         
   5   4   5        629.61        624.03         7.52 o                         
   6   4   5        322.17        336.94         6.41 o                         
   7   4   5         83.06         97.16         4.22 o                         
   8   4   5         25.59         23.39         2.92 o                         
   9   4   5         35.35         38.46         3.65 o                         
  10   4   5         61.56         67.13         4.70 o                         
  11   4   5         17.28         13.78         4.15 o                         
 -11   5   5         90.04        106.65         6.83 o                         
 -10   5   5         47.77         46.24         4.63 o                         
  -9   5   5         77.03         70.79         4.68 o                         
  -8   5   5        157.64        162.81         6.10 o                         
  -7   5   5          4.23         -1.91         2.02 o                         
  -6   5   5         14.15         18.72         2.16 o                         
  -5   5   5        162.90        148.01         3.64 o                         
  -4   5   5       1682.32       1675.63        16.06 o                         
  -3   5   5        115.10        120.48         2.92 o                         
  -2   5   5         81.08         84.05         2.22 o                         
  -1   5   5        235.63        266.57         2.85 o                         
   0   5   5       1102.17       1273.45         8.53 o                         
   1   5   5        281.45        268.17         2.89 o                         
   2   5   5         38.94         28.39         1.55 o                         
   3   5   5        694.01        680.78         7.14 o                         
   4   5   5       1348.96       1309.93        12.56 o                         
   5   5   5       2580.87       2541.62        24.45 o                         
   6   5   5        339.10        352.87         5.87 o                         
   7   5   5         15.59         17.12         2.64 o                         
   8   5   5        175.07        156.77         5.16 o                         
   9   5   5         37.70         33.18         3.68 o                         
  10   5   5          9.88         12.57         3.84 o                         
 -10   6   5          0.12          4.29         4.14 o                         
  -9   6   5         68.51         75.85         5.05 o                         
  -8   6   5          0.20         -0.48         2.69 o                         
  -7   6   5        206.53        185.40         4.59 o                         
  -6   6   5        117.00        130.80         3.66 o                         
  -5   6   5          5.32          4.57         2.23 o                         
  -4   6   5        141.90        127.70         3.97 o                         
  -3   6   5        241.49        235.46         3.89 o                         
  -2   6   5        871.86        808.58         7.60 o                         
  -1   6   5       2352.58       2547.08        17.78 o                         
   0   6   5        484.05        563.10         5.28 o                         
   1   6   5       6305.40       6763.97        47.66 o                         
   2   6   5       1549.92       1636.37        13.64 o                         
   3   6   5        888.10        855.07         8.98 o                         
   4   6   5       2258.91       2187.00        19.25 o                         
   5   6   5          5.85         -0.40         2.00 o                         
   6   6   5        664.93        660.02         9.54 o                         
   7   6   5        285.38        303.16         6.64 o                         
   8   6   5        196.28        218.51         7.06 o                         
   9   6   5         39.32         31.64         5.07 o                         
  10   6   5         13.21          8.53         6.24 o                         
 -10   7   5        427.87        458.96        12.98 o                         
  -9   7   5         70.87         85.76         5.19 o                         
  -8   7   5        235.22        249.46         8.52 o                         
  -7   7   5         15.22         16.26         2.29 o                         
  -6   7   5        128.11        126.15         3.69 o                         
  -5   7   5        376.19        383.27         9.54 o                         
  -4   7   5          9.18         10.51         2.46 o                         
  -3   7   5         69.72         58.81         2.26 o                         
  -2   7   5         25.54         29.06         1.80 o                         
  -1   7   5        114.69        124.02         2.78 o                         
   0   7   5       1244.09       1258.33        10.59 o                         
   1   7   5         49.40         45.61         2.00 o                         
   2   7   5       1125.03       1122.32        11.14 o                         
   3   7   5       1686.92       1801.90        16.89 o                         
   4   7   5        299.41        279.66         5.64 o                         
   5   7   5         21.20         14.18         2.52 o                         
   6   7   5        124.41        108.35         3.96 o                         
   7   7   5         39.02         40.83         3.33 o                         
   8   7   5        273.23        263.82         9.21 o                         
   9   7   5        199.54        211.03         8.94 o                         
  10   7   5        102.15        105.09         6.92 o                         
 -10   8   5        346.54        353.37        11.16 o                         
  -9   8   5         14.55         15.51         4.50 o                         
  -8   8   5        344.84        334.53        10.14 o                         
  -7   8   5        104.67        113.26         4.78 o                         
  -6   8   5         17.75         10.61         2.86 o                         
  -5   8   5       1658.06       1572.92        19.33 o                         
  -4   8   5         95.79         98.40         3.68 o                         
  -3   8   5          0.69          6.20         1.68 o                         
  -2   8   5          4.18         10.31         1.69 o                         
  -1   8   5        147.61        148.49         3.56 o                         
   0   8   5        276.50        256.39         4.23 o                         
   1   8   5         88.44        110.30         3.16 o                         
   2   8   5          2.47          3.52         1.82 o                         
   3   8   5        909.62        949.45        10.47 o                         
   4   8   5       1442.49       1358.64        14.11 o                         
   5   8   5         46.98         42.34         3.07 o                         
   6   8   5        821.90        770.51        10.47 o                         
   7   8   5         66.10         79.45         4.77 o                         
   8   8   5         98.97        109.04         6.74 o                         
   9   8   5          1.01         -4.84         4.84 o                         
  10   8   5         60.52         71.32         6.32 o                         
  -9   9   5         61.91         69.13         6.09 o                         
  -8   9   5         25.03         19.78         4.59 o                         
  -7   9   5          0.43         -3.11         3.17 o                         
  -6   9   5        395.47        357.54         8.22 o                         
  -5   9   5         81.68         67.44         4.15 o                         
  -4   9   5         17.30         14.83         2.08 o                         
  -3   9   5         19.26         27.26         2.17 o                         
  -2   9   5        712.27        640.90         7.73 o                         
  -1   9   5         62.07         70.79         3.09 o                         
   0   9   5        448.58        389.62         6.32 o                         
   1   9   5        998.15       1014.55        11.33 o                         
   2   9   5       2343.42       2299.88        22.01 o                         
   3   9   5        138.54        166.65         4.36 o                         
   4   9   5         73.37         84.37         3.84 o                         
   5   9   5        184.44        178.54         5.18 o                         
   6   9   5        597.12        597.61         9.51 o                         
   7   9   5        183.41        183.58         7.28 o                         
   8   9   5        555.65        582.26        13.31 o                         
   9   9   5          3.39          5.00         4.45 o                         
  -9  10   5         51.89         48.22         5.53 o                         
  -8  10   5        167.04        167.67         7.99 o                         
  -7  10   5         64.86         64.95         5.57 o                         
  -6  10   5         35.40         22.98         3.57 o                         
  -5  10   5         55.13         52.84         3.29 o                         
  -4  10   5        329.72        314.26         6.25 o                         
  -3  10   5          0.00          0.89         2.19 o                         
  -2  10   5        781.06        734.46         8.29 o                         
  -1  10   5        222.57        202.35         5.29 o                         
   0  10   5       1286.89       1290.77        15.77 o                         
   1  10   5        205.80        221.86         5.22 o                         
   2  10   5         60.67         51.61         3.22 o                         
   3  10   5        276.24        316.75         6.68 o                         
   4  10   5        262.64        283.15         5.80 o                         
   5  10   5          0.10         -1.09         2.54 o                         
   6  10   5         81.10         91.28         4.77 o                         
   7  10   5         47.36         34.09         5.08 o                         
   8  10   5        237.63        234.42         9.57 o                         
   9  10   5         16.92         13.67         4.83 o                         
  -9  11   5        204.74        199.35         8.99 o                         
  -8  11   5        359.83        342.89        10.85 o                         
  -7  11   5         49.95         53.10         5.39 o                         
  -6  11   5         22.28         20.84         3.70 o                         
  -5  11   5        106.55        128.59         5.03 o                         
  -4  11   5         18.54          9.89         2.25 o                         
  -3  11   5         19.30         17.15         2.48 o                         
  -2  11   5        338.06        343.15         6.27 o                         
  -1  11   5         18.51         15.68         3.06 o                         
   0  11   5        192.84        186.12         5.90 o                         
   1  11   5        617.56        582.34        10.96 o                         
   2  11   5          0.66          1.62         3.44 o                         
   3  11   5        343.59        328.24         7.07 o                         
   4  11   5          6.65          9.29         2.44 o                         
   5  11   5         30.21         29.18         3.07 o                         
   6  11   5        112.88        124.10         6.52 o                         
   7  11   5         64.87         71.74         9.24 o                         
   8  11   5        536.47        528.59        13.02 o                         
  -8  12   5        246.25        251.14         9.73 o                         
  -7  12   5         58.05         52.37         5.59 o                         
  -6  12   5        142.95        159.73         7.08 o                         
  -5  12   5         85.04         81.21         4.14 o                         
  -4  12   5          2.99          3.53         2.51 o                         
  -3  12   5         23.49         22.59         3.39 o                         
  -2  12   5          0.07          3.30         2.72 o                         
  -1  12   5         38.15         27.07         4.13 o                         
   0  12   5         33.62         34.80         3.64 o                         
   1  12   5        343.73        331.53         7.68 o                         
   2  12   5         27.63         34.46         3.53 o                         
   3  12   5        213.85        192.85         6.50 o                         
   4  12   5        331.77        322.73         7.73 o                         
   5  12   5          7.48         -0.04         2.78 o                         
   6  12   5         25.74         26.99         4.32 o                         
   7  12   5         38.77         42.38         6.24 o                         
   8  12   5          2.84         -4.15         4.15 o                         
  -7  13   5        118.81        113.49         7.11 o                         
  -6  13   5          0.10         -0.13         3.94 o                         
  -5  13   5         15.09         17.39         3.63 o                         
  -4  13   5        302.33        298.88         7.50 o                         
  -3  13   5        156.61        146.32         6.92 o                         
  -2  13   5          1.90          8.25         3.66 o                         
  -1  13   5          0.02         -2.24         3.17 o                         
   0  13   5          3.26          3.94         3.87 o                         
   1  13   5         19.94         15.98         3.39 o                         
   2  13   5         49.50         53.16         3.55 o                         
   3  13   5         41.78         37.17         4.05 o                         
   4  13   5         19.27         22.25         3.98 o                         
   5  13   5          4.48          6.36         3.00 o                         
   6  13   5         89.16         94.42         7.49 o                         
   7  13   5         88.41         94.01         6.61 o                         
  -7  14   5         15.85         14.38         4.71 o                         
  -6  14   5        152.30        152.39         7.70 o                         
  -5  14   5         85.95         87.84         5.40 o                         
  -4  14   5        121.16        122.68         6.00 o                         
  -3  14   5        156.05        159.35         7.50 o                         
  -2  14   5        259.43        276.71         7.92 o                         
  -1  14   5        583.67        581.30        11.51 o                         
   0  14   5          3.91          5.64         3.40 o                         
   1  14   5          4.77          3.91         3.91 o                         
   2  14   5         26.64         21.29         4.31 o                         
   3  14   5          0.57          3.48         3.01 o                         
   4  14   5        148.14        164.97         6.99 o                         
   5  14   5        205.31        201.86         7.97 o                         
   6  14   5        111.70        110.01         7.61 o                         
   7  14   5         35.68         44.00        11.64 o                         
  -6  15   5          8.77          4.42         4.72 o                         
  -5  15   5         37.18         31.02         5.76 o                         
  -4  15   5        203.82        187.15         8.42 o                         
  -3  15   5        196.72        208.43         8.87 o                         
  -2  15   5        112.53        137.31         6.00 o                         
  -1  15   5         61.76         71.81         5.05 o                         
   0  15   5        311.05        345.04         8.74 o                         
   1  15   5         78.38         78.97         5.55 o                         
   2  15   5         82.34         87.15         5.69 o                         
   3  15   5        338.48        326.59        10.52 o                         
   4  15   5        307.11        317.94         8.44 o                         
   5  15   5         27.85         21.82         5.14 o                         
   6  15   5        157.15        188.15        13.49 o                         
  -5  16   5          0.55         -5.08         5.08 o                         
  -4  16   5         74.62         73.38         7.51 o                         
  -3  16   5        234.47        234.02        10.09 o                         
  -2  16   5          3.80         -0.68         3.34 o                         
  -1  16   5         49.79         51.34         5.28 o                         
   0  16   5          0.59         -2.73         3.61 o                         
   1  16   5         52.11         61.39         5.56 o                         
   2  16   5        164.81        157.81         7.67 o                         
   3  16   5          7.08          5.80         3.88 o                         
   4  16   5         40.32         40.32         4.77 o                         
  -3  17   5          0.12          1.55         5.17 o                         
  -2  17   5          8.77         12.01         4.28 o                         
  -1  17   5        215.94        200.02         8.24 o                         
   0  17   5         52.22         76.29         6.59 o                         
   1  17   5        117.01        113.05         6.02 o                         
   2  17   5         16.71         12.63         4.36 o                         
   3  17   5         82.53         96.63         9.05 o                         
 -10   0   6        551.23        581.69        15.50 o                         
  -8   0   6         65.35         52.45         4.77 o                         
  -6   0   6        556.65        588.32         9.63 o                         
  -4   0   6       3806.70       4047.21        33.95 o                         
  -2   0   6       3300.59       3366.18        26.19 o                         
   0   0   6        489.40        431.85         4.79 o                         
   2   0   6         88.25         77.62         2.26 o                         
   4   0   6       3055.46       2889.75        25.85 o                         
   6   0   6        140.71        154.78         6.22 o                         
   8   0   6          2.23         -2.31         3.11 o                         
  10   0   6        185.00        185.18        10.57 o                         
 -11   1   6        252.70        272.87         8.20 o                         
 -10   1   6          2.66          6.25         2.92 o                         
  -9   1   6        180.59        198.09         5.84 o                         
  -8   1   6          6.52          7.43         2.58 o                         
  -7   1   6         17.95         20.05         2.62 o                         
  -6   1   6         12.58         16.64         2.70 o                         
  -5   1   6          1.21          3.63         1.37 o                         
  -4   1   6       2406.84       2426.94        15.65 o                         
  -3   1   6        140.82        169.09         2.19 o                         
  -2   1   6       1699.26       1682.04         9.83 o                         
  -1   1   6       1799.62       1834.76        10.69 o                         
   0   1   6       1197.22       1254.40         7.61 o                         
   1   1   6          8.53          5.90         0.88 o                         
   2   1   6       4743.44       4835.39        27.43 o                         
   3   1   6       1102.13       1150.35         7.98 o                         
   4   1   6        507.33        475.93         4.56 o                         
   5   1   6        111.51        115.73         2.71 o                         
   6   1   6       1052.38       1058.42        11.58 o                         
   7   1   6        160.67        169.15         5.11 o                         
   8   1   6        223.32        232.12         5.66 o                         
   9   1   6         54.38         58.92         3.61 o                         
  10   1   6        184.73        162.80         5.92 o                         
  11   1   6         48.63         53.54         4.52 o                         
 -11   2   6         48.37         48.71         4.86 o                         
 -10   2   6         49.54         54.61         4.24 o                         
  -9   2   6         38.84         41.74         4.30 o                         
  -8   2   6         12.80         15.25         2.71 o                         
  -7   2   6        611.58        595.87         8.53 o                         
  -6   2   6        403.17        409.92         5.85 o                         
  -5   2   6          0.18          0.34         1.44 o                         
  -4   2   6         35.56         33.31         1.51 o                         
  -3   2   6        262.76        318.54         3.44 o                         
  -2   2   6          2.24          0.95         0.91 o                         
  -1   2   6         23.44         26.71         0.95 o                         
   0   2   6       2611.29       2374.51        13.54 o                         
   1   2   6       1515.68       1466.61         9.33 o                         
   2   2   6        262.00        241.13         2.77 o                         
   3   2   6        278.44        317.29         3.27 o                         
   4   2   6       1454.21       1423.24        10.95 o                         
   5   2   6        718.18        634.10         6.48 o                         
   6   2   6        617.95        553.18         7.92 o                         
   7   2   6          1.74          0.76         2.28 o                         
   8   2   6         28.52         28.90         3.12 o                         
   9   2   6         10.72          5.60         2.79 o                         
  10   2   6        241.42        260.54         7.33 o                         
  11   2   6          0.03         -0.20         3.46 o                         
 -11   3   6         29.65         33.84         4.26 o                         
 -10   3   6         41.87         37.85         4.61 o                         
  -9   3   6         65.71         83.12         5.22 o                         
  -8   3   6        654.66        652.54        10.15 o                         
  -7   3   6         86.07         87.12         3.35 o                         
  -6   3   6        786.74        752.72         7.89 o                         
  -5   3   6         63.83         92.13         2.69 o                         
  -4   3   6       2150.80       2101.22        16.66 o                         
  -3   3   6        328.42        376.16         4.05 o                         
  -2   3   6       1952.83       1827.31        12.23 o                         
  -1   3   6       5496.79       5492.46        33.16 o                         
   0   3   6        236.02        207.52         2.18 o                         
   1   3   6          7.25          4.01         0.86 o                         
   2   3   6         14.35          7.06         0.96 o                         
   3   3   6         80.83         45.89         1.75 o                         
   4   3   6          0.07         -1.05         1.57 o                         
   5   3   6        264.71        249.56         5.22 o                         
   6   3   6        153.14        139.70         4.14 o                         
   7   3   6        599.96        613.81         8.55 o                         
   8   3   6        668.29        639.75         9.57 o                         
   9   3   6        247.64        278.00         6.90 o                         
  10   3   6          0.01         -2.03         3.17 o                         
  11   3   6         63.16         55.45         4.99 o                         
 -11   4   6          0.05         -2.35         4.04 o                         
 -10   4   6          0.06          5.08         4.20 o                         
  -9   4   6        141.88        148.86         5.64 o                         
  -8   4   6        167.31        168.31         5.53 o                         
  -7   4   6         97.44        103.37         3.78 o                         
  -6   4   6       1714.64       1628.17        15.01 o                         
  -5   4   6        512.37        520.48         7.27 o                         
  -4   4   6       3624.73       3549.10        30.16 o                         
  -3   4   6         66.89        125.70         2.99 o                         
  -2   4   6        802.40        727.09         5.84 o                         
  -1   4   6        746.29        741.76         5.06 o                         
   0   4   6       1336.48       1335.60         8.64 o                         
   1   4   6       4338.84       4584.78        26.06 o                         
   2   4   6         20.15         21.29         1.16 o                         
   3   4   6        229.13        226.80         3.79 o                         
   4   4   6        294.05        326.75         5.13 o                         
   5   4   6        733.95        664.02         8.44 o                         
   6   4   6        257.34        245.83         5.83 o                         
   7   4   6         15.49         14.58         2.66 o                         
   8   4   6         68.61         82.43         4.39 o                         
   9   4   6         88.11        100.38         5.39 o                         
  10   4   6         54.43         54.21         4.46 o                         
 -10   5   6         27.56         32.63         4.18 o                         
  -9   5   6         16.80         15.17         3.52 o                         
  -8   5   6          7.49          8.23         2.72 o                         
  -7   5   6         17.09         18.72         2.35 o                         
  -6   5   6        160.58        159.39         4.05 o                         
  -5   5   6        921.02        911.83        10.85 o                         
  -4   5   6         18.48         14.84         2.28 o                         
  -3   5   6       3614.28       3661.97        28.18 o                         
  -2   5   6       2098.48       2121.24        16.38 o                         
  -1   5   6       3308.71       3563.78        20.60 o                         
   0   5   6        862.43        873.44         6.17 o                         
   1   5   6       1416.60       1430.34         9.66 o                         
   2   5   6         79.46         97.53         2.42 o                         
   3   5   6        949.99       1013.01         9.66 o                         
   4   5   6        407.27        381.71         6.14 o                         
   5   5   6        100.85         89.56         3.55 o                         
   6   5   6        480.05        465.92         7.31 o                         
   7   5   6         27.42         29.01         3.09 o                         
   8   5   6        436.20        443.10         8.68 o                         
   9   5   6          0.90          2.22         3.48 o                         
  10   5   6         32.68         25.82         4.44 o                         
 -10   6   6          0.07          8.60         4.14 o                         
  -9   6   6         37.56         30.91         3.88 o                         
  -8   6   6        353.15        336.37         7.63 o                         
  -7   6   6         11.55         11.44         2.09 o                         
  -6   6   6        161.56        150.25         4.86 o                         
  -5   6   6        613.47        589.51         8.35 o                         
  -4   6   6        405.60        361.34         6.51 o                         
  -3   6   6        137.38        156.42         3.44 o                         
  -2   6   6        929.67        892.84         8.90 o                         
  -1   6   6       3944.40       3887.28        26.37 o                         
   0   6   6        227.04        224.31         3.00 o                         
   1   6   6         10.86          9.97         1.23 o                         
   2   6   6       2105.37       2259.94        18.16 o                         
   3   6   6        288.11        297.30         5.29 o                         
   4   6   6         39.12         50.18         2.79 o                         
   5   6   6       1486.83       1423.71        14.37 o                         
   6   6   6        438.03        390.99         7.08 o                         
   7   6   6        169.66        167.35         5.11 o                         
   8   6   6         60.35         70.55         4.74 o                         
   9   6   6        216.40        233.72         8.08 o                         
  10   6   6        191.85        193.88         8.80 o                         
 -10   7   6         13.33         20.04         4.72 o                         
  -9   7   6         74.50         84.69         8.52 o                         
  -8   7   6        235.04        229.02         8.71 o                         
  -7   7   6          0.38          1.79         2.58 o                         
  -6   7   6        487.03        459.99        11.51 o                         
  -5   7   6        143.92        156.25         4.62 o                         
  -4   7   6        626.80        601.25         8.04 o                         
  -3   7   6       1840.24       1831.79        17.14 o                         
  -2   7   6        232.12        227.83         3.80 o                         
  -1   7   6          0.66          2.24         1.31 o                         
   0   7   6         41.01         45.94         1.97 o                         
   1   7   6         69.99         59.40         2.26 o                         
   2   7   6          1.18          0.11         1.66 o                         
   3   7   6        289.91        316.53         5.62 o                         
   4   7   6        523.28        486.99         7.37 o                         
   5   7   6        861.85        859.62        13.55 o                         
   6   7   6         84.88         90.68         3.77 o                         
   7   7   6        413.45        379.42         7.40 o                         
   8   7   6         31.29         32.03         4.50 o                         
   9   7   6          1.21          1.76         4.23 o                         
  10   7   6          8.85          7.76         5.47 o                         
 -10   8   6        119.84        148.37        11.17 o                         
  -9   8   6        147.58        171.54         8.30 o                         
  -8   8   6        291.58        295.35         9.72 o                         
  -7   8   6        183.64        180.92         6.23 o                         
  -6   8   6        494.53        458.17         8.05 o                         
  -5   8   6         62.71         79.96         3.93 o                         
  -4   8   6        498.68        463.21         8.19 o                         
  -3   8   6         21.46         30.05         2.52 o                         
  -2   8   6         41.08         32.47         1.99 o                         
  -1   8   6       2795.95       2758.56        24.94 o                         
   0   8   6       1306.92       1425.18        13.10 o                         
   1   8   6        337.37        327.76         5.00 o                         
   2   8   6        520.53        613.61        10.09 o                         
   3   8   6         34.80         32.54         2.66 o                         
   4   8   6        448.50        433.13         6.95 o                         
   5   8   6        224.82        204.65         5.44 o                         
   6   8   6          2.18         -2.29         2.69 o                         
   7   8   6         77.42         79.00         4.64 o                         
   8   8   6          4.13          7.01         4.39 o                         
   9   8   6         21.54         22.54         4.96 o                         
  10   8   6         32.58         30.31         5.51 o                         
  -9   9   6         11.59         12.74         4.43 o                         
  -8   9   6         11.92         12.37         4.46 o                         
  -7   9   6        372.63        383.58        11.08 o                         
  -6   9   6         32.64         38.75         4.11 o                         
  -5   9   6        842.47        796.60        11.91 o                         
  -4   9   6         65.82         80.07         4.22 o                         
  -3   9   6        462.14        455.17         5.85 o                         
  -2   9   6         35.78         39.79         2.34 o                         
  -1   9   6        291.50        292.56         5.11 o                         
   0   9   6         68.46         71.47         3.25 o                         
   1   9   6       2511.41       2459.65        21.98 o                         
   2   9   6        889.55        848.54        12.51 o                         
   3   9   6       1316.26       1322.36        14.50 o                         
   4   9   6         14.46         15.91         2.69 o                         
   5   9   6        154.76        150.03         4.95 o                         
   6   9   6        317.11        309.60         6.81 o                         
   7   9   6        240.75        252.83         8.84 o                         
   8   9   6         70.87         64.37         8.97 o                         
   9   9   6        118.59        121.18         8.13 o                         
  -9  10   6         62.61         55.62         7.53 o                         
  -8  10   6          3.67          3.87         4.33 o                         
  -7  10   6         37.86         31.43         5.18 o                         
  -6  10   6        232.82        231.47         7.15 o                         
  -5  10   6        156.79        172.55         6.09 o                         
  -4  10   6         27.34         17.63         3.15 o                         
  -3  10   6          1.95          3.49         1.90 o                         
  -2  10   6         16.31         30.90         2.52 o                         
  -1  10   6        858.26        856.96        10.30 o                         
   0  10   6        519.53        490.93         7.42 o                         
   1  10   6       2694.82       2734.09        25.67 o                         
   2  10   6        163.97        151.40         4.53 o                         
   3  10   6        311.84        306.82         6.59 o                         
   4  10   6         79.57         89.45         4.10 o                         
   5  10   6        210.53        233.31         6.31 o                         
   6  10   6          0.00          0.50         2.62 o                         
   7  10   6         13.03         13.09         4.46 o                         
   8  10   6         82.27         84.17         6.54 o                         
   9  10   6        501.49        485.96        12.91 o                         
  -8  11   6        116.68        115.95         7.24 o                         
  -7  11   6        466.11        481.83        12.64 o                         
  -6  11   6          0.51          0.18         3.21 o                         
  -5  11   6         20.81         17.08         3.59 o                         
  -4  11   6          0.21          4.83         2.83 o                         
  -3  11   6        304.61        321.74         5.85 o                         
  -2  11   6         72.49         61.64         3.28 o                         
  -1  11   6        273.12        290.50         6.35 o                         
   0  11   6        773.75        742.07        10.42 o                         
   1  11   6          1.39          3.50         2.41 o                         
   2  11   6        735.64        724.10         9.84 o                         
   3  11   6        226.97        240.77         6.68 o                         
   4  11   6         58.92         68.99         4.76 o                         
   5  11   6         38.88         37.74         3.50 o                         
   6  11   6          9.00          3.53         3.24 o                         
   7  11   6         63.17         76.17         6.18 o                         
   8  11   6          3.71          3.26         4.54 o                         
  -8  12   6        214.34        229.16         9.65 o                         
  -7  12   6        575.28        606.93        13.73 o                         
  -6  12   6        216.42        229.40         9.02 o                         
  -5  12   6        413.16        408.62         9.01 o                         
  -4  12   6        125.47        122.48         5.58 o                         
  -3  12   6         20.06         15.59         2.45 o                         
  -2  12   6         58.93         63.86         3.75 o                         
  -1  12   6       1663.61       1672.94        20.07 o                         
   0  12   6        215.56        219.79         7.25 o                         
   1  12   6        116.88        126.18         5.18 o                         
   2  12   6        125.57        121.76         5.18 o                         
   3  12   6          0.56         -2.74         2.74 o                         
   4  12   6        176.46        178.72         6.15 o                         
   5  12   6          0.07         -0.03         2.83 o                         
   6  12   6         16.73         10.68         3.50 o                         
   7  12   6         16.75         14.02         4.74 o                         
   8  12   6         12.23          3.47         4.59 o                         
  -7  13   6        111.46        113.34         7.92 o                         
  -6  13   6          0.00          1.32         4.15 o                         
  -5  13   6          4.42          7.98         3.83 o                         
  -4  13   6        557.12        516.71         9.77 o                         
  -3  13   6        541.36        544.91        12.08 o                         
  -2  13   6        157.40        170.82         6.26 o                         
  -1  13   6        131.73        144.95         5.72 o                         
   0  13   6        159.86        175.15         6.37 o                         
   1  13   6        343.72        342.82         8.14 o                         
   2  13   6        123.35        117.17         5.26 o                         
   3  13   6        361.19        363.83         8.61 o                         
   4  13   6        348.62        328.67         8.79 o                         
   5  13   6         66.98         67.28         4.94 o                         
   6  13   6         78.03         75.01         7.49 o                         
   7  13   6          3.64          1.64         4.28 o                         
  -7  14   6         99.63         96.36        13.88 o                         
  -6  14   6         30.71         23.83         5.32 o                         
  -5  14   6          1.13         -2.53         3.40 o                         
  -4  14   6        114.56        122.54         7.10 o                         
  -3  14   6        156.24        165.47         7.43 o                         
  -2  14   6        190.93        173.98         7.61 o                         
  -1  14   6        223.71        224.82         7.30 o                         
   0  14   6        562.44        576.31        10.73 o                         
   1  14   6        147.18        160.06         6.98 o                         
   2  14   6        424.75        429.52        10.12 o                         
   3  14   6         20.99         18.08         3.64 o                         
   4  14   6        136.25        131.93         5.75 o                         
   5  14   6         35.30         26.97         4.65 o                         
   6  14   6        162.93        148.56         8.54 o                         
  -6  15   6          0.12          4.21         4.41 o                         
  -5  15   6         14.17          8.17         4.49 o                         
  -4  15   6         49.15         39.70         6.46 o                         
  -3  15   6        516.59        497.43        19.03 o                         
  -2  15   6        474.99        468.09        11.94 o                         
  -1  15   6         88.79         92.57         5.63 o                         
   0  15   6          2.60          1.05         3.56 o                         
   1  15   6        137.94        165.11         7.34 o                         
   2  15   6        279.67        274.05         9.36 o                         
   3  15   6         48.11         47.72         4.12 o                         
   4  15   6        114.22        136.89         6.36 o                         
   5  15   6         58.90         56.40         5.26 o                         
  -4  16   6          0.32         -5.57         5.57 o                         
  -3  16   6         50.96         40.46         9.08 o                         
  -2  16   6         31.06         33.87         4.77 o                         
  -1  16   6         83.29         86.45         5.29 o                         
   0  16   6        441.39        402.10         9.69 o                         
   1  16   6         72.69         67.08         5.39 o                         
   2  16   6         18.49         21.19         7.05 o                         
   3  16   6        351.07        344.59         8.50 o                         
   4  16   6         73.09         70.25         8.29 o                         
  -3  17   6         20.34         24.21         6.08 o                         
  -2  17   6          3.51          7.38         4.15 o                         
  -1  17   6          1.49          5.78         5.81 o                         
   0  17   6          4.56          6.08         3.91 o                         
   1  17   6         15.23         18.91         4.73 o                         
   2  17   6        510.20        488.26        11.64 o                         
   3  17   6          3.07         12.10         5.53 o                         
 -11   0   7        252.63        289.67        12.32 o                         
  -9   0   7        453.11        443.68        12.35 o                         
  -7   0   7       1478.15       1391.89        19.85 o                         
  -5   0   7       1794.93       1825.59        17.99 o                         
  -3   0   7         25.51         16.70         1.48 o                         
  -1   0   7        689.65        665.56         6.46 o                         
   1   0   7       1442.93       1445.84        12.20 o                         
   3   0   7       7074.15       7598.13        57.80 o                         
   5   0   7       4832.76       4815.53        44.17 o                         
   7   0   7        318.00        289.40         8.30 o                         
   9   0   7        161.55        175.69         7.85 o                         
  11   0   7         90.50         83.93         7.76 o                         
 -11   1   7          2.39         11.56         4.58 o                         
 -10   1   7         30.14         23.52         3.95 o                         
  -9   1   7          3.94          1.50         2.61 o                         
  -8   1   7        113.56        133.00         5.23 o                         
  -7   1   7        833.90        803.73        10.27 o                         
  -6   1   7        551.25        481.23         6.83 o                         
  -5   1   7        268.63        256.56         3.98 o                         
  -4   1   7        549.29        558.11         5.16 o                         
  -3   1   7       2255.41       2292.03        13.31 o                         
  -2   1   7       1010.11       1171.07         7.31 o                         
  -1   1   7         12.47         14.53         0.88 o                         
   0   1   7         34.89         36.49         1.10 o                         
   1   1   7        444.13        452.49         3.88 o                         
   2   1   7       1454.17       1600.37        10.12 o                         
   3   1   7       2329.14       2325.11        15.00 o                         
   4   1   7         12.31         21.49         1.61 o                         
   5   1   7         80.56         97.84         2.75 o                         
   6   1   7        749.21        697.20         7.58 o                         
   7   1   7        124.23        143.35         4.47 o                         
   8   1   7        100.12         90.47         4.11 o                         
   9   1   7         65.96         64.02         4.53 o                         
  10   1   7         88.86         90.39         4.68 o                         
  11   1   7         97.99         88.40         7.20 o                         
 -11   2   7        394.04        419.23         9.97 o                         
 -10   2   7          3.84          1.65         2.85 o                         
  -9   2   7        108.32        123.75         4.88 o                         
  -8   2   7        134.27        130.27         4.72 o                         
  -7   2   7        362.20        375.09         6.37 o                         
  -6   2   7       2389.05       2247.16        18.62 o                         
  -5   2   7        256.31        223.19         3.91 o                         
  -4   2   7        190.72        187.66         3.02 o                         
  -3   2   7        989.44       1068.23         8.32 o                         
  -2   2   7          1.12         -0.12         0.94 o                         
  -1   2   7       2524.22       2700.11        15.43 o                         
   0   2   7        156.25        164.34         2.02 o                         
   1   2   7        260.31        298.51         3.00 o                         
   2   2   7          0.86          7.69         0.98 o                         
   3   2   7          3.25         12.36         1.23 o                         
   4   2   7          8.68          2.55         1.41 o                         
   5   2   7        935.82        944.09         9.43 o                         
   6   2   7         39.29         32.80         2.51 o                         
   7   2   7         89.29         96.78         4.09 o                         
   8   2   7         16.13          8.94         2.98 o                         
   9   2   7        168.20        177.87         5.89 o                         
  10   2   7          7.12          5.42         3.81 o                         
  11   2   7          7.02          7.67         4.46 o                         
 -11   3   7        127.27        124.94         7.84 o                         
 -10   3   7         47.32         56.97         4.60 o                         
  -9   3   7        373.64        358.96         7.99 o                         
  -8   3   7        371.54        359.34         6.98 o                         
  -7   3   7        582.13        575.92         7.87 o                         
  -6   3   7         86.72         95.51         3.12 o                         
  -5   3   7          9.64          7.78         1.58 o                         
  -4   3   7        909.35        922.92         9.24 o                         
  -3   3   7         35.08         59.03         2.01 o                         
  -2   3   7        177.43        192.25         2.72 o                         
  -1   3   7       2209.03       2152.71        12.61 o                         
   0   3   7         15.52         14.21         0.91 o                         
   1   3   7         32.34         40.36         1.33 o                         
   2   3   7       2676.58       2971.60        17.62 o                         
   3   3   7       1157.84       1111.90         8.92 o                         
   4   3   7         84.59         87.88         3.56 o                         
   5   3   7          7.64          6.11         2.29 o                         
   6   3   7        474.40        455.16         7.53 o                         
   7   3   7         12.60         14.68         2.79 o                         
   8   3   7        295.57        317.93         7.19 o                         
   9   3   7         28.25         32.10         3.44 o                         
  10   3   7         46.35         48.34         4.19 o                         
  11   3   7         62.63         63.54         5.53 o                         
 -11   4   7         16.29         10.80         4.38 o                         
 -10   4   7        110.79        116.03         8.48 o                         
  -9   4   7         12.25          9.93         3.41 o                         
  -8   4   7        275.47        282.84         8.27 o                         
  -7   4   7        210.70        209.30         5.99 o                         
  -6   4   7         48.29         49.11         2.25 o                         
  -5   4   7        500.38        460.15         6.43 o                         
  -4   4   7          0.08          1.04         1.74 o                         
  -3   4   7       2619.62       2803.38        23.17 o                         
  -2   4   7       1174.36       1232.68         9.84 o                         
  -1   4   7        659.17        649.57         4.61 o                         
   0   4   7       1326.20       1425.63         8.81 o                         
   1   4   7       6214.91       6430.88        37.01 o                         
   2   4   7        308.70        299.03         3.73 o                         
   3   4   7        207.38        191.36         3.87 o                         
   4   4   7          0.39         -1.04         1.85 o                         
   5   4   7          1.92          5.95         2.34 o                         
   6   4   7          1.88          1.94         2.38 o                         
   7   4   7          2.23          7.86         2.90 o                         
   8   4   7         22.44         23.36         3.97 o                         
   9   4   7         33.81         45.10         4.55 o                         
  10   4   7        216.37        205.80         7.94 o                         
 -10   5   7          0.82         -1.48         3.77 o                         
  -9   5   7        357.93        379.38         9.16 o                         
  -8   5   7        120.66        121.25         4.60 o                         
  -7   5   7         26.86         25.44         3.03 o                         
  -6   5   7        141.35        128.72         5.12 o                         
  -5   5   7         39.50         40.68         2.51 o                         
  -4   5   7          2.25          2.03         1.75 o                         
  -3   5   7         91.81         78.00         2.64 o                         
  -2   5   7       4243.27       4385.38        33.06 o                         
  -1   5   7        464.31        511.13         4.58 o                         
   0   5   7          0.25          0.78         0.97 o                         
   1   5   7        797.35        816.48         7.27 o                         
   2   5   7       1337.04       1356.06        12.80 o                         
   3   5   7        164.63        191.16         4.48 o                         
   4   5   7        893.81        855.18         9.59 o                         
   5   5   7         10.75          5.84         2.27 o                         
   6   5   7          5.71          1.85         2.32 o                         
   7   5   7          0.05          1.75         2.83 o                         
   8   5   7         96.39         96.57         6.99 o                         
   9   5   7        121.05        128.82         7.15 o                         
  10   5   7        169.62        177.79         7.55 o                         
 -10   6   7        258.29        266.08        10.97 o                         
  -9   6   7        166.59        170.39         8.44 o                         
  -8   6   7          4.58         -1.41         3.17 o                         
  -7   6   7          7.08         10.88         3.08 o                         
  -6   6   7       1241.80       1188.75        13.70 o                         
  -5   6   7         39.03         34.18         2.84 o                         
  -4   6   7         22.01         32.21         2.31 o                         
  -3   6   7         82.35         69.20         2.62 o                         
  -2   6   7         37.21         33.51         2.13 o                         
  -1   6   7        192.34        231.53         3.31 o                         
   0   6   7        268.28        276.47         3.41 o                         
   1   6   7        684.23        793.99         7.50 o                         
   2   6   7          3.34          4.15         1.76 o                         
   3   6   7         50.11         67.10         3.18 o                         
   4   6   7        900.97        835.23         9.55 o                         
   5   6   7          4.79          4.51         2.27 o                         
   6   6   7        316.67        321.68         6.31 o                         
   7   6   7         96.78         93.25         4.31 o                         
   8   6   7        227.95        249.90         9.38 o                         
   9   6   7          6.68         -2.83         3.62 o                         
  10   6   7          2.12         -3.18         3.71 o                         
 -10   7   7        127.55        130.19         7.52 o                         
  -9   7   7          2.03          4.19         5.07 o                         
  -8   7   7        637.76        620.92        13.22 o                         
  -7   7   7        153.68        166.13         5.61 o                         
  -6   7   7          0.57         -2.26         2.26 o                         
  -5   7   7       1164.85       1097.20        12.54 o                         
  -4   7   7         74.13         54.71         2.78 o                         
  -3   7   7        744.50        661.05         7.84 o                         
  -2   7   7        201.23        178.90         5.11 o                         
  -1   7   7        104.58        108.91         2.67 o                         
   0   7   7         73.57         74.99         2.37 o                         
   1   7   7        271.75        313.61         4.13 o                         
   2   7   7        238.03        233.14         4.37 o                         
   3   7   7        659.63        679.59         9.01 o                         
   4   7   7        236.88        220.80         5.68 o                         
   5   7   7         18.77         20.25         2.74 o                         
   6   7   7          2.87          9.79         2.41 o                         
   7   7   7         40.32         37.98         3.51 o                         
   8   7   7         52.75         57.23         5.27 o                         
   9   7   7        202.50        187.99         8.25 o                         
  10   7   7        245.71        254.18        10.03 o                         
 -10   8   7        234.41        258.57        13.73 o                         
  -9   8   7         13.22         10.15         4.97 o                         
  -8   8   7          0.29          1.86         3.96 o                         
  -7   8   7         15.65         12.77         3.75 o                         
  -6   8   7          4.92          8.88         2.62 o                         
  -5   8   7        219.47        216.42         5.80 o                         
  -4   8   7       1674.97       1697.83        19.04 o                         
  -3   8   7        149.70        129.61         4.07 o                         
  -2   8   7        983.91        997.89        10.06 o                         
  -1   8   7        337.31        395.97         5.29 o                         
   0   8   7       1629.12       1484.79        13.62 o                         
   1   8   7        117.96        115.79         3.55 o                         
   2   8   7        579.86        637.42         8.05 o                         
   3   8   7         95.09        105.31         3.98 o                         
   4   8   7        348.28        323.92         6.17 o                         
   5   8   7        518.76        519.66         8.22 o                         
   6   8   7        220.61        234.02         6.10 o                         
   7   8   7         56.11         63.98         5.08 o                         
   8   8   7        257.01        263.33         8.68 o                         
   9   8   7          3.87          3.72         4.38 o                         
  -9   9   7        174.01        157.96         8.03 o                         
  -8   9   7        973.16        932.92        17.14 o                         
  -7   9   7        127.49        131.72         6.86 o                         
  -6   9   7        254.30        250.08         7.24 o                         
  -5   9   7         42.80         43.31         4.20 o                         
  -4   9   7        197.97        210.03         5.44 o                         
  -3   9   7        136.72        131.57         4.73 o                         
  -2   9   7        730.25        685.43         9.48 o                         
  -1   9   7        206.59        182.34         5.17 o                         
   0   9   7         89.61         96.41         3.67 o                         
   1   9   7         27.04         31.28         2.52 o                         
   2   9   7       2073.49       2114.97        22.32 o                         
   3   9   7         77.54         94.92         4.14 o                         
   4   9   7        104.63         97.42         4.39 o                         
   5   9   7        310.96        297.22         6.49 o                         
   6   9   7         35.99         38.46         3.50 o                         
   7   9   7         46.40         48.16         4.82 o                         
   8   9   7       1097.44       1108.42        19.15 o                         
   9   9   7          0.69         -3.03         4.75 o                         
  -9  10   7         30.16         40.76         5.78 o                         
  -8  10   7         11.62         14.02         4.43 o                         
  -7  10   7         87.03         78.81         6.09 o                         
  -6  10   7        408.60        404.60         8.98 o                         
  -5  10   7        243.24        245.36         7.03 o                         
  -4  10   7        777.20        761.39        11.40 o                         
  -3  10   7          9.47          9.91         2.55 o                         
  -2  10   7         50.26         46.10         2.74 o                         
  -1  10   7          2.21          0.68         1.96 o                         
   0  10   7          4.89          4.67         2.33 o                         
   1  10   7        272.13        250.43         5.65 o                         
   2  10   7         78.20         90.97         3.71 o                         
   3  10   7          5.65          2.56         2.57 o                         
   4  10   7         27.64         22.74         3.05 o                         
   5  10   7         12.61          6.13         2.79 o                         
   6  10   7        255.66        258.54         7.33 o                         
   7  10   7         49.50         42.49         4.90 o                         
   8  10   7          6.50          0.07         4.36 o                         
   9  10   7         80.68         72.73         7.12 o                         
  -8  11   7        421.87        413.99        11.90 o                         
  -7  11   7          4.71          3.20         4.15 o                         
  -6  11   7        410.98        378.10         9.61 o                         
  -5  11   7        248.92        224.77         6.90 o                         
  -4  11   7         48.84         51.15         4.19 o                         
  -3  11   7        574.12        574.94         7.54 o                         
  -2  11   7         19.98         21.53         2.67 o                         
  -1  11   7         78.26         75.79         3.82 o                         
   0  11   7        239.21        273.19         5.98 o                         
   1  11   7         13.35         15.75         2.73 o                         
   2  11   7         26.39         21.10         2.84 o                         
   3  11   7        455.55        458.18         9.28 o                         
   4  11   7          8.14          8.09         2.79 o                         
   5  11   7         15.87          9.77         2.96 o                         
   6  11   7         51.03         57.14         4.33 o                         
   7  11   7         39.76         32.84         5.20 o                         
   8  11   7         25.40         12.24         4.90 o                         
  -8  12   7        115.05        120.91         7.59 o                         
  -7  12   7        138.95        140.83        10.83 o                         
  -6  12   7        457.71        463.17        11.77 o                         
  -5  12   7         58.84         51.79         4.56 o                         
  -4  12   7       1107.64       1114.23        16.70 o                         
  -3  12   7        115.69        129.82         4.17 o                         
  -2  12   7        118.43        125.48         4.89 o                         
  -1  12   7         11.64         13.76         2.74 o                         
   0  12   7        239.65        259.82         6.57 o                         
   1  12   7        121.63        133.06         4.82 o                         
   2  12   7         35.41         35.78         3.38 o                         
   3  12   7        112.80        125.28         5.12 o                         
   4  12   7        232.19        238.48         8.00 o                         
   5  12   7         10.21          8.80         3.24 o                         
   6  12   7        554.29        552.19        11.18 o                         
   7  12   7        108.48        114.84         7.24 o                         
   8  12   7         24.50          8.75         4.86 o                         
  -7  13   7          3.04         -0.35         4.30 o                         
  -6  13   7         27.31         20.06         5.17 o                         
  -5  13   7         23.91         22.65         4.21 o                         
  -4  13   7          4.70          2.59         3.37 o                         
  -3  13   7        681.00        626.12        10.57 o                         
  -2  13   7        154.72        151.25         6.12 o                         
  -1  13   7          7.01          2.21         2.96 o                         
   0  13   7          3.15          3.05         2.75 o                         
   1  13   7         11.77          7.12         2.78 o                         
   2  13   7        471.40        459.96         8.47 o                         
   3  13   7        951.76        916.11        13.10 o                         
   4  13   7         12.56         15.38         3.73 o                         
   5  13   7        234.67        244.60         8.64 o                         
   6  13   7         33.34         22.59         4.21 o                         
   7  13   7         65.86         72.94         7.15 o                         
  -6  14   7         90.12         84.07         6.54 o                         
  -5  14   7        294.10        282.10        10.88 o                         
  -4  14   7          9.83          6.72         3.58 o                         
  -3  14   7         24.04         17.26         4.50 o                         
  -2  14   7        175.86        172.57         7.02 o                         
  -1  14   7        158.16        167.02         6.37 o                         
   0  14   7          5.29          2.21         3.96 o                         
   1  14   7        584.95        601.48        10.31 o                         
   2  14   7          0.35         -1.39         3.23 o                         
   3  14   7          2.20          5.40         3.24 o                         
   4  14   7         39.33         33.56         5.10 o                         
   5  14   7         20.92         22.28         4.52 o                         
   6  14   7         18.32         22.31         4.16 o                         
  -5  15   7          1.78         -0.33         4.43 o                         
  -4  15   7         14.98          9.23         5.82 o                         
  -3  15   7         16.87         11.51         5.29 o                         
  -2  15   7        209.59        212.90         8.79 o                         
  -1  15   7          4.43         14.90         4.04 o                         
   0  15   7        384.11        380.15         9.19 o                         
   1  15   7        118.45        122.57         6.42 o                         
   2  15   7         33.18         36.31         4.80 o                         
   3  15   7          1.49          4.41         3.42 o                         
   4  15   7        317.49        307.40         9.79 o                         
   5  15   7        123.81        129.43         9.34 o                         
  -4  16   7          2.58          5.69         5.63 o                         
  -3  16   7         49.24         38.63         6.50 o                         
  -2  16   7         21.84          4.26         5.62 o                         
  -1  16   7         43.30         36.45         4.31 o                         
   0  16   7        388.74        390.86         9.49 o                         
   1  16   7         16.60         16.70         4.03 o                         
   2  16   7          0.95          1.73         4.91 o                         
   3  16   7        123.76        117.16         6.03 o                         
   4  16   7         47.78         47.81         5.59 o                         
  -2  17   7          6.91         19.45         9.20 o                         
  -1  17   7          0.09         -2.20         3.80 o                         
   0  17   7        119.10        128.52         8.16 o                         
   1  17   7          0.20          4.05         3.59 o                         
   2  17   7         10.02         12.18         4.44 o                         
 -10   0   8         21.12         12.23         4.93 o                         
  -8   0   8         61.59         55.88         5.40 o                         
  -6   0   8       3488.99       3184.92        38.06 o                         
  -4   0   8       1780.48       1855.00        17.65 o                         
  -2   0   8        179.36        264.91         3.99 o                         
   0   0   8        161.59        119.78         2.58 o                         
   2   0   8       2584.58       2660.43        22.94 o                         
   4   0   8       3612.78       3674.17        34.11 o                         
   6   0   8          5.93          7.50         2.86 o                         
   8   0   8        488.02        449.49        12.03 o                         
  10   0   8         73.47         76.45         7.88 o                         
 -11   1   8        117.42        109.76         6.02 o                         
 -10   1   8         58.94         63.71         4.42 o                         
  -9   1   8         45.46         52.93         3.67 o                         
  -8   1   8          1.67          2.29         2.48 o                         
  -7   1   8          5.43          7.14         2.37 o                         
  -6   1   8        550.83        504.18         7.03 o                         
  -5   1   8        283.81        256.34         4.24 o                         
  -4   1   8         73.92         49.70         1.77 o                         
  -3   1   8        554.03        622.55         5.06 o                         
  -2   1   8       4657.40       4882.19        26.63 o                         
  -1   1   8       1848.07       1987.70        11.81 o                         
   0   1   8        280.92        311.97         2.83 o                         
   1   1   8        647.31        641.40         4.88 o                         
   2   1   8          0.89          4.77         0.99 o                         
   3   1   8       1155.09       1243.63         9.56 o                         
   4   1   8        710.03        737.24         7.12 o                         
   5   1   8       1100.62       1135.53        10.26 o                         
   6   1   8       2476.27       2433.86        19.92 o                         
   7   1   8         11.85         13.73         2.59 o                         
   8   1   8        380.07        382.05         7.43 o                         
   9   1   8         65.16         66.86         3.78 o                         
  10   1   8         51.49         49.04         4.97 o                         
  11   1   8          0.32         -3.44         3.44 o                         
 -11   2   8         56.93         57.79         6.10 o                         
 -10   2   8        228.93        217.18         6.43 o                         
  -9   2   8         44.63         38.40         3.49 o                         
  -8   2   8         49.34         39.56         3.15 o                         
  -7   2   8         59.56         57.96         3.01 o                         
  -6   2   8         34.18         33.30         2.46 o                         
  -5   2   8       1023.49        980.01         9.56 o                         
  -4   2   8       3431.24       3207.96        23.52 o                         
  -3   2   8        680.47        739.37         6.62 o                         
  -2   2   8        430.45        525.89         4.35 o                         
  -1   2   8         15.18          8.77         0.91 o                         
   0   2   8        674.57        647.19         4.70 o                         
   1   2   8       1741.41       1750.24        11.18 o                         
   2   2   8          3.74         18.27         1.21 o                         
   3   2   8         56.49         65.42         2.17 o                         
   4   2   8          6.13          4.62         1.59 o                         
   5   2   8       1152.85       1140.74        10.93 o                         
   6   2   8       1157.58       1068.18        11.12 o                         
   7   2   8        296.80        291.61         6.40 o                         
   8   2   8         48.66         59.55         3.75 o                         
   9   2   8          0.12         -2.64         2.64 o                         
  10   2   8         31.11         27.77         5.18 o                         
 -11   3   8         34.34         31.57         4.82 o                         
 -10   3   8        128.55        137.91         6.38 o                         
  -9   3   8          0.05          2.93         2.60 o                         
  -8   3   8        287.68        291.65         6.39 o                         
  -7   3   8         20.85         22.19         2.53 o                         
  -6   3   8         91.29         84.23         2.97 o                         
  -5   3   8       1091.70       1043.78        11.27 o                         
  -4   3   8        233.80        237.79         4.46 o                         
  -3   3   8        850.47        887.35         8.44 o                         
  -2   3   8          5.57          7.51         1.21 o                         
  -1   3   8       1720.88       1758.79        10.43 o                         
   0   3   8        271.69        219.70         2.41 o                         
   1   3   8        527.48        505.80         4.24 o                         
   2   3   8         93.04        123.35         2.54 o                         
   3   3   8         90.43        105.61         3.11 o                         
   4   3   8        220.22        205.34         4.18 o                         
   5   3   8        116.45        122.95         3.77 o                         
   6   3   8         55.68         59.77         3.50 o                         
   7   3   8        139.31        129.76         4.93 o                         
   8   3   8         56.57         59.07         4.16 o                         
   9   3   8         17.14         15.77         4.59 o                         
  10   3   8        151.34        156.79         6.72 o                         
 -10   4   8          1.53         -3.64         3.64 o                         
  -9   4   8         70.12         83.08         4.58 o                         
  -8   4   8         87.81         89.15         3.90 o                         
  -7   4   8        169.19        176.15         5.37 o                         
  -6   4   8        653.24        615.84         8.48 o                         
  -5   4   8       1883.60       1782.95        18.78 o                         
  -4   4   8         21.63         18.23         2.11 o                         
  -3   4   8        145.04        119.76         3.56 o                         
  -2   4   8        113.13        114.58         2.94 o                         
  -1   4   8       1342.77       1451.05         9.54 o                         
   0   4   8        316.56        370.50         3.40 o                         
   1   4   8        454.32        436.90         4.35 o                         
   2   4   8       1925.32       1921.76        14.73 o                         
   3   4   8        485.63        467.59         5.80 o                         
   4   4   8        557.88        565.50         7.47 o                         
   5   4   8       1000.25        946.45        10.81 o                         
   6   4   8        218.12        217.50         5.76 o                         
   7   4   8        522.54        514.84         9.17 o                         
   8   4   8        376.06        397.11         9.00 o                         
   9   4   8        132.09        149.30         6.43 o                         
  10   4   8          1.02          2.71         3.82 o                         
 -10   5   8          0.91         -4.25         4.25 o                         
  -9   5   8          1.17          8.09         4.01 o                         
  -8   5   8          9.48         10.94         3.37 o                         
  -7   5   8         10.61         11.41         2.73 o                         
  -6   5   8       1085.11        985.78        13.33 o                         
  -5   5   8          7.04          0.97         1.96 o                         
  -4   5   8        202.42        219.15         4.47 o                         
  -3   5   8         21.01         23.92         1.98 o                         
  -2   5   8         92.78         75.18         2.45 o                         
  -1   5   8        289.55        324.37         3.52 o                         
   0   5   8        391.13        415.91         4.44 o                         
   1   5   8        445.31        422.00         5.49 o                         
   2   5   8          3.98          7.13         1.53 o                         
   3   5   8        686.10        669.51         7.62 o                         
   4   5   8        848.62        831.87         9.59 o                         
   5   5   8       2768.58       2576.37        22.93 o                         
   6   5   8         78.22         92.95         3.94 o                         
   7   5   8         59.20         60.71         3.88 o                         
   8   5   8         62.57         61.56         4.42 o                         
   9   5   8         21.81         27.66         4.31 o                         
  10   5   8         76.63         71.51         5.62 o                         
 -10   6   8         15.76         13.52         4.51 o                         
  -9   6   8        504.13        504.86        12.31 o                         
  -8   6   8        283.78        262.44         8.56 o                         
  -7   6   8         42.38         47.13         3.60 o                         
  -6   6   8         21.86         24.83         2.91 o                         
  -5   6   8        382.77        371.11         5.82 o                         
  -4   6   8       1200.44       1108.71        11.02 o                         
  -3   6   8        203.02        192.51         4.20 o                         
  -2   6   8        756.21        738.69         8.16 o                         
  -1   6   8         23.63         21.81         1.51 o                         
   0   6   8          3.43          2.88         1.19 o                         
   1   6   8       4088.42       3952.77        29.11 o                         
   2   6   8        101.18         90.28         3.05 o                         
   3   6   8        144.45        141.33         4.47 o                         
   4   6   8          0.01          1.05         2.07 o                         
   5   6   8        415.02        429.53         7.26 o                         
   6   6   8        164.98        180.67         5.13 o                         
   7   6   8         65.50         64.20         3.91 o                         
   8   6   8         33.70         37.06         4.37 o                         
   9   6   8        280.20        316.46         9.81 o                         
  10   6   8         12.38         15.22         4.27 o                         
 -10   7   8         19.32         23.51         4.79 o                         
  -9   7   8        175.41        203.29         8.76 o                         
  -8   7   8         16.43         18.77         4.32 o                         
  -7   7   8        247.31        237.54         6.58 o                         
  -6   7   8         84.78         81.26         3.97 o                         
  -5   7   8        701.94        632.37         8.95 o                         
  -4   7   8         31.60         37.74         2.40 o                         
  -3   7   8        403.69        383.40         6.23 o                         
  -2   7   8         21.26         14.61         2.17 o                         
  -1   7   8         74.26         69.34         2.26 o                         
   0   7   8          7.79         15.21         1.55 o                         
   1   7   8        285.08        284.10         3.91 o                         
   2   7   8       2414.56       2534.92        21.53 o                         
   3   7   8       1963.03       2058.68        20.35 o                         
   4   7   8        347.04        343.32         6.40 o                         
   5   7   8         13.12         17.29         2.49 o                         
   6   7   8          3.65          0.71         2.31 o                         
   7   7   8        451.83        441.95         9.28 o                         
   8   7   8          5.60          9.72         4.29 o                         
   9   7   8          0.04         -3.70         3.70 o                         
  10   7   8         23.57         30.56         5.51 o                         
 -10   8   8          0.00          4.43        13.93 o                         
  -9   8   8         61.10         65.98         6.04 o                         
  -8   8   8        241.11        238.55        11.60 o                         
  -7   8   8         20.22         21.72         4.36 o                         
  -6   8   8         13.29          8.06         2.81 o                         
  -5   8   8         60.13         58.64         3.58 o                         
  -4   8   8        108.07        104.10         3.85 o                         
  -3   8   8         15.73         12.07         2.53 o                         
  -2   8   8         67.56         79.57         5.94 o                         
  -1   8   8        164.48        164.72         3.53 o                         
   0   8   8        160.46        147.78         3.48 o                         
   1   8   8        245.26        208.27         4.31 o                         
   2   8   8       1300.08       1236.88        12.16 o                         
   3   8   8       1205.29       1187.02        13.43 o                         
   4   8   8        116.82        136.78         4.53 o                         
   5   8   8         21.58         15.26         2.83 o                         
   6   8   8        170.49        177.57         5.64 o                         
   7   8   8        418.69        445.56        10.15 o                         
   8   8   8          0.01          6.11         4.23 o                         
   9   8   8         70.99         74.36         5.59 o                         
  -9   9   8          1.30         10.34         4.27 o                         
  -8   9   8         47.92         49.81         6.29 o                         
  -7   9   8        174.88        195.81         8.33 o                         
  -6   9   8          9.50         14.93         3.55 o                         
  -5   9   8         90.63         99.86         4.82 o                         
  -4   9   8          1.71          3.42         2.42 o                         
  -3   9   8         39.97         39.44         3.07 o                         
  -2   9   8       2469.11       2450.47        21.09 o                         
  -1   9   8       2476.43       2306.68        20.92 o                         
   0   9   8        598.87        589.22         7.78 o                         
   1   9   8          6.53          6.77         2.10 o                         
   2   9   8          5.20          2.17         2.12 o                         
   3   9   8         95.97        100.89         4.26 o                         
   4   9   8          9.76          5.33         2.44 o                         
   5   9   8       1394.27       1375.45        15.81 o                         
   6   9   8         86.75         87.33         4.54 o                         
   7   9   8         89.78         98.82         5.93 o                         
   8   9   8         37.81         35.81         4.83 o                         
   9   9   8        241.77        235.16         9.89 o                         
  -9  10   8        337.96        360.89        11.52 o                         
  -8  10   8         62.41         59.41         5.93 o                         
  -7  10   8          6.48          8.32         4.12 o                         
  -6  10   8        160.32        161.03         6.36 o                         
  -5  10   8        103.89        103.39         5.11 o                         
  -4  10   8          0.72          1.19         2.77 o                         
  -3  10   8        285.76        268.83         6.20 o                         
  -2  10   8          9.21          6.89         1.94 o                         
  -1  10   8        183.06        192.98         4.66 o                         
   0  10   8          0.04         -0.63         2.21 o                         
   1  10   8       1043.81       1004.58        11.95 o                         
   2  10   8        208.95        211.83         5.96 o                         
   3  10   8        569.16        591.01         9.38 o                         
   4  10   8         21.14         18.42         3.61 o                         
   5  10   8         71.05         73.60         4.28 o                         
   6  10   8         74.91         80.59         4.94 o                         
   7  10   8         57.37         58.08         5.41 o                         
   8  10   8        114.40        116.42         6.56 o                         
   9  10   8         83.36         87.48         6.83 o                         
  -8  11   8        197.78        209.45         9.90 o                         
  -7  11   8         83.32         98.58         8.87 o                         
  -6  11   8          5.96         12.35         4.27 o                         
  -5  11   8         74.61         76.22         4.95 o                         
  -4  11   8         49.80         53.31         3.98 o                         
  -3  11   8         27.86         26.07         3.19 o                         
  -2  11   8       1065.93       1071.97        11.92 o                         
  -1  11   8        403.44        431.54         7.37 o                         
   0  11   8         46.39         55.39         3.37 o                         
   1  11   8          2.26          0.61         2.40 o                         
   2  11   8        325.20        339.01         7.34 o                         
   3  11   8          1.85         -2.92         2.92 o                         
   4  11   8         34.50         29.78         3.76 o                         
   5  11   8        120.32        126.40         5.29 o                         
   6  11   8          0.48          3.70         3.41 o                         
   7  11   8         46.33         65.51         5.62 o                         
   8  11   8          8.43          4.96         4.58 o                         
  -8  12   8          0.22         -4.17         4.17 o                         
  -7  12   8         32.42         33.47         5.59 o                         
  -6  12   8         64.18         63.19         6.34 o                         
  -5  12   8        340.13        336.58         8.52 o                         
  -4  12   8          5.02          3.76         3.11 o                         
  -3  12   8        195.99        202.11         6.61 o                         
  -2  12   8        279.07        273.42         6.00 o                         
  -1  12   8          2.60          1.62         2.41 o                         
   0  12   8          0.17          1.00         2.51 o                         
   1  12   8        103.58        123.03         4.65 o                         
   2  12   8        281.48        279.33         6.40 o                         
   3  12   8        194.45        190.64         8.36 o                         
   4  12   8         29.02         23.37         3.64 o                         
   5  12   8          1.03          0.50         3.06 o                         
   6  12   8        230.09        221.77         8.55 o                         
   7  12   8        314.69        332.06        10.28 o                         
  -7  13   8         85.53         83.06        10.61 o                         
  -6  13   8         62.64         60.09         6.27 o                         
  -5  13   8         72.76         73.40         5.83 o                         
  -4  13   8         62.81         68.14         4.83 o                         
  -3  13   8        309.33        311.01         7.64 o                         
  -2  13   8          5.17          4.04         2.79 o                         
  -1  13   8        105.26        113.29         4.53 o                         
   0  13   8        220.01        226.70         6.08 o                         
   1  13   8          0.03         -1.91         2.57 o                         
   2  13   8         73.27         83.33         4.18 o                         
   3  13   8         46.73         57.04         4.86 o                         
   4  13   8        866.07        837.50        15.01 o                         
   5  13   8        156.50        142.11         6.50 o                         
   6  13   8         30.62         23.50         4.52 o                         
   7  13   8         32.59         34.39         7.20 o                         
  -6  14   8         72.63         61.80         6.03 o                         
  -5  14   8         12.27         16.63         4.99 o                         
  -4  14   8         79.07         79.00         5.65 o                         
  -3  14   8          4.15          6.50         3.54 o                         
  -2  14   8          5.85          6.91         3.33 o                         
  -1  14   8         16.38         24.78         3.71 o                         
   0  14   8        229.64        231.88         6.39 o                         
   1  14   8        159.31        173.97         5.87 o                         
   2  14   8        962.44        966.50        14.43 o                         
   3  14   8          0.04         -1.55         3.81 o                         
   4  14   8         16.11         21.17         4.45 o                         
   5  14   8          0.64          1.68         5.89 o                         
   6  14   8         25.33         16.92         4.20 o                         
  -5  15   8          0.32          2.09         4.59 o                         
  -4  15   8          1.44          0.66         4.46 o                         
  -3  15   8         16.13         12.56         5.38 o                         
  -2  15   8         34.38         31.43         4.33 o                         
  -1  15   8        406.70        392.21         9.24 o                         
   0  15   8         31.40         31.88         4.19 o                         
   1  15   8         79.14         79.18         5.17 o                         
   2  15   8         28.07         27.53         5.85 o                         
   3  15   8        174.50        177.81         8.01 o                         
   4  15   8        106.00         96.53         6.72 o                         
   5  15   8        336.85        324.87        10.28 o                         
  -4  16   8        188.91        189.68        10.54 o                         
  -3  16   8          3.55         11.46         5.49 o                         
  -2  16   8         60.72         50.51         5.86 o                         
  -1  16   8         96.54         72.32         5.33 o                         
   0  16   8         28.63         25.91         4.44 o                         
   1  16   8        173.29        178.44         8.31 o                         
   2  16   8         21.40         13.32         5.06 o                         
   3  16   8         63.88         39.48         5.10 o                         
   4  16   8         21.81         12.20         4.54 o                         
  -2  17   8        123.85        119.21         7.57 o                         
  -1  17   8         29.38         19.69         4.58 o                         
   0  17   8         88.13         79.10         5.49 o                         
   1  17   8        103.24         96.84         5.57 o                         
   2  17   8         73.68         68.31         5.78 o                         
 -11   0   9         41.20         36.45         6.29 o                         
  -9   0   9        803.55        859.19        21.13 o                         
  -7   0   9         33.47         40.74         3.93 o                         
  -5   0   9        881.72        770.31        12.08 o                         
  -3   0   9        507.34        469.89         6.20 o                         
  -1   0   9         52.72         52.67         1.98 o                         
   1   0   9       3736.04       3756.19        29.51 o                         
   3   0   9        757.31        816.43         9.86 o                         
   5   0   9        255.53        216.56         7.37 o                         
   7   0   9         68.61         74.32         5.05 o                         
   9   0   9        255.47        252.04         8.93 o                         
 -11   1   9        141.57        147.06         7.21 o                         
 -10   1   9         24.09         15.16         3.36 o                         
  -9   1   9        101.11         98.22         4.85 o                         
  -8   1   9        472.22        436.55         8.25 o                         
  -7   1   9         42.32         51.74         3.45 o                         
  -6   1   9         23.58         28.64         2.57 o                         
  -5   1   9        101.39        110.68         2.96 o                         
  -4   1   9        352.89        307.54         3.71 o                         
  -3   1   9        851.07        924.34         6.87 o                         
  -2   1   9        154.92        195.67         2.40 o                         
  -1   1   9       6600.16       6682.36        35.94 o                         
   0   1   9          0.07          0.94         0.83 o                         
   1   1   9        905.56        885.48         6.01 o                         
   2   1   9        153.43        146.00         2.50 o                         
   3   1   9       1044.33       1128.07         9.46 o                         
   4   1   9       1649.93       1699.01        13.44 o                         
   5   1   9       2589.78       2609.00        21.82 o                         
   6   1   9       1464.07       1421.61        14.29 o                         
   7   1   9        161.19        159.46         4.88 o                         
   8   1   9         22.09         20.22         2.86 o                         
   9   1   9         53.99         45.61         3.63 o                         
  10   1   9         16.97         16.64         3.54 o                         
 -11   2   9          2.31          3.01         4.77 o                         
 -10   2   9         41.83         30.55         3.92 o                         
  -9   2   9         36.16         41.65         3.79 o                         
  -8   2   9          0.71          5.35         2.71 o                         
  -7   2   9          9.20         13.11         2.26 o                         
  -6   2   9       1378.76       1303.63        13.11 o                         
  -5   2   9         71.16         65.24         3.04 o                         
  -4   2   9          8.37          1.56         1.75 o                         
  -3   2   9       2077.57       2090.01        15.06 o                         
  -2   2   9       7217.49       7589.81        41.65 o                         
  -1   2   9       2360.67       2367.95        13.69 o                         
   0   2   9          7.77          9.60         0.95 o                         
   1   2   9       1553.09       1549.13        10.23 o                         
   2   2   9       3310.37       3478.52        23.43 o                         
   3   2   9       2860.42       2788.18        20.79 o                         
   4   2   9        121.65        151.60         3.65 o                         
   5   2   9        331.17        305.49         5.43 o                         
   6   2   9        115.76        113.82         4.16 o                         
   7   2   9         70.37         69.20         4.13 o                         
   8   2   9         15.39         20.31         3.45 o                         
   9   2   9         56.86         56.88         4.46 o                         
  10   2   9         41.54         37.90         4.46 o                         
 -10   3   9         14.48         22.95         4.48 o                         
  -9   3   9        116.72        125.88         4.92 o                         
  -8   3   9        113.20        131.66         4.35 o                         
  -7   3   9        340.08        353.92         6.08 o                         
  -6   3   9        232.60        236.51         5.44 o                         
  -5   3   9        938.69        951.39        10.73 o                         
  -4   3   9       1389.34       1298.10        12.86 o                         
  -3   3   9         18.39          8.87         1.67 o                         
  -2   3   9       1069.54       1193.37         9.30 o                         
  -1   3   9          4.97          0.53         0.85 o                         
   0   3   9       4168.28       4363.11        24.02 o                         
   1   3   9        457.67        455.72         4.59 o                         
   2   3   9         17.70         21.75         1.53 o                         
   3   3   9         18.87         23.53         1.87 o                         
   4   3   9        598.15        594.74         7.48 o                         
   5   3   9          3.55          2.80         2.19 o                         
   6   3   9        142.63        153.44         5.06 o                         
   7   3   9          8.32          9.48         2.84 o                         
   8   3   9         44.01         47.47         4.07 o                         
   9   3   9         39.90         52.99         6.02 o                         
  10   3   9        235.73        232.09         9.96 o                         
 -10   4   9          3.64          4.62         3.87 o                         
  -9   4   9         81.98         99.32         5.81 o                         
  -8   4   9        190.56        193.41         6.65 o                         
  -7   4   9        312.00        346.90         7.62 o                         
  -6   4   9         80.12         77.32         3.69 o                         
  -5   4   9        136.10        149.18         4.52 o                         
  -4   4   9         46.99         35.55         2.85 o                         
  -3   4   9        368.31        355.45         5.23 o                         
  -2   4   9        101.67         82.25         2.62 o                         
  -1   4   9         47.89         49.79         1.68 o                         
   0   4   9        164.37        195.00         2.87 o                         
   1   4   9        142.35        134.54         2.71 o                         
   2   4   9          1.05          0.07         1.46 o                         
   3   4   9        393.01        380.96         5.18 o                         
   4   4   9         28.10         31.89         2.30 o                         
   5   4   9          0.33         -0.12         2.17 o                         
   6   4   9        157.88        144.97         5.05 o                         
   7   4   9        149.57        172.33         6.07 o                         
   8   4   9          1.18          1.79         4.07 o                         
   9   4   9         19.44         17.40         4.26 o                         
  10   4   9         25.57         22.63         4.47 o                         
 -10   5   9          5.17          0.80         4.00 o                         
  -9   5   9         17.96         21.53         4.74 o                         
  -8   5   9         81.00         88.85         5.07 o                         
  -7   5   9          3.60          5.14         2.64 o                         
  -6   5   9        892.59        884.53        14.25 o                         
  -5   5   9       1479.11       1394.96        14.82 o                         
  -4   5   9        197.00        200.76         4.80 o                         
  -3   5   9          3.12          2.04         1.85 o                         
  -2   5   9          4.23          1.45         1.69 o                         
  -1   5   9        232.92        209.42         3.14 o                         
   0   5   9        533.21        510.59         4.95 o                         
   1   5   9       1017.82        995.20         8.74 o                         
   2   5   9        176.75        191.12         3.83 o                         
   3   5   9         53.69         61.16         2.52 o                         
   4   5   9        730.03        659.11         8.46 o                         
   5   5   9       1151.22       1076.07        12.59 o                         
   6   5   9          0.04          1.26         2.29 o                         
   7   5   9         21.08         23.34         3.17 o                         
   8   5   9          0.44          2.39         3.38 o                         
   9   5   9        124.00        140.62         6.85 o                         
  10   5   9         57.82         54.00         5.37 o                         
 -10   6   9         10.31          8.41         4.41 o                         
  -9   6   9         15.32         17.84         4.50 o                         
  -8   6   9        261.18        284.91         9.41 o                         
  -7   6   9        146.99        152.14         6.12 o                         
  -6   6   9         11.46          9.19         2.64 o                         
  -5   6   9         16.90          7.78         2.24 o                         
  -4   6   9       1086.60       1071.48        11.51 o                         
  -3   6   9       1105.98       1048.55        10.93 o                         
  -2   6   9       1768.59       1879.92        16.70 o                         
  -1   6   9        247.88        269.20         3.68 o                         
   0   6   9        173.12        195.05         3.24 o                         
   1   6   9         21.58         12.66         1.80 o                         
   2   6   9        583.51        547.24         6.63 o                         
   3   6   9       1350.37       1356.50        13.30 o                         
   4   6   9        240.47        228.29         5.36 o                         
   5   6   9        268.81        241.57         5.48 o                         
   6   6   9        377.12        378.38         7.02 o                         
   7   6   9        241.69        236.73         8.18 o                         
   8   6   9        287.13        304.78         8.60 o                         
   9   6   9         24.04         17.71         4.23 o                         
  10   6   9          0.01          0.32         4.04 o                         
 -10   7   9          9.76          6.04         5.04 o                         
  -9   7   9        114.63        120.41         7.27 o                         
  -8   7   9          1.84         -1.74         3.89 o                         
  -7   7   9         21.13         10.52         3.40 o                         
  -6   7   9        109.78        110.52         4.50 o                         
  -5   7   9         89.85         95.36         3.74 o                         
  -4   7   9          5.85          7.71         2.14 o                         
  -3   7   9          9.52          6.16         2.35 o                         
  -2   7   9        374.74        353.09         5.96 o                         
  -1   7   9       1444.86       1427.45        11.32 o                         
   0   7   9        760.95        787.24         7.48 o                         
   1   7   9         72.84         83.16         3.07 o                         
   2   7   9         34.95         33.80         2.41 o                         
   3   7   9          1.27          1.94         2.07 o                         
   4   7   9        141.67        145.18         4.84 o                         
   5   7   9        125.11        119.19         4.67 o                         
   6   7   9        224.69        221.98         5.67 o                         
   7   7   9         29.07         23.75         4.16 o                         
   8   7   9         73.21         87.31         5.74 o                         
   9   7   9         48.80         54.58         5.27 o                         
  -9   8   9        104.14        122.87         7.45 o                         
  -8   8   9         59.71         64.95         5.85 o                         
  -7   8   9        119.15        111.23         6.56 o                         
  -6   8   9          0.02         -2.57         2.57 o                         
  -5   8   9          4.98          2.93         2.29 o                         
  -4   8   9       1268.24       1244.29        16.01 o                         
  -3   8   9         11.84          6.35         2.56 o                         
  -2   8   9        265.40        316.04         6.23 o                         
  -1   8   9        179.35        176.37         3.72 o                         
   0   8   9          4.09          8.82         1.79 o                         
   1   8   9        256.30        278.26         4.77 o                         
   2   8   9        391.68        351.46         5.74 o                         
   3   8   9        234.83        228.25         5.30 o                         
   4   8   9        136.12        137.20         4.87 o                         
   5   8   9         13.74         11.95         2.76 o                         
   6   8   9         26.95         28.03         3.34 o                         
   7   8   9          0.01         -2.98         3.76 o                         
   8   8   9         47.95         39.23         6.24 o                         
   9   8   9          2.26         -1.03         4.40 o                         
  -9   9   9          2.89          5.87         5.25 o                         
  -8   9   9          2.32         -0.71         3.85 o                         
  -7   9   9         47.22         46.32         5.22 o                         
  -6   9   9       1435.06       1383.61        18.09 o                         
  -5   9   9         64.42         65.02         4.33 o                         
  -4   9   9         86.25         96.35         4.24 o                         
  -3   9   9          6.93          3.70         2.60 o                         
  -2   9   9        271.24        238.34         5.88 o                         
  -1   9   9        120.54        104.27         3.22 o                         
   0   9   9       3106.03       3021.61        25.38 o                         
   1   9   9        275.16        251.30         4.92 o                         
   2   9   9        588.08        560.81         8.35 o                         
   3   9   9         91.45         98.92         4.24 o                         
   4   9   9         34.40         31.44         3.21 o                         
   5   9   9         74.96         81.11         4.19 o                         
   6   9   9        378.06        385.15        13.15 o                         
   7   9   9         17.20         11.03         4.03 o                         
   8   9   9         46.68         49.38         5.51 o                         
   9   9   9          1.39         -4.01         4.01 o                         
  -9  10   9          4.42         10.13         4.60 o                         
  -8  10   9         38.37         37.60         5.32 o                         
  -7  10   9         17.28         13.52         4.41 o                         
  -6  10   9         10.99          3.64         3.85 o                         
  -5  10   9        192.64        188.79         7.76 o                         
  -4  10   9         18.40         21.48         3.04 o                         
  -3  10   9        236.79        229.99         5.95 o                         
  -2  10   9       1963.58       1916.98        18.00 o                         
  -1  10   9        185.97        169.05         4.55 o                         
   0  10   9         47.27         49.12         3.19 o                         
   1  10   9          3.15          6.40         2.50 o                         
   2  10   9       2431.39       2346.76        21.95 o                         
   3  10   9         10.33         13.96         2.94 o                         
   4  10   9          5.75          5.69         2.66 o                         
   5  10   9        139.79        144.65         5.85 o                         
   6  10   9          3.41         -0.82         3.18 o                         
   7  10   9         39.82         42.47         4.79 o                         
   8  10   9        444.14        449.07        11.77 o                         
  -8  11   9         21.41         14.49         4.90 o                         
  -7  11   9         38.46         39.34         5.33 o                         
  -6  11   9         82.17         90.09         6.86 o                         
  -5  11   9        315.69        328.28         8.35 o                         
  -4  11   9        242.71        243.80         7.39 o                         
  -3  11   9        157.06        147.76         5.95 o                         
  -2  11   9        104.38         99.03         3.62 o                         
  -1  11   9        417.06        428.54         7.44 o                         
   0  11   9       1167.16       1136.92        13.42 o                         
   1  11   9        236.86        238.72         5.91 o                         
   2  11   9         11.56          5.28         2.86 o                         
   3  11   9        236.17        258.31         7.13 o                         
   4  11   9         53.42         56.14         4.32 o                         
   5  11   9        179.11        168.09         6.37 o                         
   6  11   9         36.50         26.26         4.13 o                         
   7  11   9         11.63         10.33         4.24 o                         
   8  11   9         70.64         75.08         5.78 o                         
  -7  12   9        107.71        107.41         7.57 o                         
  -6  12   9         61.26         60.90         5.95 o                         
  -5  12   9         12.88          8.80         3.65 o                         
  -4  12   9        983.30        992.13        15.07 o                         
  -3  12   9        234.35        227.97         6.24 o                         
  -2  12   9        433.95        431.03         7.39 o                         
  -1  12   9         21.02         15.53         2.82 o                         
   0  12   9         72.45         73.14         3.88 o                         
   1  12   9         53.76         46.48         3.51 o                         
   2  12   9         14.97         12.32         3.11 o                         
   3  12   9         12.11         14.63         3.64 o                         
   4  12   9          9.20         11.91         3.11 o                         
   5  12   9         78.46         88.05         5.09 o                         
   6  12   9         21.57         20.56         4.38 o                         
   7  12   9        135.42        121.83         7.03 o                         
  -7  13   9          9.37          6.24         6.12 o                         
  -6  13   9        170.51        180.57         9.27 o                         
  -5  13   9          0.03          3.24         4.45 o                         
  -4  13   9         70.40         66.35         5.21 o                         
  -3  13   9         53.49         50.43         4.10 o                         
  -2  13   9        228.62        232.05         6.75 o                         
  -1  13   9        310.23        295.03         6.72 o                         
   0  13   9        472.18        470.61         8.97 o                         
   1  13   9          9.77         11.26         3.58 o                         
   2  13   9        523.49        522.95         8.86 o                         
   3  13   9         71.91         71.45         5.02 o                         
   4  13   9         87.66        108.20         5.73 o                         
   5  13   9         57.70         50.22         4.46 o                         
   6  13   9         28.51         23.89         4.60 o                         
   7  13   9        129.92        130.99         6.97 o                         
  -6  14   9         16.46         17.78         5.25 o                         
  -5  14   9        119.01        124.17         7.26 o                         
  -4  14   9         17.84         15.57         3.76 o                         
  -3  14   9         34.99         24.43         4.13 o                         
  -2  14   9        423.67        427.09         8.71 o                         
  -1  14   9         70.03         74.41         5.18 o                         
   0  14   9        157.79        171.26         6.42 o                         
   1  14   9        524.11        532.42         9.26 o                         
   2  14   9        133.12        155.44         5.80 o                         
   3  14   9        335.52        341.42         9.66 o                         
   4  14   9          2.14         -0.54         3.86 o                         
   5  14   9          1.55         -0.05         3.99 o                         
   6  14   9         25.07         18.91         5.74 o                         
  -5  15   9        169.85        170.49        11.69 o                         
  -4  15   9          3.08         -1.41         5.38 o                         
  -3  15   9         16.42         24.17         4.13 o                         
  -2  15   9          0.02         -0.34         3.27 o                         
  -1  15   9         21.37         24.58         3.71 o                         
   0  15   9        352.91        358.40         8.99 o                         
   1  15   9        231.26        235.22         7.86 o                         
   2  15   9          0.09         -2.50         3.29 o                         
   3  15   9          0.44         -2.76         4.27 o                         
   4  15   9        325.64        327.09        10.86 o                         
   5  15   9        145.42        156.71        10.59 o                         
  -4  16   9          4.16          4.44         4.83 o                         
  -3  16   9        349.29        328.32        11.16 o                         
  -2  16   9         22.93         30.54         6.27 o                         
  -1  16   9         52.01         59.50         4.78 o                         
   0  16   9         10.21          4.69         4.45 o                         
   1  16   9          0.57         -1.44         3.66 o                         
   2  16   9        280.84        289.01         9.64 o                         
   3  16   9        224.93        222.75        10.39 o                         
  -1  17   9        490.89        508.25        13.36 o                         
   0  17   9          0.06          0.26         3.99 o                         
   1  17   9        226.06        195.85         7.97 o                         
 -10   0  10         47.84         55.98         6.53 o                         
  -8   0  10        560.01        561.02        13.45 o                         
  -6   0  10       1075.73        931.15        19.03 o                         
  -4   0  10          2.72          3.44         1.86 o                         
  -2   0  10       2239.48       1878.41        16.78 o                         
   0   0  10         19.67         16.61         1.50 o                         
   2   0  10        107.43        173.70         3.70 o                         
   4   0  10       1566.16       1527.45        20.21 o                         
   6   0  10       1532.75       1445.99        18.67 o                         
   8   0  10        907.69        925.82        16.18 o                         
  10   0  10          1.51         -3.67         6.35 o                         
 -10   1  10        205.38        204.21         6.80 o                         
  -9   1  10        206.55        232.25         6.66 o                         
  -8   1  10         25.44         26.12         3.01 o                         
  -7   1  10         35.33         30.06         2.85 o                         
  -6   1  10        797.38        767.48         9.13 o                         
  -5   1  10        233.75        222.93         4.26 o                         
  -4   1  10         76.08         67.99         2.13 o                         
  -3   1  10        170.47        183.72         2.79 o                         
  -2   1  10        187.20        227.68         2.86 o                         
  -1   1  10         67.70         68.87         1.64 o                         
   0   1  10        475.55        475.67         3.95 o                         
   1   1  10        443.05        415.64         3.89 o                         
   2   1  10         24.91         40.91         1.98 o                         
   3   1  10        497.87        482.04         6.17 o                         
   4   1  10        114.32        102.41         3.30 o                         
   5   1  10         68.91         66.42         3.05 o                         
   6   1  10       2363.63       2408.68        22.93 o                         
   7   1  10        609.63        580.51         9.07 o                         
   8   1  10          4.76          8.75         2.95 o                         
   9   1  10          8.02         13.03         3.46 o                         
  10   1  10          1.22          1.40         3.68 o                         
 -10   2  10         48.59         55.66         4.21 o                         
  -9   2  10          8.17          7.05         2.88 o                         
  -8   2  10         89.26         81.59         4.23 o                         
  -7   2  10        217.56        220.19         5.01 o                         
  -6   2  10         10.21          6.88         1.95 o                         
  -5   2  10       1636.78       1574.20        13.82 o                         
  -4   2  10       2068.18       2107.26        18.25 o                         
  -3   2  10          8.75         13.71         1.61 o                         
  -2   2  10        414.11        423.83         4.08 o                         
  -1   2  10        497.47        513.82         4.35 o                         
   0   2  10        172.33        172.39         2.39 o                         
   1   2  10        108.96        118.20         2.45 o                         
   2   2  10         27.44         39.59         1.95 o                         
   3   2  10        163.99        151.92         3.34 o                         
   4   2  10        374.05        415.75         5.56 o                         
   5   2  10         73.78         52.29         3.11 o                         
   6   2  10         22.43         23.39         2.82 o                         
   7   2  10          3.02          2.40         2.63 o                         
   8   2  10        138.90        143.65         5.73 o                         
   9   2  10        128.77        138.36         6.61 o                         
  10   2  10        119.42        115.12         5.93 o                         
 -10   3  10         99.77         98.81         5.83 o                         
  -9   3  10         40.90         37.71         3.67 o                         
  -8   3  10         61.72         63.40         4.83 o                         
  -7   3  10         71.21         82.32         4.57 o                         
  -6   3  10        546.46        527.47         8.98 o                         
  -5   3  10       1383.61       1311.46        13.55 o                         
  -4   3  10       1886.17       1786.25        17.43 o                         
  -3   3  10          4.79         10.38         2.01 o                         
  -2   3  10         82.44         79.16         2.35 o                         
  -1   3  10       1849.17       1984.41        13.71 o                         
   0   3  10        147.25        137.46         2.44 o                         
   1   3  10         73.44         78.25         2.24 o                         
   2   3  10        299.83        318.27         4.58 o                         
   3   3  10        307.84        325.00         4.87 o                         
   4   3  10         14.36         21.83         2.27 o                         
   5   3  10        584.26        552.07         7.32 o                         
   6   3  10         53.37         45.65         3.46 o                         
   7   3  10         76.79         81.56         4.57 o                         
   8   3  10         70.68         71.78         4.54 o                         
   9   3  10          3.29         10.96         4.14 o                         
  10   3  10        153.01        156.23         7.16 o                         
 -10   4  10         38.83         39.08         5.77 o                         
  -9   4  10         32.21         28.59         4.94 o                         
  -8   4  10        149.45        144.20         5.64 o                         
  -7   4  10        919.92        958.11        12.84 o                         
  -6   4  10       1281.68       1230.73        16.66 o                         
  -5   4  10         25.97         24.51         2.80 o                         
  -4   4  10        626.04        563.70         8.21 o                         
  -3   4  10         15.08         24.23         2.32 o                         
  -2   4  10       2788.59       2667.73        19.85 o                         
  -1   4  10        113.03        100.22         2.72 o                         
   0   4  10        224.11        203.45         3.05 o                         
   1   4  10        209.85        218.37         3.65 o                         
   2   4  10        140.10        138.02         3.46 o                         
   3   4  10        292.42        257.34         4.54 o                         
   4   4  10         30.96         24.58         2.30 o                         
   5   4  10        437.01        413.60         7.21 o                         
   6   4  10         72.64         61.18         4.34 o                         
   7   4  10        205.93        198.27         6.45 o                         
   8   4  10        400.22        419.26         9.54 o                         
   9   4  10         37.59         20.90         4.48 o                         
  10   4  10          0.66         -3.57         3.57 o                         
 -10   5  10         46.03         53.19         6.99 o                         
  -9   5  10         63.38         64.45         7.69 o                         
  -8   5  10         81.80         81.87         5.17 o                         
  -7   5  10         87.72         89.49         4.02 o                         
  -6   5  10        204.58        199.70         5.56 o                         
  -5   5  10       1830.58       1828.50        20.02 o                         
  -4   5  10       1714.79       1555.19        15.84 o                         
  -3   5  10         27.19         19.60         2.39 o                         
  -2   5  10         47.21         57.74         2.64 o                         
  -1   5  10        814.32        795.27         6.85 o                         
   0   5  10          1.10          0.06         1.26 o                         
   1   5  10        164.97        167.85         3.54 o                         
   2   5  10         87.25        127.21         3.54 o                         
   3   5  10         77.75         62.26         2.68 o                         
   4   5  10        142.99        173.92         4.44 o                         
   5   5  10        533.04        524.76         8.19 o                         
   6   5  10        516.17        496.20         9.81 o                         
   7   5  10        301.06        298.45         7.07 o                         
   8   5  10         15.44         19.12         4.05 o                         
   9   5  10         30.17         25.02         4.85 o                         
  10   5  10         32.27         28.66         4.84 o                         
 -10   6  10          3.49         -0.46         4.61 o                         
  -9   6  10        602.17        640.46        19.66 o                         
  -8   6  10        278.46        285.81         9.51 o                         
  -7   6  10        142.18        151.88         6.06 o                         
  -6   6  10         65.39         64.57         3.45 o                         
  -5   6  10        209.07        210.35         5.34 o                         
  -4   6  10        604.42        556.55         7.68 o                         
  -3   6  10        901.05        913.33        10.13 o                         
  -2   6  10        570.53        546.74         7.09 o                         
  -1   6  10        363.20        385.46         4.56 o                         
   0   6  10          2.65          2.92         1.44 o                         
   1   6  10        152.37        152.79         3.81 o                         
   2   6  10        143.43        151.39         3.95 o                         
   3   6  10          1.26          2.59         1.86 o                         
   4   6  10        432.14        431.07         7.15 o                         
   5   6  10        631.08        622.13         9.07 o                         
   6   6  10        179.55        189.33         5.48 o                         
   7   6  10         88.41         86.57         5.06 o                         
   8   6  10         67.59         75.01         5.61 o                         
   9   6  10        164.14        160.86         7.88 o                         
  10   6  10          3.45         -1.08         4.30 o                         
 -10   7  10         19.11         10.40         5.06 o                         
  -9   7  10         55.25         48.75         5.59 o                         
  -8   7  10          1.70         -2.32         3.71 o                         
  -7   7  10         18.70         14.09         3.72 o                         
  -6   7  10        114.84         96.25         4.68 o                         
  -5   7  10         17.44         13.77         2.42 o                         
  -4   7  10        295.75        276.40         5.72 o                         
  -3   7  10         15.03         19.74         2.33 o                         
  -2   7  10        629.10        625.79         8.31 o                         
  -1   7  10       1403.84       1409.62        11.71 o                         
   0   7  10        471.65        456.89         5.45 o                         
   1   7  10        386.56        383.53         5.95 o                         
   2   7  10         70.54         58.21         3.01 o                         
   3   7  10         67.51         81.47         3.16 o                         
   4   7  10          1.05         -0.90         2.23 o                         
   5   7  10        254.63        218.80         5.69 o                         
   6   7  10         73.13         71.86         4.06 o                         
   7   7  10        291.95        294.03         8.81 o                         
   8   7  10          1.08          6.16         4.06 o                         
   9   7  10          2.22          6.73         4.44 o                         
  -9   8  10          1.26         -3.04         4.20 o                         
  -8   8  10         82.88         84.95         6.36 o                         
  -7   8  10        861.39        839.13        15.66 o                         
  -6   8  10         24.76         20.71         3.16 o                         
  -5   8  10         14.29         10.36         2.51 o                         
  -4   8  10         51.74         41.79         3.23 o                         
  -3   8  10         73.61         83.11         3.63 o                         
  -2   8  10         46.94         46.42         3.21 o                         
  -1   8  10          1.26          2.40         1.61 o                         
   0   8  10          0.02         -1.54         1.54 o                         
   1   8  10        881.41        789.38         9.06 o                         
   2   8  10        165.49        183.23         4.84 o                         
   3   8  10       1246.04       1236.92        13.55 o                         
   4   8  10          3.16          1.83         2.41 o                         
   5   8  10         15.39         10.30         2.98 o                         
   6   8  10         20.91         24.09         3.48 o                         
   7   8  10          3.31          2.31         3.71 o                         
   8   8  10          1.78         -1.35         3.66 o                         
   9   8  10        175.57        161.77         8.10 o                         
  -9   9  10        636.58        646.06        16.40 o                         
  -8   9  10         26.35         26.81         4.97 o                         
  -7   9  10         59.20         51.68         5.48 o                         
  -6   9  10         69.17         61.76         4.65 o                         
  -5   9  10        426.80        405.57         9.30 o                         
  -4   9  10        328.56        314.70         7.25 o                         
  -3   9  10         54.14         63.27         3.67 o                         
  -2   9  10        153.53        130.24         4.72 o                         
  -1   9  10         17.99         21.66         2.07 o                         
   0   9  10        145.46        165.83         4.33 o                         
   1   9  10       3771.83       3802.82        29.98 o                         
   2   9  10        834.94        792.28        10.47 o                         
   3   9  10        522.41        525.97         8.05 o                         
   4   9  10         34.13         27.53         3.03 o                         
   5   9  10        628.61        619.54        11.31 o                         
   6   9  10         17.12         18.53         3.68 o                         
   7   9  10        448.21        478.50        11.13 o                         
   8   9  10         16.47          9.36         4.31 o                         
   9   9  10        177.17        193.41         8.46 o                         
  -8  10  10          4.85          7.52         4.30 o                         
  -7  10  10        361.16        362.42        10.93 o                         
  -6  10  10         42.59         38.04         5.44 o                         
  -5  10  10         19.30         10.61         3.52 o                         
  -4  10  10          8.84          8.09         2.82 o                         
  -3  10  10          1.33          2.21         3.05 o                         
  -2  10  10        299.27        313.23         6.72 o                         
  -1  10  10          3.66          3.58         2.06 o                         
   0  10  10         29.53         32.19         2.83 o                         
   1  10  10        103.90        107.84         3.63 o                         
   2  10  10         64.50         74.40         3.80 o                         
   3  10  10       1279.55       1283.87        15.13 o                         
   4  10  10        106.23        101.71         4.73 o                         
   5  10  10          6.83          3.14         2.95 o                         
   6  10  10         11.57         15.99         3.73 o                         
   7  10  10         52.14         41.42         4.95 o                         
   8  10  10          5.42         -0.73         4.31 o                         
  -8  11  10         11.64         10.09         5.12 o                         
  -7  11  10         51.84         63.06         6.73 o                         
  -6  11  10         43.22         57.70         7.10 o                         
  -5  11  10        448.11        461.70        10.34 o                         
  -4  11  10         61.27         60.79         3.93 o                         
  -3  11  10        199.50        199.86         6.00 o                         
  -2  11  10         55.48         54.34         4.07 o                         
  -1  11  10         39.06         42.22         3.02 o                         
   0  11  10         15.83         15.41         2.78 o                         
   1  11  10         16.33         23.54         3.33 o                         
   2  11  10        102.69        106.34         4.42 o                         
   3  11  10         99.83        103.70         5.03 o                         
   4  11  10         54.19         60.51         4.04 o                         
   5  11  10          0.80          1.06         3.03 o                         
   6  11  10        126.79        126.74         6.55 o                         
   7  11  10          7.69          4.44         3.80 o                         
   8  11  10        191.20        178.00        14.31 o                         
  -7  12  10        689.98        714.19        26.36 o                         
  -6  12  10          0.05         -4.32         4.32 o                         
  -5  12  10          8.82          4.53         4.02 o                         
  -4  12  10         44.41         40.17         4.06 o                         
  -3  12  10        582.04        576.78         9.58 o                         
  -2  12  10          0.20         -0.09         2.64 o                         
  -1  12  10        244.02        258.65         6.27 o                         
   0  12  10         73.26         87.32         4.47 o                         
   1  12  10          6.52          8.93         2.73 o                         
   2  12  10        232.66        242.19         7.04 o                         
   3  12  10        439.43        437.51         9.37 o                         
   4  12  10         24.52         28.07         4.40 o                         
   5  12  10         67.13         78.25         5.02 o                         
   6  12  10          1.43         -3.85         3.85 o                         
   7  12  10         70.34         70.57         6.44 o                         
  -7  13  10         58.75         64.50         7.07 o                         
  -6  13  10          1.65          4.38         4.45 o                         
  -5  13  10        177.96        172.56         8.15 o                         
  -4  13  10        302.61        298.43         8.19 o                         
  -3  13  10         14.82          8.31         3.14 o                         
  -2  13  10          0.06          4.82         3.43 o                         
  -1  13  10        335.63        310.72         6.99 o                         
   0  13  10        356.52        347.26         7.99 o                         
   1  13  10        120.56        126.95         4.95 o                         
   2  13  10          1.26          0.92         3.06 o                         
   3  13  10        223.97        210.97         7.63 o                         
   4  13  10        253.29        266.71         9.38 o                         
   5  13  10        116.84        115.85         6.61 o                         
   6  13  10         83.64         93.78         5.95 o                         
  -6  14  10         90.57         82.05         6.57 o                         
  -5  14  10         77.65         82.07         6.87 o                         
  -4  14  10        146.95        148.66         6.96 o                         
  -3  14  10          0.22          4.62         3.17 o                         
  -2  14  10        358.36        346.00        10.94 o                         
  -1  14  10         13.99         13.74         3.18 o                         
   0  14  10         16.44         16.06         3.17 o                         
   1  14  10          1.07         -2.35         3.33 o                         
   2  14  10         53.97         53.57         4.73 o                         
   3  14  10          1.57         -3.05         3.86 o                         
   4  14  10         43.98         43.01         5.35 o                         
   5  14  10        175.46        148.69         7.66 o                         
   6  14  10         31.04         34.19        16.46 o                         
  -5  15  10        207.15        204.08         9.01 o                         
  -4  15  10         41.68         41.71         6.40 o                         
  -3  15  10          0.04          2.80         4.21 o                         
  -2  15  10          2.38          2.19         3.68 o                         
  -1  15  10          2.51          2.67         2.99 o                         
   0  15  10          0.24          0.68         2.99 o                         
   1  15  10        138.81        168.37         6.41 o                         
   2  15  10          9.08         16.84         4.56 o                         
   3  15  10         74.61         80.09         6.05 o                         
   4  15  10         13.87          4.26         5.09 o                         
  -3  16  10          2.53          4.99         4.87 o                         
  -2  16  10          6.17         -3.87         4.75 o                         
  -1  16  10         15.46         13.36         4.45 o                         
   0  16  10         36.28         36.79         4.34 o                         
   1  16  10         46.23         36.42         4.10 o                         
   2  16  10        294.74        280.43         9.63 o                         
   3  16  10        311.14        303.01        12.41 o                         
  -9   0  11        113.12        115.63         7.53 o                         
  -7   0  11          1.69          3.26         2.97 o                         
  -5   0  11       1530.54       1438.49        17.65 o                         
  -3   0  11          5.18          7.98         1.85 o                         
  -1   0  11          6.24          2.40         1.43 o                         
   1   0  11       1893.41       1852.66        21.79 o                         
   3   0  11        641.42        569.07        10.56 o                         
   5   0  11        608.37        638.10        13.60 o                         
   7   0  11          2.82         -0.02         4.38 o                         
   9   0  11        352.55        337.63        11.42 o                         
 -10   1  11         14.10          9.48         3.69 o                         
  -9   1  11        287.12        293.20         6.90 o                         
  -8   1  11         75.69         89.51         4.17 o                         
  -7   1  11          9.51          3.37         2.18 o                         
  -6   1  11        480.53        463.58         7.33 o                         
  -5   1  11        247.82        206.35         4.24 o                         
  -4   1  11        111.83        123.83         2.89 o                         
  -3   1  11        434.27        441.16         4.56 o                         
  -2   1  11        656.68        792.00         6.58 o                         
  -1   1  11       1204.56       1369.90         9.20 o                         
   0   1  11         94.74        103.58         2.19 o                         
   1   1  11        828.17        725.34         6.12 o                         
   2   1  11          1.06          1.91         1.52 o                         
   3   1  11        211.87        203.33         4.15 o                         
   4   1  11         33.70         46.83         2.65 o                         
   5   1  11         37.12         42.90         2.71 o                         
   6   1  11        194.57        195.15         5.64 o                         
   7   1  11       1463.80       1482.87        16.40 o                         
   8   1  11          0.31          0.09         2.90 o                         
   9   1  11         59.68         74.23         6.95 o                         
  10   1  11        131.86        129.55         6.44 o                         
 -10   2  11          4.74          3.33         3.77 o                         
  -9   2  11        137.28        147.75         5.35 o                         
  -8   2  11          0.55         -2.33         2.33 o                         
  -7   2  11         63.59         80.86         4.44 o                         
  -6   2  11        177.69        180.98         4.41 o                         
  -5   2  11        102.31         84.45         3.99 o                         
  -4   2  11        445.52        465.28         6.89 o                         
  -3   2  11        549.79        636.89         6.02 o                         
  -2   2  11        128.82        133.66         2.57 o                         
  -1   2  11        802.85        851.73         6.86 o                         
   0   2  11         50.00         43.79         1.61 o                         
   1   2  11       1410.24       1491.33        11.78 o                         
   2   2  11         59.90         60.35         2.40 o                         
   3   2  11        410.85        455.42         5.97 o                         
   4   2  11        205.66        179.81         4.62 o                         
   5   2  11        319.04        299.94         5.93 o                         
   6   2  11         37.04         36.15         3.09 o                         
   7   2  11        530.66        513.50         8.63 o                         
   8   2  11         10.47         15.78         3.46 o                         
   9   2  11         80.65         93.60         5.51 o                         
  10   2  11         13.74          7.99         4.11 o                         
 -10   3  11          1.23          3.75         3.81 o                         
  -9   3  11        187.38        183.55         7.61 o                         
  -8   3  11        334.71        335.32         7.82 o                         
  -7   3  11          0.39         -2.55         2.55 o                         
  -6   3  11        272.63        266.99         6.43 o                         
  -5   3  11         42.55         42.10         3.11 o                         
  -4   3  11       1941.88       1909.79        17.74 o                         
  -3   3  11       1072.61       1054.83        11.05 o                         
  -2   3  11        250.84        213.00         3.89 o                         
  -1   3  11        460.81        487.73         5.11 o                         
   0   3  11        382.06        422.48         4.70 o                         
   1   3  11       1651.20       1594.06        13.84 o                         
   2   3  11       2006.74       2001.21        16.40 o                         
   3   3  11        212.78        205.40         4.70 o                         
   4   3  11         13.73         20.45         2.32 o                         
   5   3  11        429.19        388.36         6.82 o                         
   6   3  11        347.66        341.26         6.59 o                         
   7   3  11         73.64         75.99         4.36 o                         
   8   3  11          6.71          8.57         3.47 o                         
   9   3  11         44.12         51.02         4.86 o                         
  10   3  11          0.24         -3.24         4.98 o                         
 -10   4  11          9.42         11.60         4.47 o                         
  -9   4  11         89.00         91.90         5.63 o                         
  -8   4  11          0.54         -0.94         2.89 o                         
  -7   4  11          0.12          3.31         2.81 o                         
  -6   4  11        285.01        250.84         5.92 o                         
  -5   4  11         29.01         34.05         2.98 o                         
  -4   4  11        206.15        192.43         4.99 o                         
  -3   4  11         27.55         38.61         2.78 o                         
  -2   4  11        566.98        578.25         6.53 o                         
  -1   4  11       1609.01       1635.23        12.18 o                         
   0   4  11        542.07        484.45         5.06 o                         
   1   4  11        536.97        543.26         6.30 o                         
   2   4  11         15.09         28.33         2.19 o                         
   3   4  11        399.11        381.95         5.65 o                         
   4   4  11         17.29         16.13         2.24 o                         
   5   4  11        622.41        641.91         8.40 o                         
   6   4  11         93.43         88.90         4.31 o                         
   7   4  11          0.43          2.42         3.20 o                         
   8   4  11        195.29        207.40         7.54 o                         
   9   4  11          5.67          3.30         3.82 o                         
  10   4  11         41.99         34.18         4.74 o                         
 -10   5  11         56.95         50.98         6.87 o                         
  -9   5  11         96.66         93.40         6.55 o                         
  -8   5  11         42.46         46.30         4.34 o                         
  -7   5  11         57.98         71.98         4.84 o                         
  -6   5  11         83.42         84.33         4.07 o                         
  -5   5  11        605.05        552.16         8.49 o                         
  -4   5  11          0.52         -2.18         2.18 o                         
  -3   5  11        837.29        754.13         9.46 o                         
  -2   5  11        360.28        335.73         5.88 o                         
  -1   5  11        713.11        748.51         6.93 o                         
   0   5  11        941.24        973.39         8.95 o                         
   1   5  11        527.90        541.70         6.63 o                         
   2   5  11       1278.88       1235.93        11.83 o                         
   3   5  11         23.04         34.23         2.42 o                         
   4   5  11        214.25        194.86         4.38 o                         
   5   5  11         46.69         58.12         3.38 o                         
   6   5  11        121.17        149.03         6.17 o                         
   7   5  11          4.24          6.98         3.27 o                         
   8   5  11        523.75        538.66        11.04 o                         
   9   5  11        216.05        226.64         8.52 o                         
  10   5  11         27.89         21.34         4.64 o                         
 -10   6  11         16.72          9.12         4.51 o                         
  -9   6  11        102.78        103.46         8.31 o                         
  -8   6  11        148.34        152.83         8.28 o                         
  -7   6  11        131.37        164.63         6.15 o                         
  -6   6  11        103.08        110.21         5.58 o                         
  -5   6  11        230.01        231.81         6.98 o                         
  -4   6  11          0.08         -1.01         2.06 o                         
  -3   6  11        220.70        185.63         4.68 o                         
  -2   6  11       3000.99       2902.44        24.66 o                         
  -1   6  11        460.04        384.55         4.53 o                         
   0   6  11        351.03        350.91         4.98 o                         
   1   6  11        673.05        671.04         8.15 o                         
   2   6  11         36.69         61.20         3.08 o                         
   3   6  11         37.06         28.44         2.37 o                         
   4   6  11         28.07         40.48         2.88 o                         
   5   6  11        236.20        230.97         5.90 o                         
   6   6  11        846.21        843.84        11.50 o                         
   7   6  11         25.44         27.96         4.24 o                         
   8   6  11         25.89         30.12         4.65 o                         
   9   6  11         46.59         41.91         5.00 o                         
  -9   7  11         13.50         19.82         5.54 o                         
  -8   7  11         29.99         29.41         5.49 o                         
  -7   7  11         40.70         29.38         5.12 o                         
  -6   7  11        113.75        102.33         4.39 o                         
  -5   7  11          1.94         -2.20         2.22 o                         
  -4   7  11          9.46         10.24         2.34 o                         
  -3   7  11         36.28         46.43         2.84 o                         
  -2   7  11        715.29        684.39         8.93 o                         
  -1   7  11        183.75        177.13         3.73 o                         
   0   7  11        572.31        575.50         6.36 o                         
   1   7  11          8.35         13.96         2.33 o                         
   2   7  11        532.03        454.78         6.79 o                         
   3   7  11         39.69         52.99         2.81 o                         
   4   7  11          7.32          1.65         2.42 o                         
   5   7  11        491.02        470.65         7.88 o                         
   6   7  11          0.06         -0.10         2.92 o                         
   7   7  11        143.22        152.82         6.91 o                         
   8   7  11          1.25         10.76         4.20 o                         
   9   7  11          3.85         -4.19         4.19 o                         
  -9   8  11         12.24         21.59         5.54 o                         
  -8   8  11          0.23          6.66         4.64 o                         
  -7   8  11         29.21         25.92         5.21 o                         
  -6   8  11         26.36         17.81         3.43 o                         
  -5   8  11         14.42          9.13         2.57 o                         
  -4   8  11        196.35        178.45         5.25 o                         
  -3   8  11          0.02         -2.12         2.28 o                         
  -2   8  11        499.60        467.35         7.76 o                         
  -1   8  11         55.30         65.67         2.58 o                         
   0   8  11       1495.75       1458.28        12.35 o                         
   1   8  11         86.45         75.65         3.23 o                         
   2   8  11         58.13         52.34         2.96 o                         
   3   8  11         48.87         40.61         2.76 o                         
   4   8  11       1242.56       1250.47        14.31 o                         
   5   8  11        105.47        107.65         4.63 o                         
   6   8  11          3.41         -1.25         3.01 o                         
   7   8  11         10.80          8.95         3.96 o                         
   8   8  11          2.40          0.55         3.95 o                         
   9   8  11         78.44         78.30         6.43 o                         
  -9   9  11         24.54         32.41         6.08 o                         
  -8   9  11        414.24        438.37        13.18 o                         
  -7   9  11          0.48         -2.99         5.24 o                         
  -6   9  11        122.71        124.22         7.61 o                         
  -5   9  11         40.29         37.63         3.47 o                         
  -4   9  11        304.80        305.31         7.01 o                         
  -3   9  11         42.54         45.01         3.46 o                         
  -2   9  11        853.93        824.94        10.96 o                         
  -1   9  11        190.42        166.25         4.01 o                         
   0   9  11          4.53          0.53         2.05 o                         
   1   9  11         70.88         67.44         3.42 o                         
   2   9  11       1244.12       1218.24        14.23 o                         
   3   9  11         41.49         51.43         3.10 o                         
   4   9  11         13.06         10.85         2.79 o                         
   5   9  11         31.17         37.99         3.85 o                         
   6   9  11        277.46        289.15         8.31 o                         
   7   9  11         16.77         25.37         5.21 o                         
   8   9  11        433.03        460.31        11.43 o                         
  -8  10  11          1.73         -6.15         6.63 o                         
  -7  10  11         59.08         57.67         6.25 o                         
  -6  10  11        506.95        495.39        13.20 o                         
  -5  10  11         13.64         12.24         3.18 o                         
  -4  10  11        614.54        604.71         9.82 o                         
  -3  10  11        112.11        125.70         4.91 o                         
  -2  10  11          6.72         12.84         2.80 o                         
  -1  10  11          0.16          1.21         2.07 o                         
   0  10  11        159.27        161.66         4.54 o                         
   1  10  11         62.35         52.69         3.28 o                         
   2  10  11          0.51         -0.72         2.44 o                         
   3  10  11         51.14         57.18         3.81 o                         
   4  10  11        746.07        774.88        14.55 o                         
   5  10  11          1.78         -0.28         3.84 o                         
   6  10  11          4.83         12.84         4.04 o                         
   7  10  11         22.32         24.54         5.62 o                         
   8  10  11          3.25          5.12         4.18 o                         
  -8  11  11         20.65         20.22         5.12 o                         
  -7  11  11         26.50         20.97         5.20 o                         
  -6  11  11        251.56        272.68         9.90 o                         
  -5  11  11         46.96         43.36         5.29 o                         
  -4  11  11        521.43        513.31         9.25 o                         
  -3  11  11        295.51        287.13         6.93 o                         
  -2  11  11        110.24        122.11         4.93 o                         
  -1  11  11         21.84         26.25         3.05 o                         
   0  11  11          8.33          5.11         2.27 o                         
   1  11  11         22.92         19.68         2.83 o                         
   2  11  11        136.44        148.39         4.88 o                         
   3  11  11         79.59         88.10         4.61 o                         
   4  11  11        218.78        232.49         6.67 o                         
   5  11  11         34.99         37.40         4.11 o                         
   6  11  11          6.82          5.57         4.93 o                         
   7  11  11          8.79         10.37         4.71 o                         
  -7  12  11         39.35         23.20         5.34 o                         
  -6  12  11        119.84        128.21         7.79 o                         
  -5  12  11          5.54          2.23         4.14 o                         
  -4  12  11         33.15         33.85         4.56 o                         
  -3  12  11         53.76         52.38         3.96 o                         
  -2  12  11        606.68        593.94        10.25 o                         
  -1  12  11         13.29         12.03         2.82 o                         
   0  12  11        951.20        939.26        16.92 o                         
   1  12  11          0.05          0.53         2.60 o                         
   2  12  11          0.71          1.74         2.67 o                         
   3  12  11         18.10         23.80         3.40 o                         
   4  12  11        171.19        194.32         6.67 o                         
   5  12  11        237.88        243.96         7.78 o                         
   6  12  11        212.04        226.99         8.48 o                         
   7  12  11         25.54         22.72         4.41 o                         
  -6  13  11         35.95         28.34         5.60 o                         
  -5  13  11        143.71        144.08         7.61 o                         
  -4  13  11         32.65         34.69         4.11 o                         
  -3  13  11          2.78         -1.99         3.20 o                         
  -2  13  11         56.41         58.99         4.78 o                         
  -1  13  11          6.79          8.83         2.85 o                         
   0  13  11        588.09        590.07        10.33 o                         
   1  13  11         12.87          8.09         2.99 o                         
   2  13  11        212.29        198.62         6.74 o                         
   3  13  11        409.45        421.79        10.95 o                         
   4  13  11         41.27         26.58         4.47 o                         
   5  13  11        254.92        266.29        12.84 o                         
   6  13  11          3.41          0.73         3.93 o                         
  -5  14  11         35.83         44.88         6.24 o                         
  -4  14  11         26.22         29.03         5.39 o                         
  -3  14  11         72.84         62.53         4.57 o                         
  -2  14  11        139.77        122.86         7.23 o                         
  -1  14  11        194.95        203.12         6.48 o                         
   0  14  11         15.60         14.87         3.21 o                         
   1  14  11         28.63         30.19         3.60 o                         
   2  14  11         17.20          7.62         3.75 o                         
   3  14  11          6.01          4.55         4.17 o                         
   4  14  11         31.82         32.13         5.08 o                         
   5  14  11        582.56        560.77        12.20 o                         
  -4  15  11        129.67        136.77         8.38 o                         
  -3  15  11          3.90          0.52         4.27 o                         
  -2  15  11         54.27         57.00         5.46 o                         
  -1  15  11          4.52          5.30         3.11 o                         
   0  15  11         28.93         23.82         3.58 o                         
   1  15  11         85.86         87.64         5.29 o                         
   2  15  11         84.75         83.10         6.50 o                         
   3  15  11         19.98          7.62         4.42 o                         
   4  15  11          3.43          8.11         4.42 o                         
  -3  16  11          5.74         10.65         4.62 o                         
  -2  16  11         22.30         21.03         4.70 o                         
  -1  16  11         18.18         14.22         4.80 o                         
   0  16  11        101.44        100.13         5.57 o                         
   1  16  11        292.36        307.29         8.21 o                         
   2  16  11          7.50          9.41         5.50 o                         
 -10   0  12         85.89         81.47         6.80 o                         
  -8   0  12        126.47        121.78         8.96 o                         
  -6   0  12        439.92        443.70         8.83 o                         
  -4   0  12          0.06          0.82         2.14 o                         
  -2   0  12        118.27        154.68         4.04 o                         
   0   0  12       2138.77       2208.88        20.61 o                         
   2   0  12       1431.12       1508.32        16.93 o                         
   4   0  12        121.78        114.32         7.13 o                         
   6   0  12        130.88        161.24         8.13 o                         
   8   0  12          0.00         -0.89         4.52 o                         
  10   0  12        339.30        370.17        14.39 o                         
 -10   1  12         27.49         25.37         4.43 o                         
  -9   1  12          0.00         -3.34         3.34 o                         
  -8   1  12         35.79         42.59         3.74 o                         
  -7   1  12        114.28        104.70         4.20 o                         
  -6   1  12        109.22        110.21         3.78 o                         
  -5   1  12        231.40        218.18         4.11 o                         
  -4   1  12        436.57        437.96         5.28 o                         
  -3   1  12         93.66        133.99         3.02 o                         
  -2   1  12       1425.37       1423.83        10.76 o                         
  -1   1  12        998.01       1020.89         8.03 o                         
   0   1  12        314.73        306.60         3.74 o                         
   1   1  12       1943.19       1897.69        13.96 o                         
   2   1  12        701.62        704.71         7.55 o                         
   3   1  12         41.50         57.02         3.20 o                         
   4   1  12        830.35        857.10        11.41 o                         
   5   1  12         17.81          9.85         2.26 o                         
   6   1  12        530.39        535.61         8.60 o                         
   7   1  12         52.27         58.70         3.83 o                         
   8   1  12         44.85         45.66         3.79 o                         
   9   1  12         55.92         55.28         4.53 o                         
  10   1  12          5.10          0.59         3.96 o                         
 -10   2  12         87.38         91.02         6.79 o                         
  -9   2  12         37.26         45.23         3.69 o                         
  -8   2  12         56.52         62.32         3.78 o                         
  -7   2  12          3.02         -0.05         2.31 o                         
  -6   2  12        704.11        693.07        10.26 o                         
  -5   2  12       2113.35       2074.03        20.23 o                         
  -4   2  12        941.98        877.59         9.62 o                         
  -3   2  12         60.80         55.94         2.27 o                         
  -2   2  12        540.79        439.84         4.93 o                         
  -1   2  12          0.59          5.01         1.29 o                         
   0   2  12       2092.05       2045.84        14.41 o                         
   1   2  12        218.22        229.68         3.83 o                         
   2   2  12         10.57         18.07         2.01 o                         
   3   2  12         16.96         22.12         2.21 o                         
   4   2  12        195.55        177.52         4.58 o                         
   5   2  12        243.38        219.68         5.38 o                         
   6   2  12        695.97        681.65         9.88 o                         
   7   2  12         80.86         88.58         4.31 o                         
   8   2  12        334.38        351.14         8.28 o                         
   9   2  12        109.00        106.64         6.38 o                         
  10   2  12          0.64         -4.12         4.12 o                         
 -10   3  12         31.28         26.29         4.57 o                         
  -9   3  12        113.76        122.97         5.76 o                         
  -8   3  12        573.01        585.16        10.27 o                         
  -7   3  12        283.06        310.95         7.35 o                         
  -6   3  12        316.79        315.50         7.55 o                         
  -5   3  12        206.54        188.93         5.09 o                         
  -4   3  12        154.68        137.87         4.43 o                         
  -3   3  12        589.35        587.94         7.31 o                         
  -2   3  12        285.48        265.67         4.11 o                         
  -1   3  12       2636.92       2820.75        20.22 o                         
   0   3  12        115.57        102.13         2.70 o                         
   1   3  12        814.74        800.36         8.87 o                         
   2   3  12        543.09        521.06         7.08 o                         
   3   3  12       1583.99       1692.37        16.08 o                         
   4   3  12       1137.95       1058.59        11.25 o                         
   5   3  12          1.13         -0.12         2.31 o                         
   6   3  12         37.53         35.39         3.15 o                         
   7   3  12        107.33        100.36         4.45 o                         
   8   3  12          8.11         13.46         3.66 o                         
   9   3  12         14.13         19.56         4.21 o                         
  10   3  12         48.49         51.28         5.52 o                         
 -10   4  12         97.05        116.46         7.57 o                         
  -9   4  12         45.82         46.24         4.67 o                         
  -8   4  12         15.39         12.55         3.38 o                         
  -7   4  12        163.81        185.71         6.20 o                         
  -6   4  12          6.86          6.01         2.88 o                         
  -5   4  12         81.57         62.77         3.36 o                         
  -4   4  12        435.24        423.76         6.82 o                         
  -3   4  12        406.11        384.79         6.67 o                         
  -2   4  12        114.33         95.91         3.05 o                         
  -1   4  12        199.79        172.66         3.18 o                         
   0   4  12       1465.42       1432.52        11.48 o                         
   1   4  12          4.67         13.64         1.92 o                         
   2   4  12         77.02         88.84         3.23 o                         
   3   4  12         11.28         20.74         2.48 o                         
   4   4  12        152.75        172.52         4.63 o                         
   5   4  12        286.62        253.04         5.74 o                         
   6   4  12         56.06         57.84         3.62 o                         
   7   4  12         92.24        101.33         5.66 o                         
   8   4  12         11.54         14.77         3.89 o                         
   9   4  12         77.14         86.03         6.00 o                         
  10   4  12         53.48         54.23         5.42 o                         
 -10   5  12          5.87         11.22         4.52 o                         
  -9   5  12         72.82         75.70         6.02 o                         
  -8   5  12         39.42         51.08         6.25 o                         
  -7   5  12          2.28          5.72         2.96 o                         
  -6   5  12          7.96          2.39         3.17 o                         
  -5   5  12          1.46          3.27         2.41 o                         
  -4   5  12       1379.71       1321.89        15.08 o                         
  -3   5  12        108.70        103.00         3.84 o                         
  -2   5  12       1650.62       1526.67        13.84 o                         
  -1   5  12        420.83        412.03         4.91 o                         
   0   5  12       1009.31       1046.32         9.35 o                         
   1   5  12        862.63        819.75         8.89 o                         
   2   5  12       1235.64       1239.14        12.09 o                         
   3   5  12          5.37          6.57         2.17 o                         
   4   5  12         65.66         79.03         3.39 o                         
   5   5  12         14.37         10.82         2.42 o                         
   6   5  12          5.89          0.89         2.69 o                         
   7   5  12        508.44        490.50         9.99 o                         
   8   5  12        109.13        120.08         6.22 o                         
   9   5  12        182.42        192.28         7.97 o                         
  -9   6  12         76.38         66.38         5.98 o                         
  -8   6  12          4.28          1.41         3.99 o                         
  -7   6  12        478.86        505.53         9.92 o                         
  -6   6  12        365.04        386.38         7.24 o                         
  -5   6  12       1241.03       1210.35        15.68 o                         
  -4   6  12        827.15        773.64         9.69 o                         
  -3   6  12         17.52         19.35         2.45 o                         
  -2   6  12        614.11        537.96         7.01 o                         
  -1   6  12        438.28        366.35         4.73 o                         
   0   6  12         98.75         76.36         3.42 o                         
   1   6  12       1246.82       1251.32        12.07 o                         
   2   6  12       1452.40       1364.08        13.15 o                         
   3   6  12        225.02        262.19         5.38 o                         
   4   6  12          0.71          1.40         1.99 o                         
   5   6  12       1033.01       1030.03        12.21 o                         
   6   6  12        117.22        124.82         4.94 o                         
   7   6  12         61.73         66.59         5.01 o                         
   8   6  12        677.11        714.04        13.74 o                         
   9   6  12          0.38          7.50         5.08 o                         
  -9   7  12         10.17          6.51         4.26 o                         
  -8   7  12          0.01         -3.24         4.45 o                         
  -7   7  12        447.78        451.26        10.91 o                         
  -6   7  12          0.77          5.40         2.82 o                         
  -5   7  12        116.37        115.67         4.36 o                         
  -4   7  12        325.68        332.52         6.27 o                         
  -3   7  12         11.56         15.07         2.36 o                         
  -2   7  12          6.26          8.81         2.36 o                         
  -1   7  12         51.93         30.83         2.17 o                         
   0   7  12          5.05          6.88         1.78 o                         
   1   7  12        684.72        664.67         8.39 o                         
   2   7  12        353.87        373.62         6.32 o                         
   3   7  12        714.48        660.67         8.73 o                         
   4   7  12         10.78          7.61         2.71 o                         
   5   7  12        556.18        579.92         9.59 o                         
   6   7  12         13.84         11.52         3.41 o                         
   7   7  12         56.61         51.76         5.40 o                         
   8   7  12        139.37        131.90         6.84 o                         
   9   7  12         86.15         99.44         7.24 o                         
  -9   8  12          0.81         -2.23         4.83 o                         
  -8   8  12         62.68         61.77         6.42 o                         
  -7   8  12         36.21         22.79         5.14 o                         
  -6   8  12          2.91          2.47         3.30 o                         
  -5   8  12        785.46        759.06        10.69 o                         
  -4   8  12          4.28          2.59         2.48 o                         
  -3   8  12         59.61         55.08         3.32 o                         
  -2   8  12        404.25        412.64         7.50 o                         
  -1   8  12          0.96          1.37         1.67 o                         
   0   8  12         92.28         97.88         2.94 o                         
   1   8  12        342.51        349.94         6.06 o                         
   2   8  12        100.59         96.88         3.73 o                         
   3   8  12        135.05        140.16         4.51 o                         
   4   8  12         87.33         90.17         4.22 o                         
   5   8  12         55.88         55.57         3.96 o                         
   6   8  12        192.87        220.13         7.95 o                         
   7   8  12         35.66         26.71         4.95 o                         
   8   8  12         29.98         23.94         4.75 o                         
   9   8  12        102.45        115.68         9.57 o                         
  -8   9  12         50.51         56.31         7.28 o                         
  -7   9  12        398.30        408.04        11.52 o                         
  -6   9  12          0.03          3.53         4.05 o                         
  -5   9  12        129.74        131.70         5.33 o                         
  -4   9  12        177.68        174.46         5.80 o                         
  -3   9  12       2959.37       2836.59        27.89 o                         
  -2   9  12         20.10         17.85         2.97 o                         
  -1   9  12        644.15        638.39         7.69 o                         
   0   9  12        274.01        275.97         5.12 o                         
   1   9  12        590.27        564.09         7.84 o                         
   2   9  12         56.92         51.05         3.33 o                         
   3   9  12        572.98        553.21         8.14 o                         
   4   9  12          3.61         -1.20         2.64 o                         
   5   9  12         29.43         32.07         3.97 o                         
   6   9  12         34.25         39.05         4.83 o                         
   7   9  12        935.86        962.57        16.33 o                         
   8   9  12         69.02         79.50         6.27 o                         
  -8  10  12         55.61         60.38         6.19 o                         
  -7  10  12         17.78         16.91         4.83 o                         
  -6  10  12         55.16         56.86         6.53 o                         
  -5  10  12        793.42        780.80        12.59 o                         
  -4  10  12          3.67         -1.19         2.72 o                         
  -3  10  12         22.08         23.16         3.25 o                         
  -2  10  12         41.40         43.66         3.45 o                         
  -1  10  12        376.13        356.78         5.74 o                         
   0  10  12         18.70         25.16         2.67 o                         
   1  10  12        522.44        522.29         8.14 o                         
   2  10  12         10.32          3.59         2.67 o                         
   3  10  12         19.65         16.69         3.01 o                         
   4  10  12        103.69        102.35         4.88 o                         
   5  10  12        298.41        299.60         8.19 o                         
   6  10  12          7.13          2.17         3.97 o                         
   7  10  12         33.58         36.10         4.86 o                         
   8  10  12          0.35          3.18         4.79 o                         
  -7  11  12         31.63         29.50         5.36 o                         
  -6  11  12         76.73         72.21         6.20 o                         
  -5  11  12        221.81        225.14         9.17 o                         
  -4  11  12         10.30         10.00         3.13 o                         
  -3  11  12        692.92        694.54        11.70 o                         
  -2  11  12        685.35        660.47        10.19 o                         
  -1  11  12         10.54          6.99         2.12 o                         
   0  11  12        600.39        574.84         8.10 o                         
   1  11  12          1.03         -0.21         2.41 o                         
   2  11  12          0.81          1.50         2.45 o                         
   3  11  12        301.31        315.52         7.31 o                         
   4  11  12          4.46          3.36         3.22 o                         
   5  11  12         12.83         17.30         3.83 o                         
   6  11  12          6.00          3.94         3.87 o                         
   7  11  12         85.72         82.98         6.03 o                         
  -7  12  12        288.01        318.95        11.02 o                         
  -6  12  12          0.31          1.58         4.35 o                         
  -5  12  12        100.40        103.31         9.31 o                         
  -4  12  12        328.18        333.55         8.56 o                         
  -3  12  12         22.95         22.03         3.47 o                         
  -2  12  12        191.59        204.12         6.37 o                         
  -1  12  12         96.27         92.92         4.31 o                         
   0  12  12         22.37         17.51         3.06 o                         
   1  12  12        566.47        533.95         9.79 o                         
   2  12  12          2.87          0.86         2.87 o                         
   3  12  12         57.61         60.54         4.57 o                         
   4  12  12         93.87        100.07         5.36 o                         
   5  12  12         61.00         69.02         5.46 o                         
   6  12  12        120.16        127.51         6.95 o                         
   7  12  12        216.14        205.08         8.37 o                         
  -6  13  12          2.32          2.92         4.40 o                         
  -5  13  12          9.26         12.04         4.58 o                         
  -4  13  12        145.93        135.90         6.50 o                         
  -3  13  12        145.97        145.40         6.45 o                         
  -2  13  12          0.03          3.06         3.36 o                         
  -1  13  12        191.46        207.88         6.96 o                         
   0  13  12         33.93         36.22         3.91 o                         
   1  13  12        126.92        124.84         5.52 o                         
   2  13  12        125.83        128.07         7.21 o                         
   3  13  12        140.07        147.40         6.57 o                         
   4  13  12          0.06         -0.08         3.33 o                         
   5  13  12        141.12        128.14         6.67 o                         
   6  13  12         20.83         11.64         5.62 o                         
  -5  14  12         55.15         58.48         7.12 o                         
  -4  14  12         38.25         29.29         4.60 o                         
  -3  14  12         93.70         91.61         6.45 o                         
  -2  14  12        337.14        346.57        10.19 o                         
  -1  14  12         22.78         25.47         4.60 o                         
   0  14  12        487.48        506.35        14.43 o                         
   1  14  12        276.09        284.99         8.54 o                         
   2  14  12        187.32        177.80         7.20 o                         
   3  14  12         70.88         68.13         5.71 o                         
   4  14  12        220.45        218.65         9.03 o                         
   5  14  12         32.35         45.87         5.45 o                         
  -4  15  12         69.74         70.35         6.13 o                         
  -3  15  12          0.22          2.83         4.32 o                         
  -2  15  12        251.59        263.11         9.37 o                         
  -1  15  12        148.15        152.89         6.69 o                         
   0  15  12          0.07          3.76         3.79 o                         
   1  15  12          0.04          2.09         4.07 o                         
   2  15  12        333.06        348.54         9.92 o                         
   3  15  12        185.95        183.58         8.28 o                         
   4  15  12         39.26         27.12         4.87 o                         
  -2  16  12          1.77          8.87         5.48 o                         
  -1  16  12          3.96         -2.95         5.43 o                         
   0  16  12        150.35        143.35         7.29 o                         
   1  16  12          0.02         -3.56         3.56 o                         
   2  16  12         71.92         63.28         5.80 o                         
  -9   0  13        134.20        141.38        10.24 o                         
  -7   0  13        236.70        245.15         8.97 o                         
  -5   0  13        187.75        193.42         5.84 o                         
  -3   0  13       3253.93       3097.14        31.69 o                         
  -1   0  13       3045.92       3162.87        40.67 o                         
   1   0  13        175.67        182.70         4.90 o                         
   3   0  13       1322.27       1292.87        18.90 o                         
   5   0  13          0.16          3.50         3.94 o                         
   7   0  13       1473.73       1435.15        24.76 o                         
   9   0  13         36.29         30.94         5.98 o                         
 -10   1  13         39.34         39.85         5.36 o                         
  -9   1  13        266.62        288.05         7.57 o                         
  -8   1  13          8.03          8.02         2.83 o                         
  -7   1  13        124.07        109.61         4.00 o                         
  -6   1  13          1.99         -1.23         2.02 o                         
  -5   1  13        189.67        132.69         3.50 o                         
  -4   1  13       1387.73       1249.70        12.70 o                         
  -3   1  13        426.82        458.54         5.44 o                         
  -2   1  13        151.98        148.76         3.26 o                         
  -1   1  13        452.34        443.01         4.95 o                         
   0   1  13        472.85        457.99         5.00 o                         
   1   1  13        779.84        835.89         7.56 o                         
   2   1  13         38.41         37.89         2.63 o                         
   3   1  13          4.19          6.75         2.15 o                         
   4   1  13         16.61         15.83         2.33 o                         
   5   1  13        176.25        190.07         4.98 o                         
   6   1  13        179.73        165.38         5.38 o                         
   7   1  13        405.92        379.00         8.44 o                         
   8   1  13        224.99        238.92         7.58 o                         
   9   1  13        504.38        492.74        10.79 o                         
  10   1  13        149.38        148.37         8.27 o                         
 -10   2  13         31.23         24.92         6.88 o                         
  -9   2  13         25.16          9.96         4.07 o                         
  -8   2  13         15.19         16.19         3.73 o                         
  -7   2  13         64.82         73.14         4.26 o                         
  -6   2  13        363.47        344.49         7.39 o                         
  -5   2  13       1436.44       1290.44        15.02 o                         
  -4   2  13        525.43        487.02         7.10 o                         
  -3   2  13        230.49        198.61         3.86 o                         
  -2   2  13         37.01         29.98         1.94 o                         
  -1   2  13         50.48         53.58         2.19 o                         
   0   2  13         51.40         48.88         2.13 o                         
   1   2  13          1.03          0.05         1.71 o                         
   2   2  13         53.21         49.05         2.60 o                         
   3   2  13          4.93         10.01         2.20 o                         
   4   2  13         10.09         13.96         2.56 o                         
   5   2  13        685.47        656.51         9.02 o                         
   6   2  13        231.05        234.87         6.35 o                         
   7   2  13        324.61        332.39         7.36 o                         
   8   2  13         15.04         12.61         3.35 o                         
   9   2  13          1.17          2.15         3.87 o                         
  10   2  13         26.91         26.53         4.82 o                         
 -10   3  13         96.37        111.28         6.94 o                         
  -9   3  13        285.29        301.30         9.86 o                         
  -8   3  13         10.19         13.63         3.73 o                         
  -7   3  13       1035.59        992.40        13.49 o                         
  -6   3  13        136.38        148.60         5.50 o                         
  -5   3  13         21.00         18.89         2.80 o                         
  -4   3  13          3.18         -0.09         2.19 o                         
  -3   3  13        387.91        378.54         5.63 o                         
  -2   3  13        988.68        925.76         8.83 o                         
  -1   3  13         44.83         32.10         2.13 o                         
   0   3  13        573.53        566.65         6.22 o                         
   1   3  13        312.90        303.32         5.59 o                         
   2   3  13         30.65         35.82         2.66 o                         
   3   3  13        484.77        429.09         9.25 o                         
   4   3  13        333.53        365.20         6.49 o                         
   5   3  13        200.53        210.56         5.50 o                         
   6   3  13        373.74        367.34         7.11 o                         
   7   3  13         16.93         22.39         3.36 o                         
   8   3  13         69.12         76.70         5.16 o                         
   9   3  13        125.09        125.24         6.42 o                         
  10   3  13          6.74          5.70        11.40 o                         
 -10   4  13          0.02         -4.84         4.84 o                         
  -9   4  13        228.66        220.98         8.83 o                         
  -8   4  13          2.58          3.19         3.78 o                         
  -7   4  13         16.95         18.79         3.37 o                         
  -6   4  13         15.91         19.16         3.12 o                         
  -5   4  13        204.29        213.18         5.45 o                         
  -4   4  13         83.62        107.73         3.96 o                         
  -3   4  13         64.81         50.06         2.96 o                         
  -2   4  13        358.22        423.43         5.92 o                         
  -1   4  13        176.73        204.68         3.69 o                         
   0   4  13         38.96         38.63         2.05 o                         
   1   4  13          0.79          1.32         1.99 o                         
   2   4  13          6.97          8.29         2.28 o                         
   3   4  13       1270.60       1177.79        12.03 o                         
   4   4  13        321.67        267.77         5.76 o                         
   5   4  13        143.72        134.04         4.60 o                         
   6   4  13         31.26         26.93         3.18 o                         
   7   4  13        156.73        145.37         6.31 o                         
   8   4  13          8.55          3.86         3.79 o                         
   9   4  13          2.96          3.79         5.10 o                         
 -10   5  13        151.59        147.20        21.53 o                         
  -9   5  13        103.64        105.49         6.34 o                         
  -8   5  13        128.03        130.19        10.18 o                         
  -7   5  13         22.89         24.86         3.51 o                         
  -6   5  13        318.33        302.73         7.08 o                         
  -5   5  13        107.74        103.65         4.22 o                         
  -4   5  13       1043.91       1078.85        12.46 o                         
  -3   5  13        201.27        192.08         4.85 o                         
  -2   5  13          0.44         -0.64         1.84 o                         
  -1   5  13       1902.47       1797.15        14.08 o                         
   0   5  13          9.70          7.09         1.81 o                         
   1   5  13          2.26          6.88         2.14 o                         
   2   5  13        110.54         96.22         3.53 o                         
   3   5  13         76.34        100.80         3.66 o                         
   4   5  13        215.13        217.28         5.15 o                         
   5   5  13        132.43        129.93         5.22 o                         
   6   5  13        161.13        153.21         6.99 o                         
   7   5  13         22.54         17.84         4.03 o                         
   8   5  13        133.57        120.23         6.28 o                         
   9   5  13        177.54        161.88         9.07 o                         
  -9   6  13         13.74          9.35         5.20 o                         
  -8   6  13         94.13        100.90         5.97 o                         
  -7   6  13         30.76         28.80         4.21 o                         
  -6   6  13        579.61        546.55         8.88 o                         
  -5   6  13          0.85         -0.64         2.58 o                         
  -4   6  13        171.82        182.38         5.05 o                         
  -3   6  13        811.07        792.84         9.68 o                         
  -2   6  13        136.44        137.63         4.35 o                         
  -1   6  13        604.09        548.14         6.32 o                         
   0   6  13        227.72        211.62         4.06 o                         
   1   6  13        970.54        936.40        10.17 o                         
   2   6  13        429.72        420.40         6.68 o                         
   3   6  13        385.71        374.20         6.21 o                         
   4   6  13        436.41        431.31         7.89 o                         
   5   6  13         33.39         29.66         3.25 o                         
   6   6  13        266.90        274.77         7.14 o                         
   7   6  13          0.14          5.36         3.71 o                         
   8   6  13        240.14        259.21         9.19 o                         
   9   6  13         13.09         11.35         4.33 o                         
  -9   7  13         77.24         79.27         7.89 o                         
  -8   7  13        224.97        230.69        10.13 o                         
  -7   7  13         10.11         10.76         3.85 o                         
  -6   7  13         48.32         57.90         4.18 o                         
  -5   7  13          4.21          3.48         2.52 o                         
  -4   7  13        101.16        110.35         4.14 o                         
  -3   7  13        151.93        157.08         4.86 o                         
  -2   7  13         30.34         15.72         2.31 o                         
  -1   7  13         58.20         61.50         2.64 o                         
   0   7  13        583.61        567.55         7.25 o                         
   1   7  13        930.61        913.95        10.47 o                         
   2   7  13       1096.84        971.57        11.08 o                         
   3   7  13        121.99        121.66         4.25 o                         
   4   7  13         13.22          6.06         2.55 o                         
   5   7  13          8.26          7.71         3.11 o                         
   6   7  13         61.45         70.01         5.18 o                         
   7   7  13          7.40          6.78         4.14 o                         
   8   7  13         94.88        101.11         6.54 o                         
   9   7  13         48.28         46.64         5.90 o                         
  -9   8  13          4.55          1.02         4.64 o                         
  -8   8  13         20.63         21.62         5.02 o                         
  -7   8  13         38.69         46.52         4.73 o                         
  -6   8  13         97.14         88.33         5.49 o                         
  -5   8  13         16.11          9.03         2.97 o                         
  -4   8  13        393.27        384.45         8.62 o                         
  -3   8  13        352.14        335.31         6.74 o                         
  -2   8  13        492.71        442.73         7.94 o                         
  -1   8  13        583.48        541.56         6.63 o                         
   0   8  13        583.14        569.17         9.31 o                         
   1   8  13          1.29         -0.65         2.11 o                         
   2   8  13          2.86          0.37         2.22 o                         
   3   8  13        329.29        337.98         6.48 o                         
   4   8  13        174.21        173.60         5.78 o                         
   5   8  13         74.05         80.20         5.33 o                         
   6   8  13         65.35         66.13         5.51 o                         
   7   8  13         82.35         81.44         6.25 o                         
   8   8  13         74.98         73.61         5.83 o                         
  -8   9  13         13.71         11.73         4.84 o                         
  -7   9  13          9.08          9.21         4.59 o                         
  -6   9  13        394.08        415.96        10.07 o                         
  -5   9  13        395.73        393.80         8.88 o                         
  -4   9  13        239.74        240.42         6.66 o                         
  -3   9  13         96.69        110.19         4.81 o                         
  -2   9  13       2380.43       2324.28        22.39 o                         
  -1   9  13         10.75          8.24         1.92 o                         
   0   9  13        247.16        258.51         5.14 o                         
   1   9  13        109.50        126.67         4.27 o                         
   2   9  13        207.65        211.88         5.61 o                         
   3   9  13          5.35          4.43         2.48 o                         
   4   9  13        786.82        821.19        16.10 o                         
   5   9  13         42.93         42.32         4.31 o                         
   6   9  13         22.27         17.80         4.49 o                         
   7   9  13          7.63         12.81         5.37 o                         
   8   9  13         31.47         29.11         5.00 o                         
  -8  10  13         85.64         73.66         6.60 o                         
  -7  10  13        148.77        149.15         8.18 o                         
  -6  10  13          5.74          1.93         4.29 o                         
  -5  10  13          7.58          8.85         3.74 o                         
  -4  10  13         28.71         27.31         3.55 o                         
  -3  10  13        115.72        119.85         5.00 o                         
  -2  10  13        123.55        106.96         4.62 o                         
  -1  10  13         44.29         40.28         2.51 o                         
   0  10  13        459.46        459.20         7.18 o                         
   1  10  13          0.65          0.73         2.48 o                         
   2  10  13        502.21        503.75         8.80 o                         
   3  10  13         38.86         46.07         4.30 o                         
   4  10  13         18.15         18.69         3.68 o                         
   5  10  13          5.80          0.36         3.38 o                         
   6  10  13         30.28         30.58         6.54 o                         
   7  10  13          1.92         -0.03         3.92 o                         
  -7  11  13          6.71          2.99         4.53 o                         
  -6  11  13         48.84         52.18         6.05 o                         
  -5  11  13         21.55         27.94         4.34 o                         
  -4  11  13         53.59         50.20         4.37 o                         
  -3  11  13          0.64         -2.71         2.89 o                         
  -2  11  13         77.44         83.46         4.35 o                         
  -1  11  13         22.50         28.25         3.12 o                         
   0  11  13         33.92         35.14         3.20 o                         
   1  11  13         79.09         75.73         3.81 o                         
   2  11  13        408.41        396.13         8.57 o                         
   3  11  13          1.81          1.99         2.87 o                         
   4  11  13         76.39         83.61         5.04 o                         
   5  11  13         55.23         53.60         5.20 o                         
   6  11  13          0.02         -3.53         3.72 o                         
   7  11  13          2.03          0.86         4.07 o                         
  -7  12  13         48.09         48.86         6.22 o                         
  -6  12  13        200.95        221.36        14.89 o                         
  -5  12  13          1.59          1.38         3.80 o                         
  -4  12  13        327.00        337.17         8.98 o                         
  -3  12  13         88.56         96.74         6.28 o                         
  -2  12  13         55.47         55.81         4.77 o                         
  -1  12  13        207.99        211.92         5.40 o                         
   0  12  13        487.21        482.66         7.67 o                         
   1  12  13         14.59         14.33         2.90 o                         
   2  12  13          5.88          8.65         2.90 o                         
   3  12  13          7.22          9.82         3.56 o                         
   4  12  13         43.39         42.46         4.27 o                         
   5  12  13          0.20         -3.66         3.66 o                         
   6  12  13         41.40         36.85         5.12 o                         
  -6  13  13         65.08         69.70         6.30 o                         
  -5  13  13         10.21         10.45         4.60 o                         
  -4  13  13         77.75         86.21         5.75 o                         
  -3  13  13         17.40         11.02         3.75 o                         
  -2  13  13         44.86         48.24         4.36 o                         
  -1  13  13          7.27          4.94         2.66 o                         
   0  13  13          3.67         14.17         3.45 o                         
   1  13  13        214.05        225.74         7.81 o                         
   2  13  13         50.50         51.68         6.67 o                         
   3  13  13         40.29         40.50         4.40 o                         
   4  13  13        137.82        137.57         6.78 o                         
   5  13  13         46.49         39.12         5.08 o                         
  -5  14  13          6.71          0.06         4.58 o                         
  -4  14  13          1.88         -0.18         5.13 o                         
  -3  14  13          0.82          1.22         4.35 o                         
  -2  14  13         20.79         27.77         6.63 o                         
  -1  14  13          0.76          5.79         3.98 o                         
   0  14  13         33.35         32.78         3.85 o                         
   1  14  13         73.48         73.42         5.22 o                         
   2  14  13        318.19        333.43         9.25 o                         
   3  14  13         24.17         24.22         6.43 o                         
   4  14  13          0.82         -4.56         4.56 o                         
  -3  15  13         12.08          3.60         4.02 o                         
  -2  15  13          0.61          4.40         4.23 o                         
  -1  15  13         24.87         19.67         4.27 o                         
   0  15  13         73.10         74.72         4.73 o                         
   1  15  13          0.26          1.37         4.22 o                         
   2  15  13        110.60         98.29         6.12 o                         
   3  15  13        171.89        186.31        10.21 o                         
  -1  16  13         32.74         27.89         4.97 o                         
   0  16  13          5.03          4.83         4.47 o                         
   1  16  13          0.13         11.08         8.23 o                         
 -10   0  14         10.26         -1.29         6.99 o                         
  -8   0  14        186.53        197.25         8.97 o                         
  -6   0  14         14.24         25.10         4.54 o                         
  -4   0  14        104.91         94.95         4.33 o                         
  -2   0  14       1138.95       1090.60        13.70 o                         
   0   0  14       5198.03       5110.45        52.95 o                         
   2   0  14       1012.35       1010.45        12.95 o                         
   4   0  14        388.65        365.91        10.62 o                         
   6   0  14        209.97        218.76         9.52 o                         
   8   0  14       1138.25       1137.00        22.31 o                         
 -10   1  14        416.49        454.10        17.65 o                         
  -9   1  14         18.38         15.96         3.66 o                         
  -8   1  14         64.30         67.47         3.96 o                         
  -7   1  14         17.67         19.62         2.69 o                         
  -6   1  14        453.31        427.76         6.82 o                         
  -5   1  14        749.04        718.00         8.39 o                         
  -4   1  14        106.04         71.76         2.94 o                         
  -3   1  14         61.52         69.26         2.86 o                         
  -2   1  14        686.41        713.10         7.79 o                         
  -1   1  14        446.81        469.60         5.88 o                         
   0   1  14        675.13        697.36         7.20 o                         
   1   1  14         75.85         76.54         2.63 o                         
   2   1  14        456.82        472.08         6.87 o                         
   3   1  14        412.73        401.53         8.96 o                         
   4   1  14        172.26        175.43         5.90 o                         
   5   1  14         21.22         25.11         3.08 o                         
   6   1  14        583.39        592.45        10.75 o                         
   7   1  14          0.03         -2.16         3.23 o                         
   8   1  14        104.24        115.27         5.59 o                         
   9   1  14          8.70          4.43         4.00 o                         
 -10   2  14        134.33        125.41         6.86 o                         
  -9   2  14         33.01         33.78         4.16 o                         
  -8   2  14        252.95        271.30         7.53 o                         
  -7   2  14        191.85        182.75         6.20 o                         
  -6   2  14        527.93        515.89         9.05 o                         
  -5   2  14         24.71         24.57         3.17 o                         
  -4   2  14          0.13         -1.73         1.89 o                         
  -3   2  14        670.54        614.81         6.95 o                         
  -2   2  14        177.82        178.58         3.88 o                         
  -1   2  14          2.18          0.84         1.58 o                         
   0   2  14         13.79         14.57         1.82 o                         
   1   2  14        115.75         99.81         3.48 o                         
   2   2  14       1450.41       1447.61        14.38 o                         
   3   2  14          0.10         -2.15         2.15 o                         
   4   2  14         10.38          8.00         2.47 o                         
   5   2  14         20.05         11.88         2.68 o                         
   6   2  14         15.97         12.97         3.09 o                         
   7   2  14         16.11         15.98         3.27 o                         
   8   2  14         88.41         99.87         5.20 o                         
   9   2  14         26.37         25.73         4.06 o                         
 -10   3  14          3.85          7.47         4.25 o                         
  -9   3  14         46.40         49.26         5.79 o                         
  -8   3  14         94.48         94.29         5.16 o                         
  -7   3  14         11.98         12.30         3.26 o                         
  -6   3  14        660.25        654.88        10.40 o                         
  -5   3  14         54.62         66.56         3.77 o                         
  -4   3  14        358.90        334.29         6.35 o                         
  -3   3  14        614.34        588.37         7.25 o                         
  -2   3  14        525.14        488.81         6.39 o                         
  -1   3  14        728.32        627.91         6.66 o                         
   0   3  14        152.74        163.12         3.54 o                         
   1   3  14        290.81        298.82         5.64 o                         
   2   3  14        132.17        145.60         4.31 o                         
   3   3  14        235.33        190.71         5.03 o                         
   4   3  14       1091.59       1084.46        12.21 o                         
   5   3  14         31.39         30.65         3.14 o                         
   6   3  14          6.40          8.61         2.99 o                         
   7   3  14        244.43        254.87         6.91 o                         
   8   3  14          0.52         -3.44         3.44 o                         
   9   3  14        134.76        129.58         6.56 o                         
  -9   4  14        111.61        117.74         6.90 o                         
  -8   4  14          3.92          7.37         3.95 o                         
  -7   4  14         73.03         84.44         4.72 o                         
  -6   4  14         53.22         52.11         3.94 o                         
  -5   4  14          0.48          3.23         2.56 o                         
  -4   4  14        814.02        777.27         9.85 o                         
  -3   4  14        153.27        144.60         4.73 o                         
  -2   4  14         21.74         22.22         2.74 o                         
  -1   4  14        440.44        440.35         5.46 o                         
   0   4  14         16.34         18.73         1.88 o                         
   1   4  14         16.96         16.90         2.43 o                         
   2   4  14        395.59        403.13         6.40 o                         
   3   4  14        406.35        384.62         6.39 o                         
   4   4  14         77.28        114.84         4.43 o                         
   5   4  14         41.11         42.30         3.35 o                         
   6   4  14        567.39        563.21         9.89 o                         
   7   4  14         29.38         27.79         4.25 o                         
   8   4  14         37.91         32.40         4.95 o                         
   9   4  14          7.53         11.21         4.31 o                         
  -9   5  14        176.88        192.14         7.94 o                         
  -8   5  14        113.45        103.66         5.99 o                         
  -7   5  14         21.55         21.29         3.59 o                         
  -6   5  14         54.27         63.96         4.17 o                         
  -5   5  14         51.00         43.81         3.31 o                         
  -4   5  14        228.07        205.24         5.39 o                         
  -3   5  14        108.13        122.16         4.23 o                         
  -2   5  14         51.10         55.77         2.88 o                         
  -1   5  14        122.32        130.32         3.26 o                         
   0   5  14        566.83        566.44         6.49 o                         
   1   5  14       1418.89       1346.11        13.08 o                         
   2   5  14         91.90         81.27         4.04 o                         
   3   5  14        811.42        790.62         9.45 o                         
   4   5  14        360.73        366.88         6.56 o                         
   5   5  14         20.79         23.26         2.99 o                         
   6   5  14        612.72        604.65        12.18 o                         
   7   5  14         22.65         23.36         5.03 o                         
   8   5  14         13.98          4.83         5.00 o                         
   9   5  14         40.50         39.14         5.01 o                         
  -9   6  14        406.56        411.39        11.81 o                         
  -8   6  14         99.40        104.78         6.08 o                         
  -7   6  14          7.51          7.10         3.96 o                         
  -6   6  14        332.45        350.61         8.38 o                         
  -5   6  14        691.64        686.71        16.46 o                         
  -4   6  14        341.06        290.62         6.49 o                         
  -3   6  14        368.96        348.85         6.48 o                         
  -2   6  14          0.04         -0.83         2.00 o                         
  -1   6  14          0.38          0.48         1.56 o                         
   0   6  14        572.87        539.12         7.81 o                         
   1   6  14          2.76          1.24         2.15 o                         
   2   6  14        920.68        849.32        10.13 o                         
   3   6  14        438.20        413.90         6.69 o                         
   4   6  14        535.75        544.89         9.27 o                         
   5   6  14         10.30          5.57         2.59 o                         
   6   6  14         11.74         18.82         4.33 o                         
   7   6  14        200.50        216.54         7.90 o                         
   8   6  14          0.08          2.91         4.20 o                         
   9   6  14         68.20         60.00         5.60 o                         
  -9   7  14         56.95         51.22         6.11 o                         
  -8   7  14        118.56        117.83         7.28 o                         
  -7   7  14        201.33        198.05         7.71 o                         
  -6   7  14         36.74         31.51         4.23 o                         
  -5   7  14          1.19          4.33         2.64 o                         
  -4   7  14         16.03         19.49         3.34 o                         
  -3   7  14         59.40         65.40         3.40 o                         
  -2   7  14        294.67        262.50         5.26 o                         
  -1   7  14         28.41         26.86         2.05 o                         
   0   7  14        582.68        584.30         7.56 o                         
   1   7  14        267.76        252.77         5.73 o                         
   2   7  14       1217.23       1131.63        12.50 o                         
   3   7  14          4.19          5.93         2.48 o                         
   4   7  14        363.45        369.53         9.06 o                         
   5   7  14         91.94         94.21         5.58 o                         
   6   7  14          0.25          3.85         3.61 o                         
   7   7  14        315.56        339.46         9.98 o                         
   8   7  14          0.92         -1.72         4.21 o                         
  -8   8  14         18.64         17.19         5.18 o                         
  -7   8  14          7.43          5.87         3.88 o                         
  -6   8  14         57.62         61.28         5.03 o                         
  -5   8  14        171.82        161.97         6.01 o                         
  -4   8  14         75.69         79.02         5.05 o                         
  -3   8  14         22.11         27.10         3.14 o                         
  -2   8  14        101.15        114.95         4.70 o                         
  -1   8  14         10.67          8.92         1.89 o                         
   0   8  14         17.96         11.83         2.15 o                         
   1   8  14        575.71        581.84         8.25 o                         
   2   8  14          8.81          9.88         2.52 o                         
   3   8  14        274.82        284.45         6.22 o                         
   4   8  14         37.37         33.48         3.22 o                         
   5   8  14        429.96        426.80         8.94 o                         
   6   8  14         17.47         13.54         4.25 o                         
   7   8  14        252.34        260.84         9.23 o                         
   8   8  14         23.81         24.19         5.34 o                         
  -8   9  14         14.97         17.82         5.14 o                         
  -7   9  14         51.30         45.64         5.78 o                         
  -6   9  14        168.03        183.62         7.57 o                         
  -5   9  14        182.48        167.26         6.93 o                         
  -4   9  14          1.33         -1.67         2.84 o                         
  -3   9  14        384.34        380.59         9.07 o                         
  -2   9  14        258.86        267.32         6.30 o                         
  -1   9  14        228.47        220.94         4.83 o                         
   0   9  14        139.03        138.68         4.49 o                         
   1   9  14        999.90        962.02        14.24 o                         
   2   9  14          9.82          7.89         2.70 o                         
   3   9  14        701.33        699.75         9.67 o                         
   4   9  14          5.58         -2.90         3.13 o                         
   5   9  14       1177.47       1244.98        24.62 o                         
   6   9  14          9.72         12.86         4.35 o                         
   7   9  14        108.68        116.59         6.73 o                         
   8   9  14          6.94          9.02         5.38 o                         
  -8  10  14          2.55          5.95         6.66 o                         
  -7  10  14         11.59         14.03         4.81 o                         
  -6  10  14         88.27         97.73         8.07 o                         
  -5  10  14        170.73        194.95         8.71 o                         
  -4  10  14         47.01         48.69         5.48 o                         
  -3  10  14        123.23        119.81         6.25 o                         
  -2  10  14          9.81          4.36         3.17 o                         
  -1  10  14         39.94         37.75         3.25 o                         
   0  10  14          0.20         -2.16         2.16 o                         
   1  10  14        248.53        236.10         6.77 o                         
   2  10  14          4.48          6.68         2.79 o                         
   3  10  14        365.38        367.43         7.49 o                         
   4  10  14          2.13          5.92         3.31 o                         
   5  10  14        110.03        108.27         6.30 o                         
   6  10  14         20.35         19.99         4.60 o                         
   7  10  14         10.23         10.33         4.74 o                         
  -7  11  14         96.95        102.54         7.13 o                         
  -6  11  14          0.15         -4.26         4.26 o                         
  -5  11  14         58.13         54.17         5.18 o                         
  -4  11  14         95.79         94.75         5.62 o                         
  -3  11  14        119.00        123.31         5.51 o                         
  -2  11  14         12.89          3.66         2.95 o                         
  -1  11  14        181.57        190.17         7.34 o                         
   0  11  14         31.68         33.36         3.21 o                         
   1  11  14         21.85         23.04         3.08 o                         
   2  11  14         90.26         89.39         4.31 o                         
   3  11  14         71.36         81.56         4.40 o                         
   4  11  14          0.28         -1.89         3.19 o                         
   5  11  14         67.32         80.81         5.87 o                         
   6  11  14          8.23         10.50         4.24 o                         
   7  11  14         33.51         27.70         6.33 o                         
  -6  12  14          6.51          9.22         4.64 o                         
  -5  12  14        555.63        595.57        12.44 o                         
  -4  12  14          1.74          3.72         4.48 o                         
  -3  12  14        652.61        624.43        11.42 o                         
  -2  12  14          8.23          6.15         3.61 o                         
  -1  12  14         82.23         76.70         4.10 o                         
   0  12  14        165.91        162.53         4.94 o                         
   1  12  14         94.78         98.84         4.49 o                         
   2  12  14        142.25        145.69         5.64 o                         
   3  12  14         61.39         64.08         4.67 o                         
   4  12  14          0.94         -1.61         4.47 o                         
   5  12  14          0.95          3.01         4.29 o                         
   6  12  14          6.09          4.92         4.24 o                         
  -5  13  14         49.97         44.27         5.10 o                         
  -4  13  14         93.69         93.22         6.13 o                         
  -3  13  14         10.35          9.92         3.92 o                         
  -2  13  14         40.01         35.03         4.22 o                         
  -1  13  14        162.68        175.55         7.92 o                         
   0  13  14         63.71         64.49         4.86 o                         
   1  13  14          1.36          4.72         3.69 o                         
   2  13  14         95.13         88.21         5.05 o                         
   3  13  14          4.13          9.91         3.66 o                         
   4  13  14         48.41         45.94         5.00 o                         
   5  13  14        106.69        106.15         6.42 o                         
  -4  14  14         16.34         15.91         4.50 o                         
  -3  14  14         12.54          6.83         4.23 o                         
  -2  14  14        122.92        127.86         6.42 o                         
  -1  14  14        131.49        128.99         6.25 o                         
   0  14  14         74.41         73.82         5.23 o                         
   1  14  14         18.35         20.91         4.07 o                         
   2  14  14         35.52         32.36         5.55 o                         
   3  14  14         97.66         95.03         6.44 o                         
   4  14  14        124.82        129.12         6.83 o                         
  -3  15  14         54.47         45.58         5.63 o                         
  -2  15  14         34.02         33.27         4.99 o                         
  -1  15  14          2.34          4.10         4.20 o                         
   0  15  14          5.75          2.45         4.03 o                         
   1  15  14        126.68        108.13         8.48 o                         
   2  15  14         66.93         63.39         5.87 o                         
  -9   0  15         83.59         65.19         6.59 o                         
  -7   0  15        120.61        125.06         7.23 o                         
  -5   0  15        218.45        222.04         8.37 o                         
  -3   0  15         71.47         67.06         3.89 o                         
  -1   0  15       1600.86       1607.11        20.11 o                         
   1   0  15       1183.96       1125.15        14.18 o                         
   3   0  15       1454.58       1404.04        22.78 o                         
   5   0  15         55.49         55.60         5.86 o                         
   7   0  15        583.25        617.35        17.18 o                         
   9   0  15        138.70        136.39         9.71 o                         
 -10   1  15         12.60         17.15         5.62 o                         
  -9   1  15        106.53        105.62         6.01 o                         
  -8   1  15        299.25        330.44         8.02 o                         
  -7   1  15         96.58        104.34         4.45 o                         
  -6   1  15         61.33         54.49         3.08 o                         
  -5   1  15        471.63        452.86         6.55 o                         
  -4   1  15        644.88        567.19         7.25 o                         
  -3   1  15        151.08        114.61         3.51 o                         
  -2   1  15        198.74        182.61         4.21 o                         
  -1   1  15        145.60        134.74         3.83 o                         
   0   1  15         88.77         81.60         3.07 o                         
   1   1  15        549.92        553.00         6.60 o                         
   2   1  15        134.00        123.10         3.97 o                         
   3   1  15        271.46        271.71         5.30 o                         
   4   1  15        239.98        215.10         5.28 o                         
   5   1  15         74.06         70.63         4.35 o                         
   6   1  15         55.88         60.47         4.34 o                         
   7   1  15          7.24          9.95         3.49 o                         
   8   1  15          7.84          2.58         3.72 o                         
   9   1  15        212.94        205.85         8.88 o                         
 -10   2  15         34.57         35.45        12.35 o                         
  -9   2  15        526.91        556.58        11.70 o                         
  -8   2  15         62.19         58.49         4.56 o                         
  -7   2  15         96.16         95.42         4.85 o                         
  -6   2  15        156.93        171.15         5.90 o                         
  -5   2  15        110.09        119.07         4.92 o                         
  -4   2  15        328.90        316.53         6.16 o                         
  -3   2  15        817.24        768.61         8.32 o                         
  -2   2  15          0.57          3.46         1.96 o                         
  -1   2  15       1094.89       1024.63        10.12 o                         
   0   2  15        196.60        221.61         4.99 o                         
   1   2  15       1834.42       1859.13        17.45 o                         
   2   2  15        201.55        191.54         5.13 o                         
   3   2  15        136.99        132.72         4.42 o                         
   4   2  15          0.36          0.43         2.52 o                         
   5   2  15         18.36         27.15         3.29 o                         
   6   2  15         71.56         71.17         4.14 o                         
   7   2  15         39.06         47.06         4.39 o                         
   8   2  15        149.01        140.75         6.03 o                         
   9   2  15        137.24        150.17         7.56 o                         
  -9   3  15        294.69        327.88         9.40 o                         
  -8   3  15          0.70         -3.26         3.30 o                         
  -7   3  15        443.84        432.44         8.91 o                         
  -6   3  15        420.19        434.89         8.59 o                         
  -5   3  15        479.65        506.29         8.90 o                         
  -4   3  15          0.04          1.36         2.08 o                         
  -3   3  15          0.09          0.08         2.16 o                         
  -2   3  15        129.48        121.45         3.60 o                         
  -1   3  15       2252.68       2070.79        16.74 o                         
   0   3  15       1695.23       1587.13        16.13 o                         
   1   3  15        542.92        557.29         9.20 o                         
   2   3  15        408.57        426.21         6.78 o                         
   3   3  15        116.60        103.27         4.01 o                         
   4   3  15         93.94         99.73         4.14 o                         
   5   3  15        105.80        108.77         4.47 o                         
   6   3  15         39.21         45.33         3.75 o                         
   7   3  15          0.99          5.45         3.19 o                         
   8   3  15         12.58          9.75         3.67 o                         
   9   3  15        187.35        206.74        10.56 o                         
  -9   4  15         94.26         97.02         6.78 o                         
  -8   4  15          1.11         -3.63         3.63 o                         
  -7   4  15          1.73          0.79         3.22 o                         
  -6   4  15         15.89         14.71         3.35 o                         
  -5   4  15         76.70         80.58         4.19 o                         
  -4   4  15          0.56         -0.70         2.31 o                         
  -3   4  15       3417.68       3154.55        25.40 o                         
  -2   4  15          1.56         -0.32         2.18 o                         
  -1   4  15          1.61         -1.49         1.59 o                         
   0   4  15         98.08         92.59         2.89 o                         
   1   4  15        301.25        298.46         5.65 o                         
   2   4  15        715.44        666.72         8.49 o                         
   3   4  15         35.10         44.46         3.18 o                         
   4   4  15        597.92        587.60         9.34 o                         
   5   4  15        359.11        366.42         7.32 o                         
   6   4  15        151.27        160.98         5.74 o                         
   7   4  15        275.71        269.42         8.48 o                         
   8   4  15          3.50          0.75         3.96 o                         
   9   4  15          9.80         10.10         4.53 o                         
  -9   5  15          0.14          3.48         4.73 o                         
  -8   5  15         32.07         28.25         4.46 o                         
  -7   5  15          4.31          1.95         3.63 o                         
  -6   5  15         26.99         22.62         3.72 o                         
  -5   5  15        716.10        702.61        10.46 o                         
  -4   5  15        326.14        298.25         6.34 o                         
  -3   5  15          1.71         -1.52         2.27 o                         
  -2   5  15         44.66         33.93         2.68 o                         
  -1   5  15       1197.65       1105.16        10.33 o                         
   0   5  15       1047.58        994.11        11.00 o                         
   1   5  15         93.97         90.64         3.46 o                         
   2   5  15         90.91         86.51         3.75 o                         
   3   5  15        122.16        105.75         3.96 o                         
   4   5  15          1.20         -0.44         2.60 o                         
   5   5  15         61.87         65.78         3.96 o                         
   6   5  15        378.98        355.53         8.21 o                         
   7   5  15        275.14        281.20         8.75 o                         
   8   5  15         14.33          4.71         4.34 o                         
   9   5  15        126.68        111.11         6.67 o                         
  -9   6  15         28.97         25.95         5.08 o                         
  -8   6  15         99.89        107.68         6.45 o                         
  -7   6  15        100.32        107.58         6.04 o                         
  -6   6  15        118.24        123.19         6.45 o                         
  -5   6  15         11.16          9.71         2.92 o                         
  -4   6  15        873.05        862.93        11.48 o                         
  -3   6  15        446.61        438.06         7.67 o                         
  -2   6  15       1156.12       1088.18        12.01 o                         
  -1   6  15         31.23         18.65         1.99 o                         
   0   6  15        117.14         99.21         3.55 o                         
   1   6  15        100.63        111.24         3.82 o                         
   2   6  15        413.46        438.55         6.86 o                         
   3   6  15        126.08        121.45         4.67 o                         
   4   6  15        252.81        271.89         7.84 o                         
   5   6  15         15.64         14.15         2.93 o                         
   6   6  15         29.41         32.75         4.31 o                         
   7   6  15         83.08         98.98         6.85 o                         
   8   6  15         33.04         36.56         5.13 o                         
  -9   7  15         79.34         52.87        14.88 o                         
  -8   7  15         22.70         18.16         4.38 o                         
  -7   7  15        170.32        155.35         7.15 o                         
  -6   7  15        301.85        312.19         8.94 o                         
  -5   7  15         34.02         34.11         3.78 o                         
  -4   7  15        227.98        223.15         5.86 o                         
  -3   7  15         85.75         68.86         3.55 o                         
  -2   7  15       1143.55       1082.93        11.56 o                         
  -1   7  15          3.79          2.28         1.71 o                         
   0   7  15          0.84         -1.96         1.96 o                         
   1   7  15          5.68          6.60         2.39 o                         
   2   7  15          0.36         -1.05         2.30 o                         
   3   7  15        254.72        258.73         6.09 o                         
   4   7  15        151.43        141.31         5.77 o                         
   5   7  15         54.88         54.62         4.42 o                         
   6   7  15          2.27          1.58         4.03 o                         
   7   7  15        234.32        245.07         8.89 o                         
   8   7  15        360.55        399.06        11.14 o                         
  -8   8  15         17.86         24.35         5.17 o                         
  -7   8  15         50.15         42.51         5.24 o                         
  -6   8  15        142.29        145.06         6.73 o                         
  -5   8  15        296.16        292.56         8.67 o                         
  -4   8  15        430.49        449.70        12.17 o                         
  -3   8  15         63.11         66.78         3.88 o                         
  -2   8  15         32.93         30.80         3.36 o                         
  -1   8  15         45.31         52.84         3.26 o                         
   0   8  15         45.87         48.65         3.15 o                         
   1   8  15        151.74        153.74         5.08 o                         
   2   8  15         66.74         72.01         3.69 o                         
   3   8  15          8.81          7.55         2.69 o                         
   4   8  15        128.26        128.23         5.34 o                         
   5   8  15         47.63         50.82         5.02 o                         
   6   8  15        244.57        248.04        10.22 o                         
   7   8  15          9.38          6.66         4.86 o                         
   8   8  15        538.00        528.78        12.57 o                         
  -8   9  15         44.38         47.00         6.02 o                         
  -7   9  15         50.55         58.60         5.23 o                         
  -6   9  15        169.73        167.35         7.31 o                         
  -5   9  15         24.13         17.21         4.20 o                         
  -4   9  15        618.92        610.30        11.10 o                         
  -3   9  15         97.46        102.43         4.85 o                         
  -2   9  15         27.28         33.39         3.04 o                         
  -1   9  15          4.30          5.83         2.49 o                         
   0   9  15         82.63         86.95         3.74 o                         
   1   9  15         37.37         33.56         3.10 o                         
   2   9  15        382.81        362.21         7.30 o                         
   3   9  15          6.61          7.18         2.82 o                         
   4   9  15        917.65        924.43        14.13 o                         
   5   9  15         65.65         52.03         6.05 o                         
   6   9  15        626.74        637.70        14.60 o                         
   7   9  15          1.21          3.46         4.31 o                         
  -7  10  15          0.46          0.12         4.42 o                         
  -6  10  15         54.06         63.77         5.39 o                         
  -5  10  15        108.78        112.34         6.28 o                         
  -4  10  15        113.46        120.42         6.28 o                         
  -3  10  15          2.70         -0.67         3.02 o                         
  -2  10  15        322.01        304.37         7.37 o                         
  -1  10  15         70.51         70.54         3.85 o                         
   0  10  15         24.42         21.08         2.98 o                         
   1  10  15          3.51         -1.39         2.43 o                         
   2  10  15        292.53        288.98         7.15 o                         
   3  10  15          4.02          3.96         3.01 o                         
   4  10  15          5.53         -3.31         3.31 o                         
   5  10  15          0.44         -0.21         3.93 o                         
   6  10  15         87.55         82.83         6.25 o                         
   7  10  15         17.05         19.54         4.66 o                         
  -7  11  15        221.82        240.13         9.94 o                         
  -6  11  15        205.23        193.93         8.08 o                         
  -5  11  15         44.66         46.03         4.96 o                         
  -4  11  15         32.91         19.93         5.08 o                         
  -3  11  15          4.00          1.13         3.64 o                         
  -2  11  15        927.48        948.11        14.06 o                         
  -1  11  15         99.38        112.72         5.85 o                         
   0  11  15        211.71        247.98         8.51 o                         
   1  11  15          9.53          7.89         3.00 o                         
   2  11  15        250.36        251.95         7.02 o                         
   3  11  15         50.85         54.46         4.08 o                         
   4  11  15        291.16        305.66         9.37 o                         
   5  11  15         30.63         33.97         4.98 o                         
   6  11  15         25.38         20.67         4.85 o                         
  -6  12  15         74.16         69.44         6.48 o                         
  -5  12  15        133.21        132.28         6.85 o                         
  -4  12  15        386.98        399.92        10.43 o                         
  -3  12  15         54.76         66.61         5.38 o                         
  -2  12  15        801.84        771.70        12.71 o                         
  -1  12  15          4.24          7.99         3.16 o                         
   0  12  15        126.71        133.66         5.27 o                         
   1  12  15          8.51          5.59         3.14 o                         
   2  12  15        119.64        134.54         5.58 o                         
   3  12  15         87.67         97.01         5.37 o                         
   4  12  15        117.05        111.84         7.58 o                         
   5  12  15         61.50         58.82         5.62 o                         
   6  12  15          4.05          2.22        13.30 o                         
  -5  13  15          6.41         16.04         4.54 o                         
  -4  13  15        196.53        198.19         8.08 o                         
  -3  13  15        163.13        145.39         6.87 o                         
  -2  13  15         50.58         54.12         4.86 o                         
  -1  13  15         18.37         20.92         3.44 o                         
   0  13  15         85.00         78.03         4.89 o                         
   1  13  15        140.43        150.73         6.19 o                         
   2  13  15          2.06          2.05         3.29 o                         
   3  13  15          1.28         -1.33         4.04 o                         
   4  13  15         24.90         11.56         4.27 o                         
   5  13  15         45.45         47.79         5.37 o                         
  -4  14  15         66.55         59.84         5.56 o                         
  -3  14  15        481.70        479.41        11.38 o                         
  -2  14  15         23.69         28.81         4.53 o                         
  -1  14  15         82.35         83.80         5.68 o                         
   0  14  15        116.15        106.61         7.45 o                         
   1  14  15          6.93          3.54         3.87 o                         
   2  14  15        220.37        221.55        10.78 o                         
   3  14  15        279.45        275.50        11.21 o                         
  -2  15  15         47.86         45.99         4.89 o                         
  -1  15  15        222.88        217.31        10.68 o                         
   0  15  15         71.15         60.55         5.99 o                         
   1  15  15         87.97         77.49         6.19 o                         
  -8   0  16       1053.79       1068.06        20.65 o                         
  -6   0  16        998.41        955.68        16.09 o                         
  -4   0  16        554.51        550.94        13.13 o                         
  -2   0  16        582.83        495.02        10.21 o                         
   0   0  16         82.91         85.83         5.29 o                         
   2   0  16       1453.79       1475.09        18.83 o                         
   4   0  16       1549.58       1558.84        25.44 o                         
   6   0  16         88.50         86.99         7.35 o                         
   8   0  16         41.91         31.20         6.22 o                         
  -9   1  16        292.55        282.43         9.25 o                         
  -8   1  16        353.32        357.27         8.46 o                         
  -7   1  16         58.81         73.55         3.98 o                         
  -6   1  16        582.83        579.09         8.23 o                         
  -5   1  16        460.11        472.18         6.85 o                         
  -4   1  16        174.85        150.86         4.16 o                         
  -3   1  16        215.77        195.07         4.53 o                         
  -2   1  16        100.94         84.28         3.13 o                         
  -1   1  16        777.51        759.02         8.89 o                         
   0   1  16        267.67        234.66         5.10 o                         
   1   1  16        716.33        714.74        10.67 o                         
   2   1  16        220.35        230.78         5.27 o                         
   3   1  16         11.21         10.32         2.45 o                         
   4   1  16       1464.12       1353.01        15.21 o                         
   5   1  16          0.09          1.49         3.18 o                         
   6   1  16        252.71        264.75        10.00 o                         
   7   1  16         51.48         63.77         4.74 o                         
   8   1  16         62.33         52.13         5.94 o                         
   9   1  16         40.46         30.74         4.89 o                         
  -9   2  16         11.55          5.09         4.15 o                         
  -8   2  16        558.96        566.11        10.60 o                         
  -7   2  16        227.88        236.78         7.10 o                         
  -6   2  16         27.08         13.63         3.24 o                         
  -5   2  16         94.88         88.33         4.10 o                         
  -4   2  16        158.93        139.96         4.84 o                         
  -3   2  16        777.51        711.95         8.10 o                         
  -2   2  16        696.76        659.45         7.71 o                         
  -1   2  16        193.85        195.43         4.39 o                         
   0   2  16          1.68          0.25         1.90 o                         
   1   2  16       1652.78       1584.11        16.84 o                         
   2   2  16        527.08        554.02         8.05 o                         
   3   2  16        167.67        168.77         5.65 o                         
   4   2  16          8.42          9.39         2.71 o                         
   5   2  16          4.06          4.50         2.93 o                         
   6   2  16          5.27          6.35         3.11 o                         
   7   2  16         12.89         16.07         3.83 o                         
   8   2  16        344.49        337.15         9.48 o                         
   9   2  16         71.22         61.13         5.35 o                         
  -9   3  16         63.46         67.31         6.57 o                         
  -8   3  16         56.52         53.65         4.84 o                         
  -7   3  16          2.89          2.45         3.23 o                         
  -6   3  16        425.56        455.48         8.90 o                         
  -5   3  16        437.38        432.63         8.48 o                         
  -4   3  16          2.66          9.64         2.80 o                         
  -3   3  16          0.49          1.32         2.29 o                         
  -2   3  16         82.18         69.59         3.12 o                         
  -1   3  16          4.74          2.62         1.85 o                         
   0   3  16       3431.04       3342.42        25.39 o                         
   1   3  16        161.46        157.65         4.92 o                         
   2   3  16         27.19         28.63         2.86 o                         
   3   3  16        593.15        571.00         9.17 o                         
   4   3  16        138.87        137.55         4.82 o                         
   5   3  16        643.95        641.54         9.95 o                         
   6   3  16        130.77        132.46         5.28 o                         
   7   3  16         61.34         75.09         4.75 o                         
   8   3  16        199.24        193.11         6.82 o                         
   9   3  16          4.08         -4.37         4.37 o                         
  -9   4  16         35.77         27.23         6.70 o                         
  -8   4  16        363.40        378.80        11.46 o                         
  -7   4  16        181.68        174.54         8.41 o                         
  -6   4  16         57.14         53.67         4.21 o                         
  -5   4  16         86.16         93.37         4.51 o                         
  -4   4  16         64.12         67.99         3.83 o                         
  -3   4  16         43.21         58.43         3.23 o                         
  -2   4  16         75.41         87.53         3.31 o                         
  -1   4  16         79.94         73.35         2.85 o                         
   0   4  16          3.69          1.63         1.96 o                         
   1   4  16        385.63        371.32         6.29 o                         
   2   4  16        958.54        919.40        10.94 o                         
   3   4  16        408.85        352.25         6.78 o                         
   4   4  16        197.20        209.70         5.79 o                         
   5   4  16         62.25         66.68         3.85 o                         
   6   4  16          0.01          2.09         3.08 o                         
   7   4  16         30.03         33.31         4.36 o                         
   8   4  16         30.61         40.75         5.82 o                         
   9   4  16         17.42         10.03         5.46 o                         
  -9   5  16         81.59         72.42         5.78 o                         
  -8   5  16          0.11         -3.74         3.74 o                         
  -7   5  16        426.21        458.25        10.70 o                         
  -6   5  16         13.33         14.05         3.66 o                         
  -5   5  16         68.19         65.48         4.39 o                         
  -4   5  16         37.46         44.33         3.37 o                         
  -3   5  16        593.11        578.35         8.03 o                         
  -2   5  16        121.23        104.79         3.79 o                         
  -1   5  16        131.33        147.73         3.66 o                         
   0   5  16        595.92        554.93         7.93 o                         
   1   5  16          0.07          3.38         2.20 o                         
   2   5  16        248.53        260.62         5.64 o                         
   3   5  16        117.21        115.24         4.34 o                         
   4   5  16        150.29        159.28         5.43 o                         
   5   5  16         13.86         10.80         3.17 o                         
   6   5  16        137.69        144.49         5.89 o                         
   7   5  16        379.43        409.00        10.26 o                         
   8   5  16         93.83         85.29         8.13 o                         
  -9   6  16         68.01         69.42         7.87 o                         
  -8   6  16         30.96         31.47         4.83 o                         
  -7   6  16         40.33         40.28         4.85 o                         
  -6   6  16        249.70        272.45         8.57 o                         
  -5   6  16         48.24         38.37         5.61 o                         
  -4   6  16         70.83         61.57         3.96 o                         
  -3   6  16        323.75        319.67         6.88 o                         
  -2   6  16        266.32        249.36         5.78 o                         
  -1   6  16        716.61        702.94         8.19 o                         
   0   6  16        372.66        362.91         6.21 o                         
   1   6  16        301.24        298.23         5.83 o                         
   2   6  16        304.22        280.70         5.83 o                         
   3   6  16        424.46        425.13         7.36 o                         
   4   6  16         20.17         15.19         3.11 o                         
   5   6  16          0.10          1.84         3.17 o                         
   6   6  16         15.10         19.63         4.18 o                         
   7   6  16         26.60         27.61         4.90 o                         
   8   6  16         15.06         13.46         4.57 o                         
  -8   7  16          4.22          3.43         4.13 o                         
  -7   7  16          6.79          4.28         4.02 o                         
  -6   7  16        154.17        167.22         7.35 o                         
  -5   7  16        133.63        143.28         6.39 o                         
  -4   7  16         49.89         51.37         4.49 o                         
  -3   7  16          8.20          2.55         2.56 o                         
  -2   7  16         23.96         23.15         2.72 o                         
  -1   7  16        286.01        277.34         5.50 o                         
   0   7  16        136.68        158.33         4.49 o                         
   1   7  16        151.08        149.85         4.58 o                         
   2   7  16         13.19          9.83         2.55 o                         
   3   7  16         96.17         90.82         4.40 o                         
   4   7  16         30.13         22.95         3.63 o                         
   5   7  16        297.45        294.95         8.57 o                         
   6   7  16          0.83          3.97         4.85 o                         
   7   7  16         98.23        102.89         6.96 o                         
   8   7  16          4.73         -0.04         5.53 o                         
  -8   8  16         32.61         25.74         5.44 o                         
  -7   8  16        126.56        107.27         6.34 o                         
  -6   8  16         65.23         55.16         5.11 o                         
  -5   8  16          5.31          5.57         3.68 o                         
  -4   8  16        197.46        211.25         6.82 o                         
  -3   8  16        483.24        448.33         8.30 o                         
  -2   8  16         70.82         76.67         4.31 o                         
  -1   8  16          0.19         -2.02         2.02 o                         
   0   8  16         49.47         53.81         3.31 o                         
   1   8  16         24.91         25.51         2.91 o                         
   2   8  16        174.57        179.48         5.99 o                         
   3   8  16         73.78         65.72         3.85 o                         
   4   8  16         53.55         55.89         4.20 o                         
   5   8  16          4.00          2.55         3.90 o                         
   6   8  16         21.45         21.09         4.77 o                         
   7   8  16        284.38        289.82         9.78 o                         
  -7   9  16         12.14          4.52         4.23 o                         
  -6   9  16          0.14         -1.66         3.86 o                         
  -5   9  16        510.77        501.78        11.48 o                         
  -4   9  16         15.13         10.65         4.01 o                         
  -3   9  16        635.59        621.51        11.14 o                         
  -2   9  16        101.18        103.11         4.56 o                         
  -1   9  16        118.55        110.58         4.93 o                         
   0   9  16          3.44          6.07         2.62 o                         
   1   9  16         53.54         58.30         3.54 o                         
   2   9  16         38.31         31.86         3.32 o                         
   3   9  16         73.81         73.92         4.40 o                         
   4   9  16         28.11         28.80         4.12 o                         
   5   9  16        162.72        166.82         8.94 o                         
   6   9  16         23.91         20.84         4.61 o                         
   7   9  16         43.12         35.03         5.10 o                         
  -7  10  16        127.36        116.85         6.65 o                         
  -6  10  16          0.28         -2.12         3.82 o                         
  -5  10  16         78.05         84.25         5.87 o                         
  -4  10  16          0.45          3.99         3.94 o                         
  -3  10  16         62.43         59.59         5.33 o                         
  -2  10  16         22.66         20.85         3.70 o                         
  -1  10  16        374.61        375.63         7.48 o                         
   0  10  16         21.79         11.35         2.83 o                         
   1  10  16         22.10         16.99         3.33 o                         
   2  10  16          4.73          4.17         3.58 o                         
   3  10  16         32.79         34.16         3.79 o                         
   4  10  16        122.10        138.58         6.97 o                         
   5  10  16         58.55         57.10         5.48 o                         
   6  10  16         29.39         31.73         5.38 o                         
  -6  11  16        101.15        105.92         6.44 o                         
  -5  11  16        129.79        141.27         8.84 o                         
  -4  11  16          0.31         -2.93         3.91 o                         
  -3  11  16        262.01        255.35         8.64 o                         
  -2  11  16         54.68         52.41         4.51 o                         
  -1  11  16        608.15        595.18        11.96 o                         
   0  11  16        167.54        178.04         6.20 o                         
   1  11  16        740.76        706.20        11.10 o                         
   2  11  16          2.47          1.61         3.00 o                         
   3  11  16         11.53         23.18         4.44 o                         
   4  11  16         35.67         36.25         4.82 o                         
   5  11  16        226.94        235.39         9.16 o                         
   6  11  16          1.20         -0.21         4.23 o                         
  -5  12  16         86.82         95.99         6.38 o                         
  -4  12  16        153.23        140.92         9.01 o                         
  -3  12  16        991.99       1044.96        16.86 o                         
  -2  12  16         44.16         34.59         4.59 o                         
  -1  12  16        110.66        110.38         5.05 o                         
   0  12  16          9.61         16.18         3.25 o                         
   1  12  16          0.83         -0.41         3.02 o                         
   2  12  16         69.40         63.35         4.35 o                         
   3  12  16         78.01         76.63         5.46 o                         
   4  12  16          0.17          1.68         4.04 o                         
   5  12  16         43.90         39.92         5.28 o                         
  -4  13  16         14.33         13.53         4.36 o                         
  -3  13  16          0.03         -1.53         3.97 o                         
  -2  13  16          8.23         -3.49         3.82 o                         
  -1  13  16         14.89         14.09         3.64 o                         
   0  13  16          1.88         -2.15         4.47 o                         
   1  13  16        156.40        160.40         6.51 o                         
   2  13  16         50.33         49.15         4.93 o                         
   3  13  16         69.01         87.38         6.22 o                         
   4  13  16          3.98         -3.29         3.96 o                         
  -3  14  16         65.90         79.03         5.87 o                         
  -2  14  16          6.13          6.84         5.40 o                         
  -1  14  16         37.69         46.27         4.72 o                         
   0  14  16          4.33          7.65         3.91 o                         
   1  14  16          7.83         -0.54         4.91 o                         
   2  14  16        127.43        112.78         5.79 o                         
   3  14  16        257.11        246.85        12.05 o                         
  -9   0  17         32.32         41.63         7.82 o                         
  -7   0  17        690.63        677.02        13.52 o                         
  -5   0  17          2.96          5.09         3.55 o                         
  -3   0  17         82.06        100.66         5.42 o                         
  -1   0  17       1628.84       1592.23        22.10 o                         
   1   0  17          7.17         13.36         3.50 o                         
   3   0  17        499.86        531.49        13.28 o                         
   5   0  17        343.75        349.85        15.54 o                         
   7   0  17         50.95         35.39         6.50 o                         
   9   0  17        609.20        598.39        21.56 o                         
  -9   1  17          0.32         -1.18         5.01 o                         
  -8   1  17        174.80        177.72         7.59 o                         
  -7   1  17         38.55         46.64         4.19 o                         
  -6   1  17         23.83         29.42         3.35 o                         
  -5   1  17        324.76        324.77         5.81 o                         
  -4   1  17        641.39        670.93         8.38 o                         
  -3   1  17        746.61        662.19         8.27 o                         
  -2   1  17        396.91        366.34         7.17 o                         
  -1   1  17          7.09          5.84         2.34 o                         
   0   1  17       1371.38       1334.64        13.20 o                         
   1   1  17         39.35         49.03         2.65 o                         
   2   1  17         46.29         53.86         3.59 o                         
   3   1  17         34.46         38.60         3.07 o                         
   4   1  17        296.34        285.65         7.54 o                         
   5   1  17         47.42         39.22         4.00 o                         
   6   1  17         73.37         68.19         4.72 o                         
   7   1  17        138.68        137.46         6.19 o                         
   8   1  17         85.66         68.95         5.49 o                         
   9   1  17         14.56          8.22         4.61 o                         
  -9   2  17         25.40         20.82         4.60 o                         
  -8   2  17         18.07         18.56         4.32 o                         
  -7   2  17         11.03         12.71         3.57 o                         
  -6   2  17         11.00          5.10         3.12 o                         
  -5   2  17          3.83          4.26         2.76 o                         
  -4   2  17        184.63        173.44         5.39 o                         
  -3   2  17       1038.40       1054.56        11.09 o                         
  -2   2  17       1750.85       1655.29        14.84 o                         
  -1   2  17        299.09        262.59         5.33 o                         
   0   2  17          7.34          5.50         2.05 o                         
   1   2  17         90.19         94.30         3.91 o                         
   2   2  17        357.28        357.58         6.69 o                         
   3   2  17        139.38        129.42         4.60 o                         
   4   2  17        135.12        111.39         4.69 o                         
   5   2  17        146.93        150.60         5.97 o                         
   6   2  17        154.98        148.46         6.05 o                         
   7   2  17         20.34         25.57         4.42 o                         
   8   2  17          9.94          6.84         4.05 o                         
   9   2  17         46.35         35.83         5.84 o                         
  -9   3  17         44.61         46.28         5.26 o                         
  -8   3  17         34.35         21.81         4.53 o                         
  -7   3  17          6.90          6.93         3.56 o                         
  -6   3  17          7.07          2.42         3.18 o                         
  -5   3  17        435.86        454.80         8.83 o                         
  -4   3  17         26.91         30.25         3.85 o                         
  -3   3  17          3.27          3.49         2.43 o                         
  -2   3  17        131.34        124.14         3.67 o                         
  -1   3  17        611.96        585.20         7.68 o                         
   0   3  17         17.85         21.33         2.25 o                         
   1   3  17       1113.90       1099.98        12.85 o                         
   2   3  17          0.17         -1.96         2.32 o                         
   3   3  17        447.29        425.55         7.52 o                         
   4   3  17        143.77        139.00         4.92 o                         
   5   3  17          0.10          5.35         3.03 o                         
   6   3  17         69.10         62.84         4.27 o
[truncated: 112,267 more chars]
